# Supplementary material for: Prediction of pathogenicity genes involved in adaptation to a lupin host in the fungal pathogens Botrytis cinerea and Sclerotinia sclerotiorum via comparative genomics
Source: BMC Genomics. 2019 May 17;20:385. doi: 10.1186/s12864-019-5774-2 (PMC6525431; doi:10.1186/s12864-019-5774-2)
Supplement: Supplementary file 1 — Statistically significant over−/under-representation of pfam functional annotations between pathogenic isolates or groups. (XLSX 31 kb) [file 12864_2019_5774_MOESM1_ESM.xlsx]

## Sheet: 01_Isolate_Fisher's test
Additional file 3: Statistically significant over-/under-representation of pfam functional annotations between pathogenic isolates or groups.
PF ID	Description	B cinerea (lupin)	Ref B cin B05	Regulation status	fisher p-values
PF03184	DDE superfamily endonuclease	0	11	down	0.000111806
PF03732	Retrotransposon gag protein	1	15	down	0.000133144
PF05225	helix-turn-helix, Psq domain	0	8	down	0.00101857
PF00098	Zinc knuckle	7	18	down	0.00880779
PF13975	gag-polyprotein putative aspartyl protease	0	5	down	0.00927483
PF03221	Tc5 transposase DNA-binding domain	3	11	down	0.015665
PF00106	short chain dehydrogenase	87	89	down	0.04687
PF00083	Sugar (and other) transporter	76	78	down	0.0509864
PF04082	Fungal specific transcription factor domain	107	75	up	0.0114573
PF06985	Heterokaryon incompatibility protein (HET)	85	64	up	0.0315555
PF07690	Major Facilitator Superfamily	215	188	up	0.0353237
PF00067	Cytochrome P450	134	123	up	0.0500772
PF00069	Protein kinase domain	108	93	up	0.0508031
PF00400	WD domain, G-beta repeat	95	86	up	0.0592306
PF11951	Fungal specific transcription factor domain	61	49	up	0.0595952
PF ID	Description	Scl angustif..	Scl mutabilis	Regulation status	fisher p-values
PF00400	WD domain, G-beta repeat	83	97	down	0.0339478
PF07690	Major Facilitator Superfamily	159	160	down	0.0448734
PF00069	Protein kinase domain	117	122	down	0.0489096
PF03221	Tc5 transposase DNA-binding domain	16	3	up	0.00186966
PF00931	NB-ARC domain	15	3	up	0.00314711
PF11917	Protein of unknown function (DUF3435)	12	4	up	0.0280006
PF00172	Fungal Zn(2)-Cys(6) binuclear cluster domain	141	140	up	0.0478651
PF00067	Cytochrome P450	100	99	up	0.0566977
PF ID	Description	Scl angustif..	Ref Scl 1980 UF-70	Regulation status	fisher p-values
PF07727	Reverse transcriptase (RNA-dependent DNA polymerase)	1	16	down	0.000125459
PF03732	Retrotransposon gag protein	0	6	down	0.00568003
PF13976	GAG-pre-integrase domain	0	5	down	0.0113841
PF16297	Domain of unknown function (DUF4939)	0	5	down	0.0113841
PF14223	gag-polypeptide of LTR copia-type	1	7	down	0.0308813
PF00400	WD domain, G-beta repeat	83	95	down	0.0390649
PF00098	Zinc knuckle	8	16	down	0.0431447
PF13650	Aspartyl protease	2	8	down	0.0434288
PF04082	Fungal specific transcription factor domain	81	65	up	0.0282973
PF07690	Major Facilitator Superfamily	159	142	up	0.0293886
PF00931	NB-ARC domain	15	7	up	0.0412231
PF07453	NUMOD1 domain	3	0	up	0.0462342
PF00067	Cytochrome P450	100	92	up	0.0496016
PF00069	Protein kinase domain	117	112	up	0.0505988
PF11951	Fungal specific transcription factor domain	42	33	up	0.0547206
PF06985	Heterokaryon incompatibility protein (HET)	51	43	up	0.0594983
PF ID	Description	Scl angustif..	Ref Scl Hom Asa	Regulation status	fisher p-values
PF00668	Condensation domain	7	30	down	0.000367056
PF00501	AMP-binding enzyme	41	85	down	0.00052759
PF00135	Carboxylesterase family	17	47	down	0.00056815
PF00067	Cytochrome P450	100	168	down	0.000570963
PF00106	short chain dehydrogenase	55	103	down	0.000884006
PF00732	GMC oxidoreductase	25	55	down	0.00219043
PF13637	Ankyrin repeats (many copies)	4	19	down	0.00299159
PF00248	Aldo/keto reductase family	26	54	down	0.00400607
PF00961	LAGLIDADG endonuclease	0	7	down	0.00472521
PF07727	Reverse transcriptase (RNA-dependent DNA polymerase)	1	11	down	0.00592515
PF13606	Ankyrin repeat	1	10	down	0.0101204
PF05729	NACHT domain	15	33	down	0.012831
PF13520	Amino acid permease	23	44	down	0.0140689
PF00005	ABC transporter	47	76	down	0.014176
PF00171	Aldehyde dehydrogenase family	14	31	down	0.0146782
PF00109	Beta-ketoacyl synthase, N-terminal domain	21	41	down	0.014712
PF13358	DDE superfamily endonuclease	1	9	down	0.0171426
PF17107	N-terminal domain on NACHT_NTPase and P-loop NTPases	1	9	down	0.0171426
PF01494	FAD binding domain	32	55	down	0.01751
PF06609	Fungal trichothecene efflux pump (TRI12)	2	11	down	0.0178451
PF04479	RTA1 like protein	8	21	down	0.0192582
PF13450	NAD(P)-binding Rossmann-like domain	9	22	down	0.0224936
PF00698	Acyl transferase domain	20	37	down	0.0251753
PF01055	Glycosyl hydrolases family 31	6	17	down	0.0254342
PF07883	Cupin domain	2	10	down	0.0281342
PF01048	Phosphorylase superfamily	1	8	down	0.0287456
PF00450	Serine carboxypeptidase	9	21	down	0.0297467
PF03732	Retrotransposon gag protein	0	4	down	0.0305548
PF12520	Protein of unknown function (DUF3723)	0	4	down	0.0305548
PF00023	Ankyrin repeat	10	22	down	0.0333542
PF00144	Beta-lactamase	4	13	down	0.0336694
PF08659	KR domain	14	27	down	0.0373876
PF11807	Domain of unknown function (DUF3328)	21	36	down	0.0383075
PF04616	Glycosyl hydrolases family 43	5	14	down	0.0409053
PF13857	Ankyrin repeats (many copies)	5	14	down	0.0409053
PF00550	Phosphopantetheine attachment site	36	54	down	0.0412952
PF01532	Glycosyl hydrolase family 47	8	18	down	0.0453534
PF03169	OPT oligopeptide transporter protein	11	22	down	0.0463649
PF00324	Amino acid permease	18	31	down	0.0468729
PF17111	Fungal N-terminal domain of STAND proteins	1	7	down	0.047605
PF13602	Zinc-binding dehydrogenase	4	12	down	0.0479723
PF13561	Enoyl-(Acyl carrier protein) reductase	35	50	down	0.0556717
PF00232	Glycosyl hydrolase family 1	3	10	down	0.056483
PF00909	Ammonium Transporter Family	3	10	down	0.056483
PF01359	Transposase (partial DDE domain)	0	3	down	0.0569197
PF01596	O-methyltransferase	0	3	down	0.0569197
PF07676	WD40-like Beta Propeller Repeat	0	3	down	0.0569197
PF13843	Transposase IS4	0	3	down	0.0569197
PF13961	Domain of unknown function (DUF4219)	0	3	down	0.0569197
PF13976	GAG-pre-integrase domain	0	3	down	0.0569197
PF00891	O-methyltransferase	11	21	down	0.0575938
PF11951	Fungal specific transcription factor domain	42	57	down	0.0598478
PF05730	CFEM domain	13	1	up	0.00033769
PF00187	Chitin recognition protein	8	0	up	0.000777406
PF01636	Phosphotransferase enzyme family	18	5	up	0.00143538
PF13489	Methyltransferase domain	24	10	up	0.00245911
PF00734	Fungal cellulose binding domain	22	9	up	0.00328604
PF12697	Alpha/beta hydrolase family	19	7	up	0.00374794
PF01423	LSM domain	16	5	up	0.00405247
PF00931	NB-ARC domain	15	5	up	0.00667076
PF11917	Protein of unknown function (DUF3435)	12	3	up	0.0068415
PF00611	Fes/CIP4, and EFC/F-BAR homology domain	5	0	up	0.00783384
PF01679	Proteolipid membrane potential modulator	5	0	up	0.00783384
PF00226	DnaJ domain	29	17	up	0.00899781
PF13639	Ring finger domain	20	10	up	0.0122825
PF14497	Glutathione S-transferase, C-terminal domain	4	0	up	0.0169188
PF10584	Proteasome subunit A N-terminal signature	7	1	up	0.0196116
PF02798	Glutathione S-transferase, N-terminal domain	10	3	up	0.020067
PF00271	Helicase conserved C-terminal domain	77	70	up	0.0221411
PF00076	RNA recognition motif. (a.k.a. RRM, RBD, or RNP domain)	62	55	up	0.0258379
PF00651	BTB/POZ domain	25	17	up	0.028541
PF07690	Major Facilitator Superfamily	159	167	up	0.0297763
PF00270	DEAD/DEAH box helicase	46	39	up	0.0306145
PF00428	60s Acidic ribosomal protein	3	0	up	0.0365375
PF04893	Yip1 domain	3	0	up	0.0365375
PF04969	CS domain	3	0	up	0.0365375
PF06766	Fungal hydrophobin	3	0	up	0.0365375
PF07453	NUMOD1 domain	3	0	up	0.0365375
PF12273	Chitin synthesis regulation, resistance to Congo red	3	0	up	0.0365375
PF14737	Domain of unknown function (DUF4470)	3	0	up	0.0365375
PF08240	Alcohol dehydrogenase GroES-like domain	42	37	up	0.0426092
PF01485	IBR domain, a half RING-finger domain	12	6	up	0.0432466
PF00173	Cytochrome b5-like Heme/Steroid binding domain	21	15	up	0.0471071
PF04116	Fatty acid hydroxylase superfamily	7	2	up	0.047394
PF00069	Protein kinase domain	117	131	up	0.0491118
PF00107	Zinc-binding dehydrogenase	52	50	up	0.0505039
PF04082	Fungal specific transcription factor domain	81	86	up	0.0526601
PF00487	Fatty acid desaturase	8	3	up	0.0540107
PF13472	GDSL-like Lipase/Acylhydrolase family	8	3	up	0.0540107
PF03810	Importin-beta N-terminal domain	9	4	up	0.0581938
PF00856	SET domain	20	15	up	0.0593569
PF00400	WD domain, G-beta repeat	83	96	up	0.05996
PF ID	Description	Ref Scl Hom Asa	Ref Scl 1980 UF70	Regulation status	fisher p-values
PF00187	Chitin recognition protein	0	8	down	0.000765101
PF13650	Aspartyl protease	0	8	down	0.000765101
PF05730	CFEM domain	1	10	down	0.00262719
PF11917	Protein of unknown function (DUF3435)	3	13	down	0.00381748
PF01636	Phosphotransferase enzyme family	5	16	down	0.00395897
PF12697	Alpha/beta hydrolase family	7	18	down	0.00577801
PF01423	LSM domain	5	15	down	0.00652989
PF00611	Fes/CIP4, and EFC/F-BAR homology domain	0	5	down	0.00775612
PF01679	Proteolipid membrane potential modulator	0	5	down	0.00775612
PF16297	Domain of unknown function (DUF4939)	0	5	down	0.00775612
PF00226	DnaJ domain	17	28	down	0.0119344
PF00734	Fungal cellulose binding domain	9	18	down	0.0163115
PF10584	Proteasome subunit A N-terminal signature	1	7	down	0.019373
PF00098	Zinc knuckle	8	16	down	0.0222908
PF00271	Helicase conserved C-terminal domain	70	75	down	0.0273728
PF00076	RNA recognition motif. (a.k.a. RRM, RBD, or RNP domain)	55	61	down	0.0287879
PF01485	IBR domain, a half RING-finger domain	6	13	down	0.0288079
PF02798	Glutathione S-transferase, N-terminal domain	3	9	down	0.0329179
PF13489	Methyltransferase domain	10	17	down	0.0341949
PF13639	Ring finger domain	10	17	down	0.0341949
PF00400	WD domain, G-beta repeat	96	95	down	0.0358989
PF00651	BTB/POZ domain	17	24	down	0.0360214
PF00428	60s Acidic ribosomal protein	0	3	down	0.0363196
PF04893	Yip1 domain	0	3	down	0.0363196
PF04969	CS domain	0	3	down	0.0363196
PF06766	Fungal hydrophobin	0	3	down	0.0363196
PF12273	Chitin synthesis regulation, resistance to Congo red	0	3	down	0.0363196
PF14497	Glutathione S-transferase, C-terminal domain	0	3	down	0.0363196
PF14737	Domain of unknown function (DUF4470)	0	3	down	0.0363196
PF00270	DEAD/DEAH box helicase	39	44	down	0.0405754
PF01822	WSC domain	10	16	down	0.0466003
PF14223	gag-polypeptide of LTR copia-type	2	7	down	0.0468977
PF13472	GDSL-like Lipase/Acylhydrolase family	3	8	down	0.0534303
PF00096	Zinc finger, C2H2 type	4	9	down	0.0575524
PF00135	Carboxylesterase family	47	16	up	0.000341723
PF00668	Condensation domain	30	7	up	0.000381115
PF00501	AMP-binding enzyme	85	42	up	0.000787908
PF00106	short chain dehydrogenase	103	56	up	0.00124358
PF13358	DDE superfamily endonuclease	9	0	up	0.0013823
PF17107	N-terminal domain on NACHT_NTPase and P-loop NTPases	9	0	up	0.0013823
PF00732	GMC oxidoreductase	55	25	up	0.00229059
PF13637	Ankyrin repeats (many copies)	19	4	up	0.00306627
PF00961	LAGLIDADG endonuclease	7	0	up	0.00478234
PF17111	Fungal N-terminal domain of STAND proteins	7	0	up	0.00478234
PF13424	Tetratricopeptide repeat	27	9	up	0.00480668
PF00248	Aldo/keto reductase family	54	27	up	0.00579392
PF01494	FAD binding domain	55	29	up	0.00853229
PF13606	Ankyrin repeat	10	1	up	0.0102752
PF00891	O-methyltransferase	21	7	up	0.0117204
PF04479	RTA1 like protein	21	7	up	0.0117204
PF00005	ABC transporter	76	46	up	0.0121477
PF05729	NACHT domain	33	15	up	0.0131794
PF13520	Amino acid permease	44	23	up	0.0144938
PF00171	Aldehyde dehydrogenase family	31	14	up	0.0150551
PF11951	Fungal specific transcription factor domain	57	33	up	0.0161434
PF00550	Phosphopantetheine attachment site	54	31	up	0.0170845
PF06609	Fungal trichothecene efflux pump (TRI12)	11	2	up	0.018113
PF00698	Acyl transferase domain	37	19	up	0.0195558
PF00109	Beta-ketoacyl synthase, N-terminal domain	41	22	up	0.0200532
PF00023	Ankyrin repeat	22	9	up	0.0229445
PF11807	Domain of unknown function (DUF3328)	36	19	up	0.0240393
PF01055	Glycosyl hydrolases family 31	17	6	up	0.0258763
PF07883	Cupin domain	10	2	up	0.0285076
PF01048	Phosphorylase superfamily	8	1	up	0.029085
PF00450	Serine carboxypeptidase	21	9	up	0.0302908
PF00144	Beta-lactamase	13	4	up	0.034156
PF13561	Enoyl-(Acyl carrier protein) reductase	50	32	up	0.0379041
PF08659	KR domain	27	14	up	0.0380845
PF04616	Glycosyl hydrolases family 43	14	5	up	0.041485
PF13857	Ankyrin repeats (many copies)	14	5	up	0.041485
PF07690	Major Facilitator Superfamily	167	142	up	0.045637
PF01532	Glycosyl hydrolase family 47	18	8	up	0.0460372
PF00324	Amino acid permease	31	18	up	0.047694
PF05368	NmrA-like family	31	18	up	0.047694
PF04082	Fungal specific transcription factor domain	86	65	up	0.0482069
PF00264	Common central domain of tyrosinase	12	4	up	0.0485821
PF13602	Zinc-binding dehydrogenase	12	4	up	0.0485821
PF00069	Protein kinase domain	131	112	up	0.0515449
PF01061	ABC-2 type transporter	20	10	up	0.0547165
PF00232	Glycosyl hydrolase family 1	10	3	up	0.0571186
PF00909	Ammonium Transporter Family	10	3	up	0.0571186
PF00797	N-acetyltransferase	3	0	up	0.0572135
PF01359	Transposase (partial DDE domain)	3	0	up	0.0572135
PF01596	O-methyltransferase	3	0	up	0.0572135
PF03576	Peptidase family S58	3	0	up	0.0572135
PF03856	Beta-glucosidase (SUN family)	3	0	up	0.0572135
PF05602	Cleft lip and palate transmembrane protein 1 (CLPTM1)	3	0	up	0.0572135
PF07676	WD40-like Beta Propeller Repeat	3	0	up	0.0572135
PF11309	Protein of unknown function (DUF3112)	3	0	up	0.0572135
PF11374	Protein of unknown function (DUF3176)	3	0	up	0.0572135
PF13843	Transposase IS4	3	0	up	0.0572135
PF13961	Domain of unknown function (DUF4219)	3	0	up	0.0572135
PF ID	Description	Scl mutabilis	Ref Scl 1980 UF70	Regulation status	fisher p-values
PF07727	Reverse transcriptase (RNA-dependent DNA polymerase)	1	16	down	0.000127712
PF14223	gag-polypeptide of LTR copia-type	0	7	down	0.00285749
PF13976	GAG-pre-integrase domain	0	5	down	0.0114518
PF16297	Domain of unknown function (DUF4939)	0	5	down	0.0114518
PF11917	Protein of unknown function (DUF3435)	4	13	down	0.0180187
PF00098	Zinc knuckle	8	16	down	0.0435574
PF03732	Retrotransposon gag protein	1	6	down	0.054479
PF04082	Fungal specific transcription factor domain	82	65	up	0.0248859
PF07690	Major Facilitator Superfamily	160	142	up	0.0271808
PF00069	Protein kinase domain	122	112	up	0.0425467
PF11951	Fungal specific transcription factor domain	43	33	up	0.0478584
PF00400	WD domain, G-beta repeat	97	95	up	0.0572676
PF ID	Description	Scl mutabilis	Ref Scl HomAsa	Regulation status	fisher p-values
PF13637	Ankyrin repeats (many copies)	2	19	down	0.000336363
PF00668	Condensation domain	7	30	down	0.000375976
PF00501	AMP-binding enzyme	40	85	down	0.000386069
PF00135	Carboxylesterase family	17	47	down	0.000585434
PF13358	DDE superfamily endonuclease	0	9	down	0.00137461
PF00106	short chain dehydrogenase	57	103	down	0.00157974
PF00732	GMC oxidoreductase	25	55	down	0.00225393
PF00248	Aldo/keto reductase family	26	54	down	0.00411243
PF00961	LAGLIDADG endonuclease	0	7	down	0.00476162
PF05729	NACHT domain	13	33	down	0.00566969
PF07727	Reverse transcriptase (RNA-dependent DNA polymerase)	1	11	down	0.00598943
PF13424	Tetratricopeptide repeat	10	27	down	0.00814855
PF00005	ABC transporter	46	76	down	0.0119783
PF01494	FAD binding domain	31	55	down	0.0141876
PF13520	Amino acid permease	23	44	down	0.0143391
PF00171	Aldehyde dehydrogenase family	14	31	down	0.014918
PF00109	Beta-ketoacyl synthase, N-terminal domain	21	41	down	0.0149833
PF17107	N-terminal domain on NACHT_NTPase and P-loop NTPases	1	9	down	0.0172906
PF06609	Fungal trichothecene efflux pump (TRI12)	2	11	down	0.0180157
PF04479	RTA1 like protein	8	21	down	0.0195074
PF00023	Ankyrin repeat	9	22	down	0.0227807
PF13450	NAD(P)-binding Rossmann-like domain	9	22	down	0.0227807
PF01055	Glycosyl hydrolases family 31	6	17	down	0.0257158
PF07883	Cupin domain	2	10	down	0.0283721
PF13606	Ankyrin repeat	2	10	down	0.0283721
PF01048	Phosphorylase superfamily	1	8	down	0.028962
PF00450	Serine carboxypeptidase	9	21	down	0.0300933
PF00698	Acyl transferase domain	21	37	down	0.0326737
PF00144	Beta-lactamase	4	13	down	0.0339795
PF04616	Glycosyl hydrolases family 43	5	14	down	0.0412748
PF13857	Ankyrin repeats (many copies)	5	14	down	0.0412748
PF00550	Phosphopantetheine attachment site	36	54	down	0.0418544
PF01532	Glycosyl hydrolase family 47	8	18	down	0.0457893
PF03169	OPT oligopeptide transporter protein	11	22	down	0.0468373
PF00324	Amino acid permease	18	31	down	0.0473964
PF17111	Fungal N-terminal domain of STAND proteins	1	7	down	0.0479108
PF00264	Common central domain of tyrosinase	4	12	down	0.0483611
PF13561	Enoyl-(Acyl carrier protein) reductase	34	50	down	0.0500495
PF11807	Domain of unknown function (DUF3328)	23	36	down	0.0561978
PF00232	Glycosyl hydrolase family 1	3	10	down	0.0568883
PF00909	Ammonium Transporter Family	3	10	down	0.0568883
PF01359	Transposase (partial DDE domain)	0	3	down	0.0571072
PF01596	O-methyltransferase	0	3	down	0.0571072
PF07676	WD40-like Beta Propeller Repeat	0	3	down	0.0571072
PF13843	Transposase IS4	0	3	down	0.0571072
PF13961	Domain of unknown function (DUF4219)	0	3	down	0.0571072
PF13976	GAG-pre-integrase domain	0	3	down	0.0571072
PF00891	O-methyltransferase	11	21	down	0.0581167
PF13374	Tetratricopeptide repeat	8	17	down	0.0590003
PF05730	CFEM domain	13	1	up	0.00033251
PF00187	Chitin recognition protein	8	0	up	0.00076953
PF01636	Phosphotransferase enzyme family	18	5	up	0.00141056
PF00734	Fungal cellulose binding domain	23	9	up	0.00207499
PF13489	Methyltransferase domain	23	10	up	0.00368292
PF12697	Alpha/beta hydrolase family	19	7	up	0.00368651
PF01423	LSM domain	16	5	up	0.00399256
PF00611	Fes/CIP4, and EFC/F-BAR homology domain	5	0	up	0.00778415
PF01679	Proteolipid membrane potential modulator	5	0	up	0.00778415
PF00226	DnaJ domain	29	17	up	0.00883459
PF02798	Glutathione S-transferase, N-terminal domain	11	3	up	0.0116974
PF14497	Glutathione S-transferase, C-terminal domain	4	0	up	0.0168329
PF13639	Ring finger domain	19	10	up	0.017458
PF10584	Proteasome subunit A N-terminal signature	7	1	up	0.019459
PF00651	BTB/POZ domain	26	17	up	0.0215343
PF00271	Helicase conserved C-terminal domain	77	70	up	0.0216726
PF00076	RNA recognition motif. (a.k.a. RRM, RBD, or RNP domain)	62	55	up	0.0253593
PF07690	Major Facilitator Superfamily	160	167	up	0.02758
PF01485	IBR domain, a half RING-finger domain	13	6	up	0.0289714
PF00270	DEAD/DEAH box helicase	46	39	up	0.0301335
PF00400	WD domain, G-beta repeat	97	96	up	0.0307964
PF08240	Alcohol dehydrogenase GroES-like domain	43	37	up	0.0361756
PF00428	60s Acidic ribosomal protein	3	0	up	0.0363983
PF04893	Yip1 domain	3	0	up	0.0363983
PF04969	CS domain	3	0	up	0.0363983
PF06766	Fungal hydrophobin	3	0	up	0.0363983
PF12273	Chitin synthesis regulation, resistance to Congo red	3	0	up	0.0363983
PF13650	Aspartyl protease	3	0	up	0.0363983
PF00107	Zinc-binding dehydrogenase	54	50	up	0.0399406
PF00069	Protein kinase domain	122	131	up	0.041347
PF00173	Cytochrome b5-like Heme/Steroid binding domain	21	15	up	0.0466247
PF04116	Fatty acid hydroxylase superfamily	7	2	up	0.0470767
PF04082	Fungal specific transcription factor domain	82	86	up	0.0494442
PF00487	Fatty acid desaturase	8	3	up	0.0536397
PF03810	Importin-beta N-terminal domain	9	4	up	0.0577838
PF00856	SET domain	20	15	up	0.058824

## Sheet: 02_Species grouping for Fisher
Species	Dicot	Legume	Lupin
Botrytis Cinerea (on Lupinus)	y	y	y
Sclerotinia Lupinus angustifolius	y	y	y
Sclerotinia Lupinus mutabilis	y	y	y
Cercospora sojina (all assembly contigs)	y	y
Fusarium oxysporum lycopersici 4287	y	y
Nectria haematococca MPVI 77-13-4	y	y
Verticillium albo-atrum VaMs.102	y	y
Botrytis cinerea B05.10	y
Eremothecium gossypii ATCC 10895	y
Moniliophthora perniciosa FA553	y

## Sheet: 03_Species_Fisher's test
PF ID	description	lupin	legumes	Regulation-status	Fisher-pValues
PF04082	Fungal specific transcription factor domain	97	155	down	0.000745527
PF14214	Helitron helicase-like domain at N-terminus	0	9	down	0.00110329
PF00083	Sugar (and other) transporter	80	122	down	0.00425099
PF11951	Fungal specific transcription factor domain	40	70	down	0.00471907
PF07690	Major Facilitator Superfamily	185	248	down	0.00492561
PF05699	hAT family C-terminal dimerisation region	2	13	down	0.0053849
PF13489	Methyltransferase domain	20	41	down	0.00699378
PF05368	NmrA-like family	22	42	down	0.010696
PF00107	Zinc-binding dehydrogenase	50	71	down	0.0284234
PF04479	RTA1 like protein	11	23	down	0.0287399
PF00106	short chain dehydrogenase	82	107	down	0.0301845
PF13460	NAD(P)H-binding	7	17	down	0.0326819
PF08240	Alcohol dehydrogenase GroES-like domain	43	61	down	0.035264
PF05970	PIF1-like helicase	2	9	down	0.0373252
PF06985	Heterokaryon incompatibility protein (HET)	76	94	down	0.0466828
PF07859	alpha/beta hydrolase fold	22	34	down	0.050027
PF12550	Transcriptional activator of glycolytic enzymes	0	3	down	0.0530716
PF13843	Transposase IS4	0	3	down	0.0530716
PF16787	Centromere DNA-binding protein complex CBF3 subunit, domain 2	0	3	down	0.0530716
PF00665	Integrase core domain	11	2	up	0.00601924
PF14529	Endonuclease-reverse transcriptase	8	1	up	0.0123255
PF00961	LAGLIDADG endonuclease	4	0	up	0.0188024
PF08284	Retroviral aspartyl protease	4	0	up	0.0188024
PF07727	Reverse transcriptase (RNA-dependent DNA polymerase)	9	3	up	0.0394245
PF03732	Retrotransposon gag protein	3	0	up	0.0395476
PF16297	Domain of unknown function (DUF4939)	3	0	up	0.0395476
PF00067	Cytochrome P450	121	124	up	0.0433207
PF00400	WD domain, G-beta repeat	92	94	up	0.0511539
PF00069	Protein kinase domain	115	128	up	0.0513625
PF03443	Glycosyl hydrolase family 61	17	11	up	0.0576084
PFID	description	lupin	dicot	Regulation-status	Fisher-pValues
PF05699	hAT family C-terminal dimerisation region	0	10	down	0.000387842
PF00083	Sugar (and other) transporter	65	102	down	0.00131422
PF00665	Integrase core domain	0	6	down	0.00602183
PF14214	Helitron helicase-like domain at N-terminus	0	6	down	0.00602183
PF04082	Fungal specific transcription factor domain	90	120	down	0.00802903
PF00106	short chain dehydrogenase	66	92	down	0.00905236
PF00171	Aldehyde dehydrogenase family	14	28	down	0.0133601
PF07690	Major Facilitator Superfamily	178	203	down	0.0216353
PF00067	Cytochrome P450	111	123	down	0.0419936
PF06985	Heterokaryon incompatibility protein (HET)	61	73	down	0.0441757
PF07287	Protein of unknown function (DUF1446)	0	3	down	0.0470774
PF08244	Glycosyl hydrolases family 32 C terminal	0	3	down	0.0470774
PF12550	Transcriptional activator of glycolytic enzymes	0	3	down	0.0470774
PF05368	NmrA-like family	23	33	down	0.0474462
PF01048	Phosphorylase superfamily	1	6	down	0.0568555
PF00082	Subtilase family	7	14	down	0.0585258
PF01266	FAD dependent oxidoreductase	15	23	down	0.0598562
PF00651	BTB/POZ domain	29	20	up	0.0466643
PF00076	RNA recognition motif. (a.k.a. RRM, RBD, or RNP domain)	63	54	up	0.0484648
PF00271	Helicase conserved C-terminal domain	77	69	up	0.0496195
PF00400	WD domain, G-beta repeat	92	86	up	0.0513746
PF00734	Fungal cellulose binding domain	22	14	up	0.0517575
PF00069	Protein kinase domain	116	116	up	0.0522452
PF11807	Domain of unknown function (DUF3328)	24	16	up	0.0535545
