# Supplementary material for: Prediction of pathogenicity genes involved in adaptation to a lupin host in the fungal pathogens Botrytis cinerea and Sclerotinia sclerotiorum via comparative genomics
Source: BMC Genomics. 2019 May 17;20:385. doi: 10.1186/s12864-019-5774-2 (PMC6525431; doi:10.1186/s12864-019-5774-2)
Supplement: Supplementary file 2 — Information supporting effector prediction, orthology, functional annotations, mutations and PAV across all isolate gene sets. (XLSX 5734 kb) [file 12864_2019_5774_MOESM2_ESM.xlsx]

## Sheet: Bcin_Lang
Additional file 4: Information supporting effector prediction, orthology, functional annotations, mutations and PAV across all isolate gene sets.
sort	geneName	CHR	geneStart	geneEnd	orientation	geneLength	effectorP	signalP	EffectorCandidate	cazym	pfam	OcculterCut	OrthoStat_vs_BcinRef	PAV-Status_Bcin_Lang vs Reference	DFVF	source_eValue	PHI	source_eValue
1	bcinT_00001	Scaffold_1	8807	10994	+	2187	NO	NO	NO	NA	FHA domain_pfam00498;Forkhead domain_pfam00250	NO	Bcin10p05900.1,Bcin10p05900.2	present	Q5A7S7_CANAL	3e-46	NA	NA
2	bcinT_00002	Scaffold_1	12618	13238	-	620	NO	NO	NO	NA	Ribosomal protein L24e_pfam01246	NO	Bcin10p05890.1	present	NA	NA	NA	NA
3	bcinT_00003	Scaffold_1	13851	15802	+	1951	NO	NO	NO	NA	16S rRNA methyltransferase RsmB/F_pfam01189	NO	Bcin10p05880.1	present	NA	NA	NA	NA
4	bcinT_00004	Scaffold_1	17735	19703	+	1968	NO	NO	NO	NA	Major Facilitator Superfamily_pfam07690	NO	Bcin10p05840.1	present	Q59RG0_CANAL	2e-107	NA	NA
5	bcinT_00005	Scaffold_1	21580	22114	+	534	NO	NO	NO	NA	NO	NO	nonOrtho	present	NA	NA	NA	NA
6	bcinT_00006	Scaffold_1	23375	24075	+	700	NO	NO	NO	NA	NO	NO	Bcin10p05820.1	present	NA	NA	NA	NA
7	bcinT_00007	Scaffold_1	29679	30566	-	887	0.994	NO	NO	NA	NO	NO	nonOrtho	present	NA	NA	NA	NA
8	bcinT_00008	Scaffold_1	34014	36038	+	2024	NO	NO	NO	NA	DnaJ domain_pfam00226	NO	Bcin10p05800.1	present	NA	NA	Q5NEU6#PHI:4733#dnaJ#263#Francisella_tularensis#unaffected_pathogenicity	5e-06
9	bcinT_00009	Scaffold_1	38652	40523	-	1871	NO	NO	NO	NA	MBOAT, membrane-bound O-acyltransferase family_pfam03062	NO	Bcin10p05780.1	present	NA	NA	NA	NA
10	bcinT_00010	Scaffold_1	41166	43847	+	2681	NO	NO	NO	NA	Adaptin N terminal region_pfam01602;Adaptin C-terminal domain_pfam02883	NO	Bcin10p05770.1	present	NA	NA	NA	NA
11	bcinT_00011	Scaffold_1	46357	49547	+	3190	NO	NO	NO	NA	Domain of unknown function (DUF4470)_pfam14737	NO	Bcin10p05760.1	present	NA	NA	NA	NA
12	bcinT_00012	Scaffold_1	49781	50080	-	299	0.951	SignalP_EUK	YES	NA	NO	NO	nonOrtho	present	NA	NA	NA	NA
13	bcinT_00013	Scaffold_1	54312	55229	-	917	NO	NO	NO	NA	NO	NO	nonOrtho	present	NA	NA	NA	NA
14	bcinT_00014	Scaffold_1	55841	56330	-	489	NO	NO	NO	NA	NO	NO	nonOrtho	present	NA	NA	NA	NA
15	bcinT_00015	Scaffold_1	58251	58805	-	554	NO	NO	NO	NA	NO	NO	nonOrtho	present	NA	NA	NA	NA
16	bcinT_00016	Scaffold_1	61967	62429	+	462	0.966	NO	NO	NA	NO	NO	Bcin10p05740.1	present	NA	NA	NA	NA
17	bcinT_00017	Scaffold_1	63537	66762	-	3225	NO	NO	NO	NA	NO	NO	Bcin10p05730.1	present	NA	NA	NA	NA
18	bcinT_00018	Scaffold_1	67983	70086	-	2103	NO	NO	NO	NA	WD domain, G-beta repeat_pfam00400	NO	Bcin10p05720.1	present	Q8J214_USTMD	1e-178	NA	NA
19	bcinT_00019	Scaffold_1	72537	74267	+	1730	NO	SignalP_EUK	NO	GH32.hmm	Glycosyl hydrolases family 32 N-terminal domain_pfam00251	NO	Bcin10p05710.1	present	NA	NA	NA	NA
20	bcinT_00020	Scaffold_1	74954	75787	-	833	NO	SignalP_EUK	NO	NA	NO	NO	Bcin10p05700.1	present	NA	NA	NA	NA
21	bcinT_00021	Scaffold_1	79827	82584	+	2757	NO	NO	NO	NA	NO	NO	Bcin10p05690.1	present	NA	NA	NA	NA
22	bcinT_00022	Scaffold_1	83583	85693	+	2110	NO	NO	NO	NA	Cytochrome P450_pfam00067	NO	Bcin10p05680.1	present	A4ULJ2_MYCGR	1e-11	V5XZS6#PHI:4194#AKT7#5599#Alternaria_alternata#reduced_virulence_increased_virulence_(hypervirulence)	5e-06
23	bcinT_00023	Scaffold_1	87394	88217	-	823	0.907	NO	NO	NA	NO	NO	Bcin10p05670.1	present	NA	NA	NA	NA
24	bcinT_00024	Scaffold_1	89048	89452	+	404	0.996	NO	NO	NA	NO	NO	nonOrtho	present	NA	NA	NA	NA
25	bcinT_00025	Scaffold_1	89753	90027	-	274	0.975	NO	NO	NA	NO	NO	nonOrtho	present	NA	NA	NA	NA
26	bcinT_00026	Scaffold_1	91281	93136	+	1855	NO	NO	NO	NA	Heterokaryon incompatibility protein (HET)_pfam06985	NO	nonOrtho	present	NA	NA	NA	NA
27	bcinT_00027	Scaffold_1	94073	94305	+	232	1	NO	NO	NA	NO	NO	nonOrtho	present	NA	NA	NA	NA
28	bcinT_00028	Scaffold_1	95621	98443	+	2822	NO	NO	NO	NA	NO	NO	Bcin10p05660.2	present	NA	NA	NA	NA
29	bcinT_00029	Scaffold_1	100433	101563	-	1130	NO	NO	NO	NA	PX domain_pfam00787	NO	Bcin10p05650.1	present	NA	NA	G4MLE6#PHI:2140#MoVam7#318829#Magnaporthe_oryzae#loss_of_pathogenicity	2e-20
30	bcinT_00030	Scaffold_1	102141	103080	-	939	NO	NO	NO	NA	EB1-like C-terminal motif_pfam03271;Calponin homology (CH) domain_pfam00307	NO	Bcin10p05640.1	present	NA	NA	NA	NA
31	bcinT_00031	Scaffold_1	104448	107724	+	3276	NO	SignalP_EUK	NO	GH3.hmm	Glycosyl hydrolase family 3 N terminal domain_pfam00933;Fibronectin type III-like domain_pfam14310;Glycosyl hydrolase family 3 C-terminal domain_pfam01915	NO	Bcin10p05630.1	present	Q99324_SEPLY	6e-150	NA	NA
32	bcinT_00032	Scaffold_1	109973	110577	+	604	0.951	NO	NO	NA	NO	NO	nonOrtho	present	NA	NA	NA	NA
33	bcinT_00033	Scaffold_1	111537	112736	+	1199	NO	SignalP_EUK	NO	PL3.hmm	Pectate lyase_pfam03211	NO	Bcin10p05620.1	present	Q00845_NECHA	2e-63	Q00845#PHI:180#PELD#140110#Nectria_haematococca#reduced_virulence	7e-08
34	bcinT_00034	Scaffold_1	117844	118893	-	1049	NO	NO	NO	NA	NO	NO	Bcin10p05610.1	present	NA	NA	NA	NA
35	bcinT_00035	Scaffold_1	123594	123861	+	267	0.956	NO	NO	NA	NO	NO	nonOrtho	present	NA	NA	NA	NA
36	bcinT_00036	Scaffold_1	125182	126096	+	914	NO	NO	NO	NA	NO	NO	Bcin10p05600.1	present	NA	NA	NA	NA
37	bcinT_00037	Scaffold_1	128198	131329	-	3131	NO	NO	NO	GH3.hmm	Glycosyl hydrolase family 3 C-terminal domain_pfam01915;Fibronectin type III-like domain_pfam14310;Glycosyl hydrolase family 3 N terminal domain_pfam00933	NO	Bcin10p05590.1,Bcin10p05590.2	present	Q99324_SEPLY	7e-168	Q00903#PHI:24#Avenacinase_gene#29850#Gaeumannomyces_graminis#loss_of_pathogenicity_unaffected_pathogenicity	2e-07
38	bcinT_00038	Scaffold_1	131625	132575	+	950	0.986	NO	NO	NA	NO	NO	nonOrtho	present	NA	NA	NA	NA
39	bcinT_00039	Scaffold_1	133856	134221	+	365	NO	NO	NO	NA	NO	NO	nonOrtho	present	NA	NA	NA	NA
40	bcinT_00040	Scaffold_1	134735	135706	-	971	NO	NO	NO	NA	NO	NO	Bcin10p05580.1	present	NA	NA	NA	NA
41	bcinT_00041	Scaffold_1	143480	143934	+	454	NO	NO	NO	NA	NO	NO	nonOrtho	present	NA	NA	NA	NA
42	bcinT_00042	Scaffold_1	153957	156361	+	2404	NO	NO	NO	NA	STE like transcription factor_pfam02200;Zinc finger, C2H2 type_pfam00096	NO	Bcin10p05560.1	present	Q8NK75_GLOLA	0	B6VCT8#PHI:2487#ste12#40559#Botrytis_cinerea#reduced_virulence	2e-30
43	bcinT_00043	Scaffold_1	158756	160048	-	1292	NO	NO	NO	NA	Zinc-binding dehydrogenase_pfam00107;Alcohol dehydrogenase GroES-like domain_pfam08240	NO	Bcin10p05550.1	present	A4QVF8_MAGO7	4e-32	Q889C0#PHI:587#PSPTO0834#317#Pseudomonas_syringae#unaffected_pathogenicity	7e-05
44	bcinT_00044	Scaffold_1	161687	165377	-	3690	NO	NO	NO	NA	PHD-finger_pfam13831;Enhancer of polycomb-like_pfam10513;PHD-zinc-finger like domain_pfam13832	NO	Bcin10p05540.1	present	NA	NA	NA	NA
45	bcinT_00045	Scaffold_1	167398	169584	+	2186	NO	NO	NO	NA	Sugar (and other) transporter_pfam00083	NO	Bcin10p05530.1	present	Q5ANE1_CANAL	3e-76	Q4PBY9#PHI:2240_PHI:4586#Srt1#5270#Ustilago_maydis#reduced_virulence	1e-15
46	bcinT_00046	Scaffold_1	169942	171630	-	1688	NO	NO	NO	NA	Protein of unknown function (DUF2838)_pfam10998	NO	Bcin10p05520.1	present	NA	NA	NA	NA
47	bcinT_00047	Scaffold_1	172658	176643	+	3985	NO	NO	NO	NA	RecF/RecN/SMC N terminal domain_pfam02463;SMC proteins Flexible Hinge Domain_pfam06470	NO	Bcin10p05510.1	present	NA	NA	NA	NA
48	bcinT_00048	Scaffold_1	177191	177873	-	682	NO	NO	NO	NA	Domain of unknown function (DUF4149)_pfam13664	NO	Bcin10p05500.1	present	NA	NA	NA	NA
49	bcinT_00049	Scaffold_1	178227	180719	+	2492	NO	NO	NO	NA	Ku70/Ku80 beta-barrel domain_pfam02735;Ku70/Ku80 N-terminal alpha/beta domain_pfam03731;Ku C terminal domain like_pfam08785	NO	Bcin10p05490.1	present	NA	NA	F9X9S4#PHI:4944#KU80#1047171#Zymoseptoria_tritici#unaffected_pathogenicity	7e-18
50	bcinT_00050	Scaffold_1	181515	183776	-	2261	NO	NO	NO	NA	Amino acid permease_pfam13520	NO	Bcin10p05480.1	present	NA	NA	NA	NA
51	bcinT_00051	Scaffold_1	184223	186872	-	2649	NO	NO	NO	NA	Anaphase-promoting complex subunit 4 WD40 domain_pfam12894;Anaphase-promoting complex, cyclosome, subunit 4_pfam12896	NO	Bcin10p05470.1	present	NA	NA	NA	NA
52	bcinT_00052	Scaffold_1	187301	189056	-	1755	NO	NO	NO	CBM51.hmm	Clathrin adaptor complex small chain_pfam01217;Adaptor complexes medium subunit family_pfam00928	NO	Bcin10p05460.1	present	NA	NA	NA	NA
53	bcinT_00053	Scaffold_1	189655	192535	+	2880	NO	NO	NO	NA	Protein of unknown function (DUF2420)_pfam10336	NO	Bcin10p05450.1	present	NA	NA	NA	NA
54	bcinT_00054	Scaffold_1	193620	194084	-	464	1	NO	NO	NA	NO	NO	nonOrtho	present	NA	NA	NA	NA
55	bcinT_00055	Scaffold_1	195016	196622	+	1606	NO	NO	NO	NA	Magnesium transporter NIPA_pfam05653	NO	Bcin10p05440.1	present	NA	NA	Q5A5P7#PHI:4891#orf19.5352#5476#Candida_albicans#unaffected_pathogenicity	8e-20
56	bcinT_00056	Scaffold_1	197138	198012	-	874	NO	NO	NO	NA	Ribosomal protein S3, C-terminal domain_pfam00189;KH domain_pfam07650	NO	Bcin10p05430.1	present	NA	NA	NA	NA
57	bcinT_00057	Scaffold_1	198490	200923	+	2433	NO	NO	NO	NA	Myotubularin-like phosphatase domain_pfam06602	NO	Bcin10p05420.1	present	NA	NA	NA	NA
58	bcinT_00058	Scaffold_1	201290	203239	-	1949	NO	NO	NO	NA	tRNA synthetase B5 domain_pfam03484;B3/4 domain_pfam03483	NO	Bcin10p05410.1	present	NA	NA	NA	NA
59	bcinT_00059	Scaffold_1	203908	206139	+	2231	NO	NO	NO	NA	HEAT repeats_pfam13646	NO	Bcin10p05400.1	present	NA	NA	Q5ADN1#PHI:6074#Tpd3#5476#Candida_albicans#reduced_virulence	5e-18
60	bcinT_00060	Scaffold_1	206561	207612	+	1051	NO	NO	NO	NA	Methyltransferase domain_pfam13847	NO	Bcin10p05390.1	present	NA	NA	NA	NA
61	bcinT_00061	Scaffold_1	209214	209754	+	540	0.814	NO	NO	NA	Transcription factor subunit Med10 of Mediator complex_pfam09748	NO	Bcin10p05380.1	present	NA	NA	NA	NA
62	bcinT_00062	Scaffold_1	210688	212207	-	1519	NO	NO	NO	NA	Aminotransferase class-III_pfam00202	NO	Bcin10p05370.1	present	NA	NA	NA	NA
63	bcinT_00063	Scaffold_1	214770	215243	+	473	NO	NO	NO	NA	NO	NO	nonOrtho	present	NA	NA	NA	NA
64	bcinT_00064	Scaffold_1	217447	219421	+	1974	NO	NO	NO	NA	Major Facilitator Superfamily_pfam07690	NO	Bcin10p05360.1	present	NA	NA	NA	NA
65	bcinT_00065	Scaffold_1	219652	220176	-	524	0.988	NO	NO	NA	NO	NO	Bcin10p05350.1	present	NA	NA	NA	NA
66	bcinT_00066	Scaffold_1	221827	222948	+	1121	NO	NO	NO	NA	NO	NO	Bcin10p05340.1	present	NA	NA	NA	NA
67	bcinT_00067	Scaffold_1	228248	230255	+	2007	NO	NO	NO	NA	Domain of unknown function (DUF4451)_pfam14616	NO	Bcin10p05330.1	present	NA	NA	NA	NA
68	bcinT_00068	Scaffold_1	233629	234458	+	829	NO	NO	NO	NA	NO	NO	nonOrtho	present	NA	NA	NA	NA
69	bcinT_00069	Scaffold_1	236756	238974	+	2218	NO	NO	NO	NA	PHD-finger_pfam00628	NO	Bcin10p05320.1	present	Q59ZX1_CANAL	5e-07	Q59ZX1#PHI:3512#SET3#5476#Candida_albicans#reduced_virulence	1e-07
70	bcinT_00070	Scaffold_1	239879	241270	+	1391	NO	NO	NO	NA	Isocitrate/isopropylmalate dehydrogenase_pfam00180	NO	Bcin10p05310.1	present	Q5AFI8_CANAL	9e-163	F5HCK8#PHI:415#IPMDH#13684#Parastagonospora_nodorum#loss_of_pathogenicity	3e-22
71	bcinT_00071	Scaffold_1	241616	244628	-	3012	NO	NO	NO	NA	NO	NO	Bcin10p05300.1	present	NA	NA	NA	NA
72	bcinT_00072	Scaffold_1	245329	247509	-	2180	NO	NO	NO	NA	NO	NO	Bcin10p05290.1	present	NA	NA	NA	NA
73	bcinT_00073	Scaffold_1	248921	250530	+	1609	NO	NO	NO	NA	Ergosterol biosynthesis ERG4/ERG24 family_pfam01222	NO	Bcin10p05280.1,Bcin10p05280.2,Bcin10p05280.3	present	Q59LS4_CANAL	3e-111	NA	NA
74	bcinT_00074	Scaffold_1	251208	252247	-	1039	NO	NO	NO	NA	NO	NO	Bcin10p05270.1	present	NA	NA	NA	NA
75	bcinT_00075	Scaffold_1	252934	255344	+	2410	NO	NO	NO	NA	NO	NO	Bcin10p05260.1	present	NA	NA	NA	NA
76	bcinT_00076	Scaffold_1	256966	260004	-	3038	NO	NO	NO	NA	SRI (Set2 Rpb1 interacting) domain_pfam08236;SET domain_pfam00856	NO	Bcin10p05250.1	present	SET1_CANAL	4e-21	NA	NA
77	bcinT_00077	Scaffold_1	263582	264877	+	1295	NO	NO	NO	NA	NO	NO	Bcin10p05240.1	present	NA	NA	NA	NA
78	bcinT_00078	Scaffold_1	266373	267916	-	1543	NO	NO	NO	NA	Aminotransferase class-III_pfam00202	NO	Bcin10p05230.1	present	NA	NA	I1RRM1#PHI:5029#gta2#5518#Fusarium_graminearum#unaffected_pathogenicity_reduced_virulence	2e-12
79	bcinT_00079	Scaffold_1	269334	269642	-	308	NO	NO	NO	NA	NO	NO	Bcin10p05220.1	present	NA	NA	NA	NA
80	bcinT_00080	Scaffold_1	270267	271387	-	1120	NO	NO	NO	NA	NO	NO	Bcin10p05210.1	present	NA	NA	NA	NA
81	bcinT_00081	Scaffold_1	272594	273925	-	1331	NO	NO	NO	NA	NO	NO	Bcin10p05200.1	present	NA	NA	NA	NA
82	bcinT_00082	Scaffold_1	278259	278747	-	488	0.895	NO	NO	NA	NO	NO	nonOrtho	present	NA	NA	NA	NA
83	bcinT_00083	Scaffold_1	280090	280329	+	239	0.983	NO	NO	NA	NO	NO	nonOrtho	present	NA	NA	NA	NA
84	bcinT_00084	Scaffold_1	283395	283654	-	259	NO	SignalP_EUK	NO	NA	NO	NO	nonOrtho	present	NA	NA	NA	NA
85	bcinT_00085	Scaffold_1	283879	285324	+	1445	NO	NO	NO	NA	NO	NO	Bcin10p05190.1	present	NA	NA	NA	NA
86	bcinT_00086	Scaffold_1	286822	288372	+	1550	NO	NO	NO	NA	Ubiquitin family_pfam00240;UBA/TS-N domain_pfam00627;XPC-binding domain_pfam09280	NO	Bcin10p05180.1	present	Q5ADS0_CANAL	1e-06	NA	NA
87	bcinT_00087	Scaffold_1	289597	292074	+	2477	NO	NO	NO	NA	NO	NO	Bcin10p05170.1	present	NA	NA	NA	NA
88	bcinT_00088	Scaffold_1	294449	295134	+	685	NO	NO	NO	NA	NO	NO	nonOrtho	present	NA	NA	NA	NA
89	bcinT_00089	Scaffold_1	297144	298323	+	1179	NO	NO	NO	NA	eIF-6 family_pfam01912	NO	Bcin10p05150.1	present	NA	NA	NA	NA
90	bcinT_00090	Scaffold_1	299286	304087	+	4801	NO	NO	NO	NA	Swi5_pfam07061	NO	Bcin10p05140.1,Bcin10p05140.2	present	NA	NA	NA	NA
91	bcinT_00091	Scaffold_1	304815	305792	-	977	NO	NO	NO	NA	NAD(P)H-binding_pfam13460	NO	Bcin10p05130.1	present	NA	NA	NA	NA
92	bcinT_00092	Scaffold_1	306888	308789	-	1901	NO	NO	NO	NA	FAD binding domain_pfam01494	NO	Bcin10p05120.1	present	Q5GFD3_PHAND	2e-66	Q5GFD3#PHI:413#MPD1#13684#Parastagonospora_nodorum#unaffected_pathogenicity	2e-07
93	bcinT_00093	Scaffold_1	309588	311218	-	1630	NO	NO	NO	NA	Major Facilitator Superfamily_pfam07690	NO	Bcin10p05110.1	present	NA	NA	NA	NA
94	bcinT_00094	Scaffold_1	315522	317867	-	2345	NO	NO	NO	NA	Protein of unknown function (DUF2457)_pfam10446	NO	Bcin10p05100.1	present	NA	NA	NA	NA
95	bcinT_00095	Scaffold_1	319959	320438	-	479	NO	NO	NO	NA	NO	NO	nonOrtho	present	NA	NA	NA	NA
96	bcinT_00096	Scaffold_1	325446	330373	+	4927	NO	NO	NO	NA	ATP synthase, Delta/Epsilon chain, beta-sandwich domain_pfam02823	NO	Bcin10p05080.1	present	NA	NA	NA	NA
97	bcinT_00097	Scaffold_1	330802	331962	-	1160	NO	NO	NO	NA	NO	NO	Bcin10p05070.1	present	Q6A2T2_BOTFU	6e-17	NA	NA
98	bcinT_00098	Scaffold_1	335026	335339	+	313	0.813	NO	NO	NA	Cytochrome P450_pfam00067	NO	nonOrtho	present	A4ULJ0_MYCGR	0.0006	NA	NA
99	bcinT_00099	Scaffold_1	335770	341254	-	5484	NO	NO	NO	NA	Ankyrin repeats (3 copies)_pfam12796;Ankyrin repeat_pfam00023;Ankyrin repeat_pfam13606	NO	Bcin10p05060.1	present	NA	NA	NA	NA
100	bcinT_00100	Scaffold_1	342197	343619	-	1422	0.904	NO	NO	NA	Heterokaryon incompatibility protein (HET)_pfam06985	NO	nonOrtho	present	NA	NA	NA	NA
101	bcinT_00101	Scaffold_1	344274	345817	-	1543	NO	NO	NO	NA	ATPase family associated with various cellular activities (AAA)_pfam00004	NO	Bcin10p05050.1	present	Q0PND8_MAGGR	1e-42	NA	NA
102	bcinT_00102	Scaffold_1	347067	347935	+	868	NO	NO	NO	NA	Ubiquitin-conjugating enzyme_pfam00179;Fungal ubiquitin-associated domain_pfam09288	NO	Bcin10p05040.1	present	NA	NA	NA	NA
103	bcinT_00103	Scaffold_1	352208	352594	-	386	0.858	NO	NO	NA	NO	NO	Bcin10p05030.1	present	NA	NA	NA	NA
104	bcinT_00104	Scaffold_1	353649	355241	+	1592	NO	NO	NO	NA	NO	NO	nonOrtho	present	NA	NA	NA	NA
105	bcinT_00105	Scaffold_1	356897	358043	-	1146	NO	SignalP_EUK	NO	NA	NO	NO	Bcin10p05020.1	present	NA	NA	NA	NA
106	bcinT_00106	Scaffold_1	360260	362190	+	1930	NO	SignalP_EUK	NO	GH28.hmm	Glycosyl hydrolases family 28_pfam00295	NO	Bcin10p05010.1	present	P78608_CLAPU	2e-09	NA	NA
107	bcinT_00107	Scaffold_1	362493	362872	-	379	0.998	NO	NO	NA	NO	NO	Bcin10p05000.1	present	NA	NA	NA	NA
108	bcinT_00108	Scaffold_1	363387	364916	+	1529	NO	NO	NO	NA	BAR domain_pfam03114	NO	Bcin10p04990.1	present	Q5AFE4_CANAL	1e-94	NA	NA
109	bcinT_00109	Scaffold_1	366527	367263	+	736	NO	SignalP_EUK	NO	NA	NO	NO	Bcin10p04980.1	present	NA	NA	NA	NA
110	bcinT_00110	Scaffold_1	369086	369845	+	759	0.975	NO	NO	NA	Membrane-associating domain_pfam01284	NO	Bcin10p04970.1	present	NA	NA	NA	NA
111	bcinT_00111	Scaffold_1	370775	371758	+	983	NO	NO	NO	NA	Peptidyl-tRNA hydrolase_pfam01195	NO	Bcin10p04960.1	present	NA	NA	NA	NA
112	bcinT_00112	Scaffold_1	372081	373656	-	1575	NO	NO	NO	NA	Domain of unknown function (DUF2427)_pfam10348;Protein of unknown function (Ytp1)_pfam10355	NO	Bcin10p04950.1	present	A5HF03_MAGGR	0	NA	NA
113	bcinT_00113	Scaffold_1	375161	376181	+	1020	NO	NO	NO	NA	Aldo/keto reductase family_pfam00248	NO	Bcin10p04940.1	present	NA	NA	NA	NA
114	bcinT_00114	Scaffold_1	376460	379434	+	2974	NO	NO	NO	NA	NO	NO	Bcin10p04930.1	present	NA	NA	NA	NA
115	bcinT_00115	Scaffold_1	380350	381247	-	897	NO	NO	NO	NA	Clp protease_pfam00574	NO	Bcin10p04920.1	present	NA	NA	NA	NA
116	bcinT_00116	Scaffold_1	381434	382743	+	1309	NO	NO	NO	NA	NO	NO	Bcin10p04910.1	present	NA	NA	NA	NA
117	bcinT_00117	Scaffold_1	382883	383855	-	972	NO	NO	NO	NA	Serine aminopeptidase, S33_pfam12146	NO	Bcin10p04900.1	present	NA	NA	NA	NA
118	bcinT_00118	Scaffold_1	384086	385794	+	1708	NO	NO	NO	NA	NO	NO	Bcin10p04890.1	present	NA	NA	NA	NA
119	bcinT_00119	Scaffold_1	386315	388103	+	1788	NO	NO	NO	NA	Calcineurin-like phosphoesterase_pfam00149	NO	Bcin10p04880.1	present	Q4P8E7_USTMA	1e-48	NA	NA
120	bcinT_00120	Scaffold_1	389089	389469	+	380	NO	NO	NO	NA	NO	NO	nonOrtho	present	NA	NA	NA	NA
121	bcinT_00121	Scaffold_1	394554	395174	+	620	NO	NO	NO	NA	NO	NO	Bcin10p04870.1	present	NA	NA	NA	NA
122	bcinT_00122	Scaffold_1	396480	397844	+	1364	NO	NO	NO	NA	NO	NO	Bcin10p04860.1	present	NA	NA	NA	NA
123	bcinT_00123	Scaffold_1	399149	399754	+	605	NO	NO	NO	NA	Tetratricopeptide repeat_pfam07719	NO	Bcin10p04850.1	present	NA	NA	NA	NA
124	bcinT_00124	Scaffold_1	400313	403279	-	2966	NO	NO	NO	NA	NO	NO	Bcin10p04840.1	present	NA	NA	NA	NA
125	bcinT_00125	Scaffold_1	404175	406196	-	2021	NO	NO	NO	NA	MFS/sugar transport protein_pfam13347	NO	Bcin10p04830.1	present	NA	NA	NA	NA
126	bcinT_00126	Scaffold_1	407777	409989	+	2212	NO	NO	NO	NA	Sodium/hydrogen exchanger family_pfam00999	NO	Bcin10p04820.1	present	Q59KS4_CANAL	0.001	J9VMG2#PHI:4883#Kcs1#5207#Cryptococcus_neoformans#reduced_virulence_loss_of_pathogenicity	5e-05
127	bcinT_00127	Scaffold_1	411316	412863	-	1547	NO	NO	NO	NA	Major Facilitator Superfamily_pfam07690	NO	Bcin10p04810.1	present	NA	NA	NA	NA
128	bcinT_00128	Scaffold_1	414397	415155	-	758	NO	NO	NO	NA	NO	NO	Bcin10p04800.1,Bcin10p04800.2	present	NA	NA	NA	NA
129	bcinT_00129	Scaffold_1	417440	419447	-	2007	NO	NO	NO	NA	NO	NO	Bcin10p04790.1	present	NA	NA	NA	NA
130	bcinT_00130	Scaffold_1	420563	421156	-	593	0.829	NO	NO	NA	NO	NO	Bcin10p04780.1	present	NA	NA	NA	NA
131	bcinT_00131	Scaffold_1	422072	423885	-	1813	NO	NO	NO	NA	NO	NO	Bcin10p04770.1	present	NA	NA	NA	NA
132	bcinT_00132	Scaffold_1	424838	426048	-	1210	NO	NO	NO	NA	NO	NO	Bcin10p04760.1	present	NA	NA	NA	NA
133	bcinT_00133	Scaffold_1	427669	429110	-	1441	NO	NO	NO	NA	NO	NO	Bcin10p04750.1	present	NA	NA	NA	NA
134	bcinT_00134	Scaffold_1	431112	432399	-	1287	NO	NO	NO	NA	NO	NO	nonOrtho	present	NA	NA	NA	NA
135	bcinT_00135	Scaffold_1	434007	438842	-	4835	NO	NO	NO	NA	NO	NO	nonOrtho	present	NA	NA	NA	NA
136	bcinT_00136	Scaffold_1	440147	441040	-	893	NO	NO	NO	NA	Histidine biosynthesis protein_pfam00977	NO	Bcin10p04700.1	present	NA	NA	NA	NA
137	bcinT_00137	Scaffold_1	441332	442454	+	1122	NO	NO	NO	NA	Domain of unknown function (DUF4602)_pfam15375	NO	Bcin10p04690.1	present	NA	NA	NA	NA
138	bcinT_00138	Scaffold_1	442948	444480	-	1532	NO	NO	NO	NA	CAF1 family ribonuclease_pfam04857	NO	Bcin10p04680.1	present	Q5A8L5_CANAL	1e-42	NA	NA
139	bcinT_00139	Scaffold_1	444899	445271	+	372	0.996	SignalP_EUK	YES	NA	NADH-ubiquinone oxidoreductase B12 subunit family_pfam08122	NO	Bcin10p04670.1	present	NA	NA	NA	NA
140	bcinT_00140	Scaffold_1	447132	451812	+	4680	NO	NO	NO	NA	His Kinase A (phospho-acceptor) domain_pfam00512;Response regulator receiver domain_pfam00072;Histidine kinase-, DNA gyrase B-, and HSP90-like ATPase_pfam02518	NO	Bcin10p04660.1	present	Q9C1Q7_ASPFM	4e-20	D4I7B7#PHI:2500#rcsC#552#Erwinia_amylovora#loss_of_pathogenicity	1e-18
141	bcinT_00141	Scaffold_1	452669	454497	+	1828	NO	NO	NO	NA	Protein of unknown function DUF89_pfam01937	NO	Bcin10p04650.1	present	NA	NA	NA	NA
142	bcinT_00142	Scaffold_1	455637	457401	-	1764	NO	NO	NO	NA	NO	NO	Bcin10p04640.1	present	NA	NA	NA	NA
143	bcinT_00143	Scaffold_1	463425	464747	-	1322	NO	NO	NO	NA	NO	NO	nonOrtho	present	NA	NA	NA	NA
144	bcinT_00144	Scaffold_1	466693	467568	-	875	NO	NO	NO	NA	NO	NO	nonOrtho	present	NA	NA	NA	NA
145	bcinT_00145	Scaffold_1	472313	472828	-	515	NO	NO	NO	NA	NO	NO	Bcin10p04630.1	present	NA	NA	NA	NA
146	bcinT_00146	Scaffold_1	475112	477161	+	2049	NO	NO	NO	NA	WD domain, G-beta repeat_pfam00400;F-box-like_pfam12937	NO	Bcin10p04620.1	present	GBB_CRYPA	2e-18	NA	NA
147	bcinT_00147	Scaffold_1	478307	479405	+	1098	NO	NO	NO	NA	Ribosomal protein S7e_pfam01251	NO	Bcin10p04610.1	present	NA	NA	NA	NA
148	bcinT_00148	Scaffold_1	480477	485366	-	4889	NO	NO	NO	NA	Glycosyl transferase family 41_pfam13844;Tetratricopeptide repeat_pfam13181	NO	Bcin10p04600.1	present	NA	NA	NA	NA
149	bcinT_00149	Scaffold_1	487952	488745	-	793	0.995	NO	NO	NA	Ribosomal protein L11, N-terminal domain_pfam03946;Ribosomal protein L11, RNA binding domain_pfam00298	NO	Bcin10p04590.1	present	NA	NA	NA	NA
150	bcinT_00150	Scaffold_1	489237	491874	-	2637	NO	NO	NO	NA	Sec23/Sec24 trunk domain_pfam04811;Sec23/Sec24 beta-sandwich domain_pfam08033;Sec23/Sec24 helical domain_pfam04815;Sec23/Sec24 zinc finger_pfam04810;Gelsolin repeat_pfam00626	NO	Bcin10p04580.1	present	NA	NA	NA	NA
151	bcinT_00151	Scaffold_1	492807	493727	-	920	NO	SignalP_EUK	NO	NA	Hydrophobic surface binding protein A_pfam12296	NO	Bcin10p04570.1	present	NA	NA	NA	NA
152	bcinT_00152	Scaffold_1	494484	495912	-	1428	NO	NO	NO	NA	NO	NO	Bcin10p04560.1	present	NA	NA	NA	NA
153	bcinT_00153	Scaffold_1	497271	498447	+	1176	NO	NO	NO	NA	Fibrillarin_pfam01269	NO	Bcin10p04550.1	present	NA	NA	NA	NA
154	bcinT_00154	Scaffold_1	499194	501036	-	1842	NO	NO	NO	NA	Dynactin p62 family_pfam05502	NO	Bcin10p04540.1	present	NA	NA	NA	NA
155	bcinT_00155	Scaffold_1	502499	508449	+	5950	NO	NO	NO	NA	NO	NO	Bcin10p04530.1	present	NA	NA	NA	NA
156	bcinT_00156	Scaffold_1	510601	510948	+	347	0.918	NO	NO	NA	CHAT domain_pfam12770	NO	nonOrtho	present	NA	NA	NA	NA
157	bcinT_00157	Scaffold_1	513952	515514	-	1562	NO	NO	NO	NA	NO	NO	Bcin10p04450.1	present	NA	NA	NA	NA
158	bcinT_00158	Scaffold_1	517960	518960	+	1000	NO	NO	NO	NA	Enoyl-(Acyl carrier protein) reductase_pfam13561	NO	Bcin10p04440.1	present	A4RGG9_MAGO7	1e-20	NA	NA
159	bcinT_00159	Scaffold_1	519339	519707	+	368	NO	NO	NO	NA	NO	NO	Bcin10p04430.1	present	NA	NA	NA	NA
160	bcinT_00160	Scaffold_1	521101	522534	-	1433	NO	NO	NO	NA	NO	NO	Bcin10p04420.1	present	NA	NA	NA	NA
161	bcinT_00161	Scaffold_1	523547	524320	+	773	NO	NO	NO	NA	Ureidoglycolate lyase_pfam04115	NO	Bcin10p04410.1	present	Q4PD87_USTMA	1e-22	NA	NA
162	bcinT_00162	Scaffold_1	527781	528632	-	851	NO	NO	NO	NA	NO	NO	nonOrtho	present	NA	NA	NA	NA
163	bcinT_00163	Scaffold_1	529457	529819	+	362	0.997	NO	NO	NA	NO	NO	nonOrtho	present	NA	NA	NA	NA
164	bcinT_00164	Scaffold_1	531029	531355	+	326	0.999	NO	NO	NA	NO	NO	nonOrtho	present	NA	NA	NA	NA
165	bcinT_00165	Scaffold_1	535071	536159	+	1088	NO	NO	NO	NA	Myb-like DNA-binding domain_pfam00249	NO	Bcin10p04400.1	present	NA	NA	I1RE42#PHI:1541#GzFlbD#5518#Fusarium_graminearum#unaffected_pathogenicity	1e-23
166	bcinT_00166	Scaffold_1	542438	543903	+	1465	NO	NO	NO	NA	Nuclear cap-binding protein subunit 3_pfam10309	NO	Bcin10p04390.1	present	NA	NA	NA	NA
167	bcinT_00167	Scaffold_1	544545	546744	+	2199	NO	NO	NO	NA	NO	NO	Bcin10p04380.1	present	NA	NA	NA	NA
168	bcinT_00168	Scaffold_1	547696	549173	-	1477	NO	NO	NO	NA	GNS1/SUR4 family_pfam01151	NO	Bcin10p04370.1	present	NA	NA	NA	NA
169	bcinT_00169	Scaffold_1	549933	550288	+	355	0.855	NO	NO	NA	NO	NO	nonOrtho	present	NA	NA	NA	NA
170	bcinT_00170	Scaffold_1	552004	554627	-	2623	NO	NO	NO	GH127.hmm	Beta-L-arabinofuranosidase, GH127_pfam07944	NO	Bcin10p04360.1	present	NA	NA	NA	NA
171	bcinT_00171	Scaffold_1	555066	556885	+	1819	NO	NO	NO	NA	Sugar (and other) transporter_pfam00083	NO	Bcin10p04350.1	present	Q5ANE1_CANAL	9e-22	Q4PBY9#PHI:2240_PHI:4586#Srt1#5270#Ustilago_maydis#reduced_virulence	1e-22
172	bcinT_00172	Scaffold_1	559412	562195	-	2783	NO	NO	NO	NA	10 TM Acyl Transferase domain found in Cas1p_pfam07779	NO	Bcin10p04340.1	present	CAS1_CRYNJ	1e-133	P0CM56#PHI:672#CAS1#5207#Cryptococcus_neoformans#increased_virulence_(hypervirulence)	0.0002
173	bcinT_00173	Scaffold_1	564618	566686	-	2068	NO	SignalP_EUK	NO	NA	Serine carboxypeptidase_pfam00450	NO	Bcin10p04330.1	present	SCPB_TRIRU	6e-114	NA	NA
174	bcinT_00174	Scaffold_1	567995	569801	-	1806	NO	SignalP_EUK	NO	NA	Serine carboxypeptidase_pfam00450;Carboxypeptidase Y pro-peptide_pfam05388	NO	Bcin10p04320.1	present	Q4PDC7_USTMA	2e-123	NA	NA
175	bcinT_00175	Scaffold_1	570921	571847	+	926	NO	NO	NO	NA	SBDS protein C-terminal domain_pfam09377;Shwachman-Bodian-Diamond syndrome (SBDS) protein_pfam01172	NO	Bcin10p04310.1	present	NA	NA	NA	NA
176	bcinT_00176	Scaffold_1	572596	573306	-	710	NO	NO	NO	NA	Ribosomal protein S13/S18_pfam00416	NO	Bcin10p04300.1	present	NA	NA	NA	NA
177	bcinT_00177	Scaffold_1	573936	574766	+	830	0.831	NO	NO	NA	Ribosomal protein L22p/L17e_pfam00237	NO	Bcin10p04290.1	present	NA	NA	NA	NA
178	bcinT_00178	Scaffold_1	576904	579586	-	2682	NO	NO	NO	NA	NO	NO	Bcin10p04280.1	present	NA	NA	NA	NA
179	bcinT_00179	Scaffold_1	581093	582626	-	1533	NO	NO	NO	NA	NO	NO	Bcin10p04270.1	present	NA	NA	NA	NA
180	bcinT_00180	Scaffold_1	584748	585887	+	1139	NO	NO	NO	NA	NO	NO	Bcin10p04260.1	present	NA	NA	NA	NA
181	bcinT_00181	Scaffold_1	586506	590353	-	3847	NO	NO	NO	NA	Fungal Zn(2)-Cys(6) binuclear cluster domain_pfam00172;Fungal specific transcription factor domain_pfam04082	NO	Bcin10p04250.1	present	NA	NA	I1RXZ8#PHI:1853#GzZC168#5518#Fusarium_graminearum#unaffected_pathogenicity	1e-08
182	bcinT_00182	Scaffold_1	591051	593084	-	2033	NO	NO	NO	NA	NO	NO	Bcin10p04240.1	present	NA	NA	NA	NA
183	bcinT_00183	Scaffold_1	595373	596233	+	860	NO	NO	NO	NA	NO	NO	nonOrtho	present	NA	NA	NA	NA
184	bcinT_00184	Scaffold_1	604354	605510	-	1156	NO	NO	NO	NA	Fatty acid hydroxylase superfamily_pfam04116	NO	Bcin10p04230.1	present	Q59VG6_CANAL	3e-05	NA	NA
185	bcinT_00185	Scaffold_1	607460	608355	+	895	NO	NO	NO	NA	Translationally controlled tumour protein_pfam00838	NO	Bcin10p04220.1	present	NA	NA	NA	NA
186	bcinT_00186	Scaffold_1	610805	613659	+	2854	NO	NO	NO	NA	NO	NO	Bcin10p04210.1	present	A4R553_MAGO7	2e-15	NA	NA
187	bcinT_00187	Scaffold_1	614464	614837	-	373	NO	NO	NO	NA	Cytochrome P450_pfam00067	NO	nonOrtho	present	NA	NA	NA	NA
188	bcinT_00188	Scaffold_1	614847	615356	-	509	0.939	NO	NO	NA	NO	NO	Bcin10p04200.1	present	NA	NA	NA	NA
189	bcinT_00189	Scaffold_1	617190	619331	-	2141	NO	NO	NO	AA5.hmm	Galactose oxidase, central domain_pfam13418;Domain of unknown function (DUF1929)_pfam09118;Glyoxal oxidase N-terminus_pfam07250	NO	Bcin10p04190.1	present	Q7Z868_USTMD	7e-11	NA	NA
190	bcinT_00190	Scaffold_1	621083	621424	-	341	NO	NO	NO	NA	NO	NO	nonOrtho	present	NA	NA	NA	NA
191	bcinT_00191	Scaffold_1	625986	627461	+	1475	NO	NO	NO	NA	NO	NO	Bcin10p04160.1	present	NA	NA	NA	NA
192	bcinT_00192	Scaffold_1	627719	630559	-	2840	NO	NO	NO	NA	Beta-lactamase superfamily domain_pfam12706;tRNase Z endonuclease_pfam13691	NO	Bcin10p04150.1	present	NA	NA	NA	NA
193	bcinT_00193	Scaffold_1	631090	633373	-	2283	NO	NO	NO	NA	Protein kinase domain_pfam00069	NO	Bcin10p04140.1	present	HOG1_CRYPA	2e-29	Q59Z32#PHI:2554#Rck2#5476#Candida_albicans#reduced_virulence	5e-16
194	bcinT_00194	Scaffold_1	636099	637339	-	1240	NO	NO	NO	NA	Tricarboxylate carrier_pfam03820	NO	Bcin10p04130.1	present	NA	NA	NA	NA
195	bcinT_00195	Scaffold_1	645229	651630	-	6401	NO	NO	NO	NA	Poly(A) polymerase central domain_pfam04928;Poly(A) polymerase predicted RNA binding domain_pfam04926;Nucleotidyltransferase domain_pfam01909;Uncharacterized conserved protein (DUF2183)_pfam09949	NO	Bcin10p04120.1	present	NA	NA	NA	NA
196	bcinT_00196	Scaffold_1	652036	653651	+	1615	NO	NO	NO	NA	N2227-like protein_pfam07942	NO	Bcin10p04100.1	present	NA	NA	NA	NA
197	bcinT_00197	Scaffold_1	655113	658944	-	3831	NO	NO	NO	NA	Uncharacterized alpha/beta hydrolase domain (DUF2235)_pfam09994	NO	Bcin10p04090.1	present	NA	NA	NA	NA
198	bcinT_00198	Scaffold_1	660355	661398	+	1043	NO	NO	NO	NA	Phosphotransferase enzyme family_pfam01636	NO	Bcin10p04080.1	present	NA	NA	NA	NA
199	bcinT_00199	Scaffold_1	662184	663255	-	1071	NO	NO	NO	NA	Enoyl-(Acyl carrier protein) reductase_pfam13561	NO	Bcin10p04070.1	present	Q32WF7_PHAND	1e-24	Q32WF7#PHI:1099_PHI:1100_PHI:2269#Mdh1#13684#Parastagonospora_nodorum#unaffected_pathogenicity	0.0002
200	bcinT_00200	Scaffold_1	665462	665727	-	265	NO	NO	NO	NA	NO	NO	nonOrtho	present	NA	NA	NA	NA
201	bcinT_00201	Scaffold_1	666634	669913	+	3279	NO	NO	NO	NA	Fungal Zn(2)-Cys(6) binuclear cluster domain_pfam00172;Fungal specific transcription factor domain_pfam04082	NO	Bcin10p04060.1	present	A6N6J8_FUSOX	8e-07	I1RHN3#PHI:1905#GzZC220#5518#Fusarium_graminearum#unaffected_pathogenicity	6e-11
202	bcinT_00202	Scaffold_1	670733	673191	-	2458	NO	NO	NO	NA	DEAD/DEAH box helicase_pfam00270;Helicase conserved C-terminal domain_pfam00271	NO	Bcin10p04050.1	present	F2QYD1_PICP7	3e-58	NA	NA
203	bcinT_00203	Scaffold_1	673783	677319	-	3536	NO	NO	NO	NA	NO	NO	Bcin10p04040.1	present	NA	NA	NA	NA
204	bcinT_00204	Scaffold_1	678212	679069	+	857	NO	NO	NO	NA	ADP-ribosylation factor family_pfam00025	NO	Bcin10p04030.1	present	C4YL11_CANAW	1e-09	NA	NA
205	bcinT_00205	Scaffold_1	679926	684802	+	4876	NO	NO	NO	NA	Domain of unknown function (DUF4045)_pfam13254	NO	Bcin10p04020.1	present	NA	NA	NA	NA
206	bcinT_00206	Scaffold_1	686093	686713	-	620	NO	NO	NO	NA	NO	NO	Bcin10p04010.1	present	NA	NA	NA	NA
207	bcinT_00207	Scaffold_1	687510	689319	-	1809	NO	NO	NO	NA	Fungal specific transcription factor domain_pfam11951;Fungal Zn(2)-Cys(6) binuclear cluster domain_pfam00172	NO	Bcin10p04000.1	present	Q59MD2_CANAL	4e-07	I1RLP8#PHI:1976#GzZC291#5518#Fusarium_graminearum#lethal	6e-19
208	bcinT_00208	Scaffold_1	690083	691416	-	1333	NO	NO	NO	NA	NO	NO	nonOrtho	present	NA	NA	NA	NA
209	bcinT_00209	Scaffold_1	693436	695884	-	2448	NO	NO	NO	NA	NO	NO	Bcin10p03990.1	present	NA	NA	NA	NA
210	bcinT_00210	Scaffold_1	696120	696480	+	360	NO	NO	NO	NA	NO	NO	nonOrtho	present	NA	NA	NA	NA
211	bcinT_00211	Scaffold_1	697468	699460	+	1992	NO	NO	NO	NA	Domain of unknown function (DUF4484)_pfam14831;Uncharacterized conserved protein (DUF2347)_pfam09804	NO	Bcin10p03980.1	present	NA	NA	NA	NA
212	bcinT_00212	Scaffold_1	700133	706009	-	5876	NO	NO	NO	NA	Sec63 Brl domain_pfam02889;SNF2 family N-terminal domain_pfam00176;Helicase conserved C-terminal domain_pfam00271;DnaJ domain_pfam00226	NO	Bcin10p03960.1	present	Q5AM49_CANAL	1e-64	J4UPL6#PHI:5394#mas5#176275#Beauveria_bassiana#loss_of_pathogenicity	1e-05
213	bcinT_00213	Scaffold_1	706288	711792	-	5504	NO	NO	NO	NA	BP28CT (NUC211) domain_pfam08146;U3 small nucleolar RNA-associated protein 10_pfam12397	NO	Bcin10p03950.1	present	NA	NA	NA	NA
214	bcinT_00214	Scaffold_1	712103	715780	+	3677	NO	NO	NO	NA	NRDE-2, necessary for RNA interference_pfam08424	NO	Bcin10p03940.1	present	NA	NA	NA	NA
215	bcinT_00215	Scaffold_1	717891	720478	-	2587	NO	SignalP_EUK	NO	NA	Serine-threonine protein phosphatase N-terminal domain_pfam16891;Calcineurin-like phosphoesterase_pfam00149	NO	Bcin10p03930.2	present	Q59KY8_CANAL	1e-79	Q4PG27#PHI:2381#Ucn1#5270#Ustilago_maydis#reduced_virulence_loss_of_pathogenicity	8e-73
216	bcinT_00216	Scaffold_1	725368	727012	-	1644	NO	NO	NO	NA	PCI domain_pfam01399;26S proteasome subunit RPN7_pfam10602	NO	Bcin10p03920.1	present	NA	NA	NA	NA
217	bcinT_00217	Scaffold_1	729436	732276	-	2840	NO	NO	NO	NA	ATPase family associated with various cellular activities (AAA)_pfam00004;Clp amino terminal domain, pathogenicity island component_pfam02861;C-terminal, D2-small domain, of ClpB protein_pfam10431;AAA domain (Cdc48 subfamily)_pfam07724	NO	Bcin10p03910.1	present	Q5AG40_CANAL	0.0009	NA	NA
218	bcinT_00218	Scaffold_1	732864	734137	+	1273	NO	NO	NO	NA	Transcriptional regulation of mitochondrial recombination_pfam12829	NO	Bcin10p03900.1	present	NA	NA	NA	NA
219	bcinT_00219	Scaffold_1	735513	737115	-	1602	NO	NO	NO	NA	NO	NO	Bcin10p03890.1	present	NA	NA	I1RN13#PHI:1010#SID1#5518#Fusarium_graminearum#reduced_virulence	2e-06
220	bcinT_00220	Scaffold_1	741055	744303	+	3248	NO	NO	NO	NA	Fungal Zn(2)-Cys(6) binuclear cluster domain_pfam00172;Fungal specific transcription factor domain_pfam04082	NO	Bcin10p03880.1	present	A6N6J8_FUSOX	1e-14	Q4I0C5#PHI:1764#GzZC079#5518#Fusarium_graminearum#unaffected_pathogenicity	3e-12
221	bcinT_00221	Scaffold_1	745795	749050	-	3255	NO	NO	NO	NA	PAS domain_pfam13426	NO	Bcin10p03870.2	present	NA	NA	Q881J7#PHI:3796#PstLov#317#Pseudomonas_syringae#reduced_virulence	0.0003
222	bcinT_00222	Scaffold_1	752186	753406	-	1220	NO	SignalP_EUK	NO	NA	Protein of unknown function (DUF3431)_pfam11913	NO	Bcin10p03860.1	present	NA	NA	NA	NA
223	bcinT_00223	Scaffold_1	756206	758283	+	2077	NO	NO	NO	NA	Heterokaryon incompatibility protein (HET)_pfam06985	NO	Bcin10p03850.1	present	NA	NA	NA	NA
224	bcinT_00224	Scaffold_1	759673	760178	+	505	NO	NO	NO	NA	GGL domain_pfam00631	NO	Bcin10p03840.1	present	NA	NA	NA	NA
225	bcinT_00225	Scaffold_1	764238	766585	+	2347	NO	NO	NO	NA	Rdx family_pfam10262	NO	Bcin10p03830.1	present	NA	NA	NA	NA
226	bcinT_00226	Scaffold_1	767462	770676	+	3214	NO	NO	NO	NA	PCI domain_pfam01399	NO	Bcin10p03820.1	present	NA	NA	NA	NA
227	bcinT_00227	Scaffold_1	773440	774405	-	965	NO	NO	NO	NA	NO	NO	Bcin10p03810.1	present	NA	NA	NA	NA
228	bcinT_00228	Scaffold_1	778246	780881	-	2635	NO	NO	NO	NA	Leucine rich repeat_pfam13855	NO	Bcin10p03800.1	present	B9WMV3_CANDC	8e-41	NA	NA
229	bcinT_00229	Scaffold_1	790520	791178	-	658	NO	NO	NO	NA	NO	NO	nonOrtho	present	NA	NA	NA	NA
230	bcinT_00230	Scaffold_1	792266	793422	-	1156	NO	NO	NO	NA	NO	NO	Bcin10p03790.1	present	NA	NA	NA	NA
231	bcinT_00231	Scaffold_1	793653	795017	+	1364	NO	NO	NO	NA	Biotin-requiring enzyme_pfam00364;e3 binding domain_pfam02817	NO	Bcin10p03780.1	present	NA	NA	NA	NA
232	bcinT_00232	Scaffold_1	796902	797608	+	706	0.893	NO	NO	NA	NO	NO	nonOrtho	present	NA	NA	NA	NA
233	bcinT_00233	Scaffold_1	799825	800258	+	433	NO	NO	NO	NA	NO	NO	nonOrtho	present	NA	NA	NA	NA
234	bcinT_00234	Scaffold_1	801884	803242	+	1358	NO	SignalP_EUK	NO	NA	Histidine phosphatase superfamily (branch 2)_pfam00328	NO	Bcin10p03770.1	present	NA	NA	I1RHY5#PHI:6125#FGSG_03402#5518#Fusarium_graminearum#unaffected_pathogenicity	7e-07
235	bcinT_00235	Scaffold_1	803687	806821	-	3134	NO	NO	NO	NA	NO	NO	Bcin10p03760.1	present	Q59YF3_CANAL	4e-12	NA	NA
236	bcinT_00236	Scaffold_1	807706	808398	+	692	NO	NO	NO	NA	Dcp1-like decapping family_pfam06058	NO	Bcin10p03750.1	present	NA	NA	NA	NA
237	bcinT_00237	Scaffold_1	809159	810283	-	1124	NO	NO	NO	NA	NO	NO	Bcin10p03740.1	present	NA	NA	NA	NA
238	bcinT_00238	Scaffold_1	812245	812526	-	281	NO	NO	NO	NA	NO	NO	nonOrtho	present	NA	NA	NA	NA
239	bcinT_00239	Scaffold_1	816379	818879	+	2500	NO	SignalP_EUK	NO	NA	Peptidase family S41_pfam03572	NO	Bcin10p03730.1	present	NA	NA	NA	NA
240	bcinT_00240	Scaffold_1	819429	820540	-	1111	NO	NO	NO	NA	Mis12 protein_pfam05859	NO	Bcin10p03720.1	present	NA	NA	NA	NA
241	bcinT_00241	Scaffold_1	821754	822263	-	509	NO	SignalP_EUK	NO	NA	NO	NO	nonOrtho	present	NA	NA	NA	NA
242	bcinT_00242	Scaffold_1	824799	826391	+	1592	NO	NO	NO	NA	NO	NO	Bcin10p03700.1	present	Q9Y784_MAGGR	0.0001	NA	NA
243	bcinT_00243	Scaffold_1	826597	827829	-	1232	NO	NO	NO	NA	NO	NO	Bcin10p03690.1	present	NA	NA	NA	NA
244	bcinT_00244	Scaffold_1	828687	832251	-	3564	NO	NO	NO	NA	Tetratricopeptide repeat_pfam13181;Tetratricopeptide repeat_pfam13432	NO	Bcin10p03680.1	present	NA	NA	NA	NA
245	bcinT_00245	Scaffold_1	832810	833400	+	590	NO	NO	NO	NA	Sen15 protein_pfam09631	NO	Bcin10p03670.1	present	NA	NA	NA	NA
246	bcinT_00246	Scaffold_1	834592	835139	-	547	1	NO	NO	NA	Yippee zinc-binding/DNA-binding /Mis18, centromere assembly_pfam03226	NO	Bcin10p03660.1	present	NA	NA	NA	NA
247	bcinT_00247	Scaffold_1	836417	838365	-	1948	NO	SignalP_EUK	NO	NA	Ferric reductase like transmembrane component_pfam01794;Ferric reductase NAD binding domain_pfam08030;FAD-binding domain_pfam08022	NO	Bcin10p03650.1	present	Q2PEN8_9HYPO	4e-09	NA	NA
248	bcinT_00248	Scaffold_1	841302	842540	-	1238	1	NO	NO	NA	NO	NO	nonOrtho	present	NA	NA	NA	NA
249	bcinT_00249	Scaffold_1	843346	846192	-	2846	NO	NO	NO	NA	NO	NO	Bcin10p03640.1	present	NA	NA	NA	NA
250	bcinT_00250	Scaffold_1	846838	851006	+	4168	NO	NO	NO	NA	Tetratricopeptide repeat_pfam13424;Clustered mitochondria_pfam13236;Mitochondrial function, CLU-N-term_pfam15044;Tetratricopeptide repeat_pfam13374;Protein of unknown function (DUF727)_pfam05303;Translation initiation factor eIF3 subunit 135_pfam12807	NO	Bcin10p03630.1	present	NA	NA	NA	NA
251	bcinT_00251	Scaffold_1	851861	853461	+	1600	NO	SignalP_EUK	NO	NA	Nucleotide-sugar transporter_pfam04142	NO	Bcin10p03620.1	present	NA	NA	NA	NA
252	bcinT_00252	Scaffold_1	855226	855638	+	412	0.99	NO	NO	NA	NO	NO	nonOrtho	present	NA	NA	NA	NA
253	bcinT_00253	Scaffold_1	855999	856553	+	554	0.959	NO	NO	NA	NO	NO	nonOrtho	present	NA	NA	NA	NA
254	bcinT_00254	Scaffold_1	857650	859329	+	1679	NO	NO	NO	NA	NO	NO	Bcin10p03610.1	present	Q700F1_CANGB	9e-08	Q4P9P1#PHI:2237#Rbf1#5270#Ustilago_maydis#loss_of_pathogenicity	2e-06
255	bcinT_00255	Scaffold_1	860261	863048	-	2787	NO	NO	NO	NA	Calpain large subunit, domain III_pfam01067;Calpain family cysteine protease_pfam00648	NO	Bcin10p03600.1	present	PALB_CANAL	9e-38	NA	NA
256	bcinT_00256	Scaffold_1	863902	865137	+	1235	NO	NO	NO	NA	Mitochondrial carrier protein_pfam00153	NO	Bcin10p03590.1	present	NA	NA	G4MQZ2#PHI:2038#Mir1#318829#Magnaporthe_oryzae#unaffected_pathogenicity	0.0002
257	bcinT_00257	Scaffold_1	865323	866020	+	697	NO	NO	NO	NA	Ribosomal L29e protein family_pfam01779	NO	Bcin10p03580.1	present	NA	NA	NA	NA
258	bcinT_00258	Scaffold_1	867928	869878	+	1950	NO	NO	NO	NA	SAM domain (Sterile alpha motif)_pfam07647	NO	Bcin10p03560.1	present	NA	NA	NA	NA
259	bcinT_00259	Scaffold_1	870819	872781	+	1962	NO	NO	NO	NA	Protein of unknown function (DUF2985)_pfam11204	NO	Bcin10p03550.1	present	NA	NA	NA	NA
260	bcinT_00260	Scaffold_1	873254	874651	-	1397	NO	NO	NO	NA	Ubiquitin carboxyl-terminal hydrolase, family 1_pfam01088	NO	Bcin10p03540.1	present	NA	NA	NA	NA
261	bcinT_00261	Scaffold_1	875558	877484	-	1926	NO	NO	NO	NA	Fungal Zn(2)-Cys(6) binuclear cluster domain_pfam00172;Fungal specific transcription factor domain_pfam11951	NO	Bcin10p03530.1	present	Q5A4F3_CANAL	1e-08	G4MPR7#PHI:5652#FZC55#318829#Magnaporthe_oryzae#unaffected_pathogenicity	5e-36
262	bcinT_00262	Scaffold_1	881347	881664	+	317	0.977	NO	NO	NA	NO	NO	nonOrtho	present	NA	NA	NA	NA
263	bcinT_00263	Scaffold_1	882059	882477	-	418	0.923	NO	NO	NA	NO	NO	nonOrtho	present	NA	NA	NA	NA
264	bcinT_00264	Scaffold_1	890425	893403	-	2978	NO	NO	NO	NA	Importin-beta N-terminal domain_pfam03810;HEAT repeat_pfam02985;HEAT-like repeat_pfam13513	NO	Bcin10p03520.1	present	NA	NA	NA	NA
265	bcinT_00265	Scaffold_1	895852	896371	-	519	NO	NO	NO	NA	Proteasome assembly chaperone 4_pfam16093	NO	Bcin10p03510.1	present	NA	NA	NA	NA
266	bcinT_00266	Scaffold_1	896794	898587	+	1793	NO	NO	NO	NA	Phosphatidylserine decarboxylase_pfam02666	NO	Bcin10p03500.1	present	NA	NA	NA	NA
267	bcinT_00267	Scaffold_1	898861	900696	+	1835	NO	NO	NO	NA	L-lysine 6-monooxygenase (NADPH-requiring)_pfam13434	NO	Bcin10p03490.1	present	NA	NA	NA	NA
268	bcinT_00268	Scaffold_1	901439	903750	+	2311	NO	NO	NO	NA	NO	NO	Bcin10p03480.1	present	NA	NA	NA	NA
269	bcinT_00269	Scaffold_1	904130	907798	-	3668	NO	NO	NO	NA	Vacuolar sorting protein 39 domain 2_pfam10367	NO	Bcin10p03470.1	present	NA	NA	NA	NA
270	bcinT_00270	Scaffold_1	908250	910642	+	2392	NO	NO	NO	NA	CASP C terminal_pfam08172	NO	Bcin10p03460.1	present	NA	NA	NA	NA
271	bcinT_00271	Scaffold_1	912978	913888	+	910	NO	SignalP_EUK	NO	NA	Protein of unknown function (DUF3455)_pfam11937	NO	Bcin10p03450.1	present	NA	NA	NA	NA
272	bcinT_00272	Scaffold_1	914961	918720	-	3759	NO	NO	NO	NA	Tetratricopeptide repeat_pfam13176;Tetratricopeptide repeat_pfam13374;Tetratricopeptide repeat_pfam13432	NO	Bcin10p03440.1	present	NA	NA	I1RS41#PHI:1529#Gzscp#5518#Fusarium_graminearum#reduced_virulence	2e-13
273	bcinT_00273	Scaffold_1	919490	923926	-	4436	NO	NO	NO	NA	Helicase conserved C-terminal domain_pfam00271;Bromodomain_pfam00439;QLQ_pfam08880;SNF2 family N-terminal domain_pfam00176;Snf2-ATP coupling, chromatin remodelling complex_pfam14619;HSA_pfam07529	NO	Bcin10p03430.1	present	Q5AM49_CANAL	0	NA	NA
274	bcinT_00274	Scaffold_1	929923	932735	+	2812	NO	NO	NO	NA	PXA domain_pfam02194	NO	Bcin10p03420.1	present	NA	NA	NA	NA
275	bcinT_00275	Scaffold_1	933983	935898	-	1915	NO	NO	NO	NA	Tc5 transposase DNA-binding domain_pfam03221;CENP-B N-terminal DNA-binding domain_pfam04218	NO	Bcin10p03410.1	present	NA	NA	NA	NA
276	bcinT_00276	Scaffold_1	936359	936822	+	463	NO	NO	NO	NA	NO	NO	nonOrtho	present	NA	NA	NA	NA
277	bcinT_00277	Scaffold_1	942251	943895	-	1644	NO	NO	NO	NA	C-terminal region of MMR_HSR1 domain_pfam16897;TGS domain_pfam02824;50S ribosome-binding GTPase_pfam01926	NO	Bcin10p03400.1	present	NA	NA	NA	NA
278	bcinT_00278	Scaffold_1	944216	945175	+	959	NO	NO	NO	NA	3-oxo-5-alpha-steroid 4-dehydrogenase_pfam02544	NO	Bcin10p03390.1	present	NA	NA	NA	NA
279	bcinT_00279	Scaffold_1	945256	946063	-	807	NO	NO	NO	NA	2OG-Fe(II) oxygenase superfamily_pfam13532	NO	Bcin10p03380.1	present	NA	NA	NA	NA
280	bcinT_00280	Scaffold_1	947978	952487	+	4509	NO	NO	NO	NA	Ankyrin repeats (3 copies)_pfam12796	NO	Bcin10p03370.1	present	Q5AG71_CANAL	0.0002	NA	NA
281	bcinT_00281	Scaffold_1	954399	955016	+	617	NO	NO	NO	NA	NO	NO	Bcin10p03360.1	present	NA	NA	NA	NA
282	bcinT_00282	Scaffold_1	956385	957165	+	780	NO	NO	NO	NA	NO	NO	Bcin10p03350.1	present	NA	NA	NA	NA
283	bcinT_00283	Scaffold_1	957337	961373	-	4036	NO	NO	NO	NA	Mono-functional DNA-alkylating methyl methanesulfonate N-term_pfam10433;CPSF A subunit region_pfam03178	NO	Bcin10p03340.1	present	RSE1_CANAL	0	NA	NA
284	bcinT_00284	Scaffold_1	961678	963328	+	1650	NO	NO	NO	NA	Zinc-finger of mitochondrial splicing suppressor 51_pfam13824	NO	Bcin10p03330.1	present	NA	NA	NA	NA
285	bcinT_00285	Scaffold_1	963766	964834	+	1068	NO	NO	NO	NA	Histidine phosphatase superfamily (branch 1)_pfam00300	NO	Bcin10p03320.1	present	NA	NA	NA	NA
286	bcinT_00286	Scaffold_1	965131	966792	-	1661	NO	NO	NO	NA	Histidine phosphatase superfamily (branch 2)_pfam00328	NO	Bcin10p03310.1	present	NA	NA	NA	NA
287	bcinT_00287	Scaffold_1	967167	969761	+	2594	NO	NO	NO	NA	Pentatricopeptide repeat domain_pfam13812	NO	Bcin10p03300.1	present	NA	NA	NA	NA
288	bcinT_00288	Scaffold_1	971032	973143	-	2111	NO	NO	NO	NA	F-box-like_pfam12937;Leucine Rich repeat_pfam13516	NO	Bcin10p03290.1	present	A4R178_MAGO7	6e-05	NA	NA
289	bcinT_00289	Scaffold_1	978477	982685	+	4208	NO	NO	NO	NA	Protein kinase domain_pfam00069	NO	Bcin10p03280.1,Bcin10p03280.2	present	Q9Y880_COCCA	6e-36	Q59Z32#PHI:2554#Rck2#5476#Candida_albicans#reduced_virulence	7e-22
290	bcinT_00290	Scaffold_1	983864	986074	-	2210	NO	NO	NO	NA	Heterokaryon incompatibility protein (HET)_pfam06985	NO	Bcin10p03270.1	present	NA	NA	NA	NA
291	bcinT_00291	Scaffold_1	987616	988057	-	441	NO	NO	NO	NA	NO	NO	nonOrtho	present	NA	NA	D2E9W9#PHI:2378#DEP4#29001#Alternaria_brassicicola#unaffected_pathogenicity_reduced_virulence	0.0003
292	bcinT_00292	Scaffold_1	988395	989825	-	1430	NO	NO	NO	NA	UAA transporter family_pfam08449	NO	Bcin10p03260.1	present	NA	NA	NA	NA
293	bcinT_00293	Scaffold_1	990646	991086	+	440	0.944	NO	NO	NA	Cofilin/tropomyosin-type actin-binding protein_pfam00241	NO	Bcin10p03250.1	present	NA	NA	NA	NA
294	bcinT_00294	Scaffold_1	991979	993217	-	1238	NO	NO	NO	NA	KH domain_pfam00013	NO	Bcin10p03240.1	present	NA	NA	NA	NA
295	bcinT_00295	Scaffold_1	994799	997383	-	2584	NO	NO	NO	NA	Rab-GTPase-TBC domain_pfam00566	NO	Bcin10p03230.1	present	NA	NA	NA	NA
296	bcinT_00296	Scaffold_1	998052	999770	+	1718	NO	NO	NO	NA	NO	NO	Bcin10p03220.1	present	NA	NA	NA	NA
297	bcinT_00297	Scaffold_1	1001349	1003333	-	1984	NO	NO	NO	NA	Metallopeptidase family M24_pfam00557;Aminopeptidase P, N-terminal domain_pfam05195	NO	Bcin10p03210.1	present	NA	NA	NA	NA
298	bcinT_00298	Scaffold_1	1003823	1004966	+	1143	NO	NO	NO	NA	NO	NO	Bcin10p03200.1	present	NA	NA	NA	NA
299	bcinT_00299	Scaffold_1	1006131	1008590	-	2459	NO	NO	NO	NA	Dual specificity phosphatase, catalytic domain_pfam00782	NO	Bcin10p03190.1	present	Q5APU2_CANAL	2e-17	NA	NA
300	bcinT_00300	Scaffold_1	1012675	1012953	+	278	NO	NO	NO	NA	NO	NO	nonOrtho	present	NA	NA	NA	NA
301	bcinT_00301	Scaffold_1	1014270	1014515	-	245	0.83	NO	NO	NA	NO	NO	nonOrtho	present	NA	NA	NA	NA
302	bcinT_00302	Scaffold_1	1015767	1018676	+	2909	NO	NO	NO	NA	NO	NO	Bcin10p03180.1	present	NA	NA	NA	NA
303	bcinT_00303	Scaffold_1	1020607	1021897	+	1290	NO	NO	NO	NA	RNA 2'-phosphotransferase, Tpt1 / KptA family_pfam01885	NO	Bcin10p03170.1	present	NA	NA	NA	NA
304	bcinT_00304	Scaffold_1	1025498	1028650	+	3152	NO	NO	NO	NA	NO	NO	Bcin10p03160.1	present	NA	NA	NA	NA
305	bcinT_00305	Scaffold_1	1029445	1030406	-	961	NO	NO	NO	NA	Emopamil binding protein_pfam05241	NO	Bcin10p03150.1	present	NA	NA	NA	NA
306	bcinT_00306	Scaffold_1	1031984	1033705	-	1721	NO	NO	NO	NA	NO	NO	Bcin10p03140.1	present	NA	NA	NA	NA
307	bcinT_00307	Scaffold_1	1034521	1036555	+	2034	NO	NO	NO	NA	Radical SAM superfamily_pfam04055;MoaC family_pfam01967;Molybdenum Cofactor Synthesis C_pfam06463	NO	Bcin10p03130.1	present	NA	NA	NA	NA
308	bcinT_00308	Scaffold_1	1037466	1039532	+	2066	NO	SignalP_EUK	NO	NA	NO	NO	Bcin10p03120.1	present	NA	NA	NA	NA
309	bcinT_00309	Scaffold_1	1041454	1041651	-	197	NO	NO	NO	NA	NO	NO	nonOrtho	present	NA	NA	NA	NA
310	bcinT_00310	Scaffold_1	1042317	1043644	+	1327	NO	NO	NO	NA	RNA recognition motif. (a.k.a. RRM, RBD, or RNP domain)_pfam00076	NO	Bcin10p03110.1	present	NA	NA	NA	NA
311	bcinT_00311	Scaffold_1	1046779	1048392	+	1613	NO	NO	NO	NA	NO	NO	Bcin10p03100.1	present	NA	NA	NA	NA
312	bcinT_00312	Scaffold_1	1049829	1051746	-	1917	NO	NO	NO	NA	Aminotransferase class I and II_pfam00155	NO	Bcin10p03090.1	present	Q1L2E2_PHAND	0	Q1L2E2#PHI:595_PHI:2248#ALS1_Als1#13684#Parastagonospora_nodorum#reduced_virulence_loss_of_pathogenicity	3e-20
313	bcinT_00313	Scaffold_1	1054799	1055834	+	1035	NO	NO	NO	NA	NO	NO	Bcin10p03080.1	present	NA	NA	NA	NA
314	bcinT_00314	Scaffold_1	1058235	1059479	+	1244	NO	NO	NO	NA	NO	NO	Bcin10p03060.1	present	NA	NA	NA	NA
315	bcinT_00315	Scaffold_1	1060768	1062176	+	1408	NO	NO	NO	NA	Ecdysteroid kinase_pfam02958	NO	Bcin10p03050.1	present	NA	NA	NA	NA
316	bcinT_00316	Scaffold_1	1097478	1098716	-	1238	NO	NO	NO	GT32.hmm	Capsular polysaccharide synthesis protein_pfam05704	NO	Bcin10p03040.1	present	NA	NA	NA	NA
317	bcinT_00317	Scaffold_1	1099763	1101448	-	1685	NO	NO	NO	NA	NO	NO	Bcin10p03030.1	present	NA	NA	NA	NA
318	bcinT_00318	Scaffold_1	1103516	1104979	+	1463	NO	NO	NO	NA	NO	NO	Bcin10p03020.1	present	NA	NA	NA	NA
319	bcinT_00319	Scaffold_1	1105951	1109421	-	3470	NO	NO	NO	NA	NO	NO	Bcin10p03010.1	present	NA	NA	NA	NA
320	bcinT_00320	Scaffold_1	1111448	1111844	-	396	0.991	NO	NO	NA	Dolichol phosphate-mannose biosynthesis regulatory protein (DPM2)_pfam07297	NO	Bcin10p03000.1	present	NA	NA	NA	NA
321	bcinT_00321	Scaffold_1	1112422	1114738	+	2316	NO	NO	NO	NA	MIF4G domain_pfam02854;MA3 domain_pfam02847	NO	Bcin10p02990.1	present	NA	NA	NA	NA
322	bcinT_00322	Scaffold_1	1116559	1118762	+	2203	NO	NO	NO	NA	NO	NO	Bcin10p02980.1	present	NA	NA	NA	NA
323	bcinT_00323	Scaffold_1	1121313	1122323	-	1010	NO	NO	NO	NA	NO	NO	Bcin10p02970.1	present	NA	NA	NA	NA
324	bcinT_00324	Scaffold_1	1122970	1124182	-	1212	NO	NO	NO	NA	Protein of unknown function (DUF1295)_pfam06966	NO	Bcin10p02960.1	present	NA	NA	NA	NA
325	bcinT_00325	Scaffold_1	1124846	1128104	+	3258	NO	NO	NO	NA	Toprim domain_pfam01751;DNA topoisomerase_pfam01131	NO	Bcin10p02950.1	present	NA	NA	NA	NA
326	bcinT_00326	Scaffold_1	1130091	1131191	+	1100	NO	NO	NO	NA	Putative Sin3 binding protein_pfam10330	NO	Bcin10p02940.1	present	NA	NA	NA	NA
327	bcinT_00327	Scaffold_1	1132672	1133884	-	1212	NO	NO	NO	NA	short chain dehydrogenase_pfam00106	NO	Bcin10p02930.1	present	NA	NA	NA	NA
328	bcinT_00328	Scaffold_1	1135963	1137934	+	1971	NO	NO	NO	NA	Major Facilitator Superfamily_pfam07690	NO	Bcin10p02920.1	present	A0ST42_CERNC	8e-45	NA	NA
329	bcinT_00329	Scaffold_1	1138865	1139306	+	441	NO	NO	NO	NA	NO	NO	Bcin10p02910.1	present	NA	NA	NA	NA
330	bcinT_00330	Scaffold_1	1139506	1140086	+	580	NO	NO	NO	NA	NO	NO	nonOrtho	present	NA	NA	NA	NA
331	bcinT_00331	Scaffold_1	1141220	1143002	+	1782	NO	NO	NO	NA	Major Facilitator Superfamily_pfam07690	NO	Bcin10p02900.1	present	NA	NA	NA	NA
332	bcinT_00332	Scaffold_1	1143583	1144216	-	633	NO	SignalP_EUK	NO	NA	NO	NO	Bcin10p02890.1	present	NA	NA	NA	NA
333	bcinT_00333	Scaffold_1	1145819	1147198	-	1379	NO	NO	NO	NA	ATP-NAD kinase_pfam01513	NO	Bcin10p02880.1	present	NA	NA	NA	NA
334	bcinT_00334	Scaffold_1	1148041	1149448	+	1407	NO	NO	NO	NA	Acyltransferase C-terminus_pfam16076;Acyltransferase_pfam01553	NO	Bcin10p02870.1	present	NA	NA	NA	NA
335	bcinT_00335	Scaffold_1	1151922	1153035	-	1113	NO	NO	NO	NA	Bucentaur or craniofacial development_pfam07572	NO	Bcin10p02860.1	present	NA	NA	NA	NA
336	bcinT_00336	Scaffold_1	1153995	1154470	+	475	NO	NO	NO	NA	NO	NO	nonOrtho	present	NA	NA	NA	NA
337	bcinT_00337	Scaffold_1	1155677	1156484	-	807	NO	NO	NO	NA	NO	NO	nonOrtho	present	NA	NA	NA	NA
338	bcinT_00338	Scaffold_1	1159389	1159701	-	312	NO	NO	NO	NA	NO	NO	nonOrtho	present	NA	NA	NA	NA
339	bcinT_00339	Scaffold_1	1160645	1163471	+	2826	NO	NO	NO	NA	NO	NO	Bcin10p02850.1	present	NA	NA	NA	NA
340	bcinT_00340	Scaffold_1	1164760	1166626	+	1866	NO	NO	NO	NA	Dihydrouridine synthase (Dus)_pfam01207	NO	Bcin10p02840.1	present	NA	NA	NA	NA
341	bcinT_00341	Scaffold_1	1167900	1168896	-	996	NO	NO	NO	NA	Enoyl-(Acyl carrier protein) reductase_pfam13561	NO	Bcin10p02830.1	present	O93802_ALTAL	3e-06	Q8Y0J2#PHI:5271#fabG1#305#Ralstonia_solanacearum#lethal	9e-07
342	bcinT_00342	Scaffold_1	1169312	1170287	+	975	NO	NO	NO	NA	DSBA-like thioredoxin domain_pfam01323	NO	Bcin10p02820.1	present	NA	NA	NA	NA
343	bcinT_00343	Scaffold_1	1171617	1176825	+	5208	NO	NO	NO	NA	ATPase family associated with various cellular activities (AAA)_pfam00004	NO	Bcin10p02810.1	present	Q5AG40_CANAL	1e-42	NA	NA
344	bcinT_00344	Scaffold_1	1178026	1179362	-	1336	NO	NO	NO	NA	NO	NO	Bcin10p02800.1	present	NA	NA	NA	NA
345	bcinT_00345	Scaffold_1	1179997	1181825	-	1828	NO	NO	NO	NA	NO	NO	Bcin10p02790.1	present	NA	NA	NA	NA
346	bcinT_00346	Scaffold_1	1182482	1183924	-	1442	NO	NO	NO	NA	NO	NO	Bcin10p02780.1	present	NA	NA	NA	NA
347	bcinT_00347	Scaffold_1	1185054	1186752	-	1698	NO	NO	NO	NA	NO	NO	Bcin10p02770.1	present	NA	NA	NA	NA
348	bcinT_00348	Scaffold_1	1187865	1188704	-	839	NO	NO	NO	NA	NO	NO	Bcin10p02760.1	present	NA	NA	NA	NA
349	bcinT_00349	Scaffold_1	1191523	1192239	-	716	NO	NO	NO	NA	NO	NO	Bcin10p02750.1	present	NA	NA	NA	NA
350	bcinT_00350	Scaffold_1	1193335	1194306	-	971	NO	NO	NO	NA	NO	NO	Bcin10p02740.1	present	NA	NA	NA	NA
351	bcinT_00351	Scaffold_1	1194938	1196237	-	1299	NO	NO	NO	NA	NO	NO	Bcin10p02730.1	present	NA	NA	NA	NA
352	bcinT_00352	Scaffold_1	1198302	1199773	+	1471	NO	NO	NO	NA	Beta-lactamase_pfam00144	NO	nonOrtho	present	NA	NA	NA	NA
353	bcinT_00353	Scaffold_1	1200975	1203329	-	2354	NO	NO	NO	NA	NO	NO	Bcin10p02710.1	present	NA	NA	NA	NA
354	bcinT_00354	Scaffold_1	1205178	1205591	+	413	NO	NO	NO	NA	NO	NO	nonOrtho	present	NA	NA	NA	NA
355	bcinT_00355	Scaffold_1	1206274	1209019	+	2745	NO	NO	NO	NA	NO	NO	Bcin10p02700.1	present	NA	NA	NA	NA
356	bcinT_00356	Scaffold_1	1210034	1212073	+	2039	NO	NO	NO	NA	NO	NO	Bcin10p02680.1	present	NA	NA	NA	NA
357	bcinT_00357	Scaffold_1	1213112	1214082	+	970	NO	NO	NO	NA	NO	NO	Bcin10p02670.1	present	NA	NA	NA	NA
358	bcinT_00358	Scaffold_1	1214625	1215394	+	769	NO	NO	NO	NA	NO	NO	Bcin10p02660.1	present	NA	NA	NA	NA
359	bcinT_00359	Scaffold_1	1216148	1217788	+	1640	NO	NO	NO	GH1.hmm	Glycosyl hydrolase family 1_pfam00232	NO	Bcin10p02650.1	present	NA	NA	NA	NA
360	bcinT_00360	Scaffold_1	1218194	1220206	-	2012	NO	NO	NO	NA	Myb DNA-binding like_pfam15963	NO	Bcin10p02640.1	present	NA	NA	NA	NA
361	bcinT_00361	Scaffold_1	1220725	1223297	+	2572	NO	NO	NO	NA	BRE1 E3 ubiquitin ligase_pfam08647;Zinc finger, C3HC4 type (RING finger)_pfam13920	NO	Bcin10p02630.1	present	NA	NA	NA	NA
362	bcinT_00362	Scaffold_1	1223885	1224778	-	893	NO	SignalP_EUK	NO	NA	SOCE-associated regulatory factor of calcium homoeostasis_pfam06682	NO	Bcin10p02620.1	present	NA	NA	NA	NA
363	bcinT_00363	Scaffold_1	1225163	1226750	+	1587	NO	NO	NO	NA	PIG-X / PBN1_pfam08320	NO	Bcin10p02610.1	present	NA	NA	NA	NA
364	bcinT_00364	Scaffold_1	1227136	1228832	+	1696	NO	NO	NO	NA	NO	NO	Bcin10p02600.1	present	NA	NA	NA	NA
365	bcinT_00365	Scaffold_1	1231714	1233020	-	1306	NO	NO	NO	NA	Gtr1/RagA G protein conserved region_pfam04670	NO	Bcin10p02590.1	present	NA	NA	NA	NA
366	bcinT_00366	Scaffold_1	1236151	1237273	-	1122	NO	NO	NO	NA	Macrophage migration inhibitory factor (MIF)_pfam01187	NO	Bcin10p02580.1	present	NA	NA	NA	NA
367	bcinT_00367	Scaffold_1	1239538	1240986	-	1448	NO	NO	NO	NA	NO	NO	Bcin10p02570.1,Bcin10p02570.2	present	NA	NA	NA	NA
368	bcinT_00368	Scaffold_1	1242788	1243109	+	321	NO	NO	NO	NA	NO	NO	nonOrtho	present	NA	NA	NA	NA
369	bcinT_00369	Scaffold_1	1246444	1246878	-	434	0.966	NO	NO	NA	NO	NO	nonOrtho	present	NA	NA	NA	NA
370	bcinT_00370	Scaffold_1	1247665	1248683	-	1018	NO	SignalP_EUK	NO	NA	Peroxidase, family 2_pfam01328	NO	Bcin10p02560.1	present	NA	NA	G4N3U4#PHI:5188#MoHPX1#318829#Magnaporthe_oryzae#reduced_virulence	2e-09
371	bcinT_00371	Scaffold_1	1250964	1251718	+	754	NO	NO	NO	NA	NO	NO	Bcin10p02550.1	present	NA	NA	NA	NA
372	bcinT_00372	Scaffold_1	1252745	1255060	-	2315	NO	NO	NO	NA	NO	NO	Bcin10p02540.1	present	NA	NA	NA	NA
373	bcinT_00373	Scaffold_1	1258423	1259803	-	1380	NO	SignalP_EUK	NO	NA	Peptidase inhibitor I9_pfam05922;Subtilase family_pfam00082	NO	Bcin10p02530.1	present	ORYZ_ASPFU	9e-120	NA	NA
374	bcinT_00374	Scaffold_1	1262814	1263326	-	512	0.987	NO	NO	NA	NO	NO	Bcin10p02520.1	present	NA	NA	NA	NA
375	bcinT_00375	Scaffold_1	1263749	1264191	+	442	0.995	NO	NO	NA	NO	NO	nonOrtho	present	NA	NA	NA	NA
376	bcinT_00376	Scaffold_1	1264931	1266685	-	1754	NO	NO	NO	NA	NO	NO	Bcin10p02510.1	present	NA	NA	NA	NA
377	bcinT_00377	Scaffold_1	1268017	1268864	+	847	NO	NO	NO	NA	Isy1-like splicing family_pfam06246	NO	Bcin10p02500.1	present	NA	NA	NA	NA
378	bcinT_00378	Scaffold_1	1270939	1277355	-	6416	NO	NO	NO	NA	Peptidase family C50_pfam03568	NO	Bcin10p02490.1	present	NA	NA	NA	NA
379	bcinT_00379	Scaffold_1	1277639	1278275	+	636	NO	NO	NO	NA	NO	NO	Bcin10p02480.1	present	NA	NA	NA	NA
380	bcinT_00380	Scaffold_1	1278332	1279755	-	1423	NO	NO	NO	NA	Sir2 family_pfam02146	NO	Bcin10p02470.1	present	NA	NA	NA	NA
381	bcinT_00381	Scaffold_1	1280744	1282216	+	1472	NO	NO	NO	NA	Cation efflux family_pfam01545	NO	Bcin10p02460.1	present	NA	NA	NA	NA
382	bcinT_00382	Scaffold_1	1282669	1284549	+	1880	NO	NO	NO	NA	FGGY family of carbohydrate kinases, N-terminal domain_pfam00370;FGGY family of carbohydrate kinases, C-terminal domain_pfam02782	NO	Bcin10p02450.1	present	NA	NA	NA	NA
383	bcinT_00383	Scaffold_1	1290070	1290822	+	752	NO	NO	NO	NA	NO	NO	nonOrtho	present	NA	NA	NA	NA
384	bcinT_00384	Scaffold_1	1292110	1294348	+	2238	NO	NO	NO	NA	Tetratricopeptide repeat_pfam14559;TPR repeat_pfam13414;Tetratricopeptide repeat_pfam00515;DnaJ domain_pfam00226	NO	Bcin10p02440.1	present	Q5ADP3_CANAL	8e-05	Q5NEU6#PHI:4733#dnaJ#263#Francisella_tularensis#unaffected_pathogenicity	5e-13
385	bcinT_00385	Scaffold_1	1295493	1298730	+	3237	NO	NO	NO	NA	Exportin 1-like protein_pfam08389	NO	Bcin10p02430.1	present	NA	NA	NA	NA
386	bcinT_00386	Scaffold_1	1299911	1303246	-	3335	NO	NO	NO	NA	Zinc-ribbon like family_pfam17034	NO	Bcin10p02420.1	present	NA	NA	NA	NA
387	bcinT_00387	Scaffold_1	1304109	1305083	+	974	NO	NO	NO	NA	rRNA-processing protein Efg1_pfam10153	NO	Bcin10p02410.1	present	NA	NA	NA	NA
388	bcinT_00388	Scaffold_1	1307795	1308776	+	981	NO	NO	NO	NA	Lysine methyltransferase_pfam10294	NO	Bcin10p02400.1	present	NA	NA	NA	NA
389	bcinT_00389	Scaffold_1	1309150	1310903	-	1753	NO	NO	NO	NA	NO	NO	Bcin10p02390.1	present	NA	NA	NA	NA
390	bcinT_00390	Scaffold_1	1311412	1316202	+	4790	NO	NO	NO	NA	LMBR1-like membrane protein_pfam04791	NO	Bcin10p02380.1	present	NA	NA	NA	NA
391	bcinT_00391	Scaffold_1	1317426	1318383	-	957	NO	NO	NO	NA	EF-hand domain_pfam13405	NO	Bcin10p02360.1	present	NA	NA	Q9UWF0#PHI:2108#CAM#318829#Magnaporthe_oryzae#loss_of_pathogenicity_reduced_virulence	7e-05
392	bcinT_00392	Scaffold_1	1320103	1322743	+	2640	NO	NO	NO	NA	Stabilization of polarity axis_pfam08616;Docking domain of Afi1 for Arf3 in vesicle trafficking_pfam07792	NO	Bcin10p02350.1	present	NA	NA	I1RRG0#PHI:1078#Mes1#5518#Fusarium_graminearum#reduced_virulence	1e-08
393	bcinT_00393	Scaffold_1	1323376	1324546	+	1170	NO	NO	NO	CE1.hmm	Putative esterase_pfam00756	NO	Bcin10p02340.1	present	NA	NA	NA	NA
394	bcinT_00394	Scaffold_1	1325238	1325865	-	627	NO	NO	NO	NA	RNA polymerase Rpb6_pfam01192	NO	Bcin10p02330.1	present	NA	NA	NA	NA
395	bcinT_00395	Scaffold_1	1326172	1328019	+	1847	NO	NO	NO	NA	NO	NO	Bcin10p02320.1	present	Q700F1_CANGB	8e-12	Q4P9P1#PHI:2237#Rbf1#5270#Ustilago_maydis#loss_of_pathogenicity	4e-21
396	bcinT_00396	Scaffold_1	1328868	1331077	-	2209	NO	NO	NO	NA	Whi5 like_pfam08528	NO	Bcin10p02310.1	present	NA	NA	NA	NA
397	bcinT_00397	Scaffold_1	1332399	1337218	-	4819	NO	NO	NO	NA	KIX domain_pfam16987	NO	Bcin10p02300.1	present	NA	NA	NA	NA
398	bcinT_00398	Scaffold_1	1342655	1344280	+	1625	NO	NO	NO	NA	Aminopeptidase I zinc metalloprotease (M18)_pfam02127	NO	Bcin10p02290.1	present	NA	NA	NA	NA
399	bcinT_00399	Scaffold_1	1345752	1348130	-	2378	NO	NO	NO	GT8.hmm	Glycosyl transferase family 8_pfam01501	NO	Bcin10p02280.1	present	NA	NA	A0A0D2XJY4#PHI:4723#gnn1#5507#Fusarium_oxysporum#unaffected_pathogenicity	8e-19
400	bcinT_00400	Scaffold_1	1350677	1351223	+	546	NO	NO	NO	NA	NO	NO	nonOrtho	present	NA	NA	NA	NA
401	bcinT_00401	Scaffold_1	1352213	1353390	-	1177	NO	NO	NO	NA	Glutathione S-transferase, C-terminal domain_pfam14497;Glutathione S-transferase, N-terminal domain_pfam02798	NO	Bcin10p02270.1	present	NA	NA	NA	NA
402	bcinT_00402	Scaffold_1	1353862	1354313	+	451	0.803	NO	NO	NA	NO	NO	Bcin10p02260.1	present	NA	NA	NA	NA
403	bcinT_00403	Scaffold_1	1354766	1355602	-	836	0.993	NO	NO	NA	Sin3 associated polypeptide p18 (SAP18)_pfam06487	NO	Bcin10p02250.1	present	NA	NA	NA	NA
404	bcinT_00404	Scaffold_1	1355923	1357005	+	1082	NO	NO	NO	NA	Prp18 domain_pfam02840;pre-mRNA processing factor 4 (PRP4) like_pfam08799	NO	Bcin10p02240.1	present	NA	NA	NA	NA
405	bcinT_00405	Scaffold_1	1357666	1358474	-	808	NO	NO	NO	NA	NO	NO	nonOrtho	present	NA	NA	NA	NA
406	bcinT_00406	Scaffold_1	1360545	1361478	+	933	NO	SignalP_EUK	NO	NA	ADP-ribosylation factor family_pfam00025	NO	Bcin10p02230.1	present	A7A201_YEAS7	3e-06	NA	NA
407	bcinT_00407	Scaffold_1	1362177	1364637	+	2460	NO	NO	NO	NA	Domain of unknown function (DUF3336)_pfam11815;Patatin-like phospholipase_pfam01734	NO	Bcin10p02220.1	present	NA	NA	NA	NA
408	bcinT_00408	Scaffold_1	1368263	1369585	+	1322	NO	NO	NO	NA	Chromo (CHRromatin Organisation MOdifier) domain_pfam00385	NO	Bcin10p02210.1	present	NA	NA	NA	NA
409	bcinT_00409	Scaffold_1	1370259	1371118	+	859	NO	NO	NO	NA	NO	NO	nonOrtho	present	NA	NA	NA	NA
410	bcinT_00410	Scaffold_1	1371187	1372141	-	954	NO	NO	NO	NA	NO	NO	nonOrtho	present	NA	NA	NA	NA
411	bcinT_00411	Scaffold_1	1373733	1376372	-	2639	NO	NO	NO	NA	NO	NO	Bcin10p02200.1	present	NA	NA	NA	NA
412	bcinT_00412	Scaffold_1	1380370	1380735	-	365	0.995	NO	NO	NA	NO	NO	Bcin10p02190.1	present	NA	NA	NA	NA
413	bcinT_00413	Scaffold_1	1386757	1387481	+	724	NO	NO	NO	NA	NO	NO	nonOrtho	present	NA	NA	NA	NA
414	bcinT_00414	Scaffold_1	1387727	1388417	-	690	NO	NO	NO	NA	NO	NO	nonOrtho	present	NA	NA	NA	NA
415	bcinT_00415	Scaffold_1	1389278	1389949	-	671	0.889	NO	NO	NA	NO	NO	nonOrtho	present	NA	NA	NA	NA
416	bcinT_00416	Scaffold_1	1390488	1391161	-	673	NO	SignalP_EUK	NO	NA	CFEM domain_pfam05730	NO	Bcin10p02180.1	present	NA	NA	I1REI8#PHI:1093#FGSG_02077#5518#Fusarium_graminearum#reduced_virulence	3e-05
417	bcinT_00417	Scaffold_1	1393399	1393962	-	563	0.811	NO	NO	NA	NO	NO	Bcin10p02160.1	present	NA	NA	NA	NA
418	bcinT_00418	Scaffold_1	1394761	1395840	+	1079	NO	NO	NO	NA	NO	NO	Bcin10p02150.1	present	NA	NA	NA	NA
419	bcinT_00419	Scaffold_1	1397469	1401564	-	4095	NO	NO	NO	NA	ABC transporter transmembrane region_pfam00664;ABC transporter_pfam00005	NO	Bcin10p02140.1	present	Q3Y5V5_MAGGR	0	B2SRG1#PHI:1141#raxB#347#Xanthomonas_oryzae#increased_virulence_(hypervirulence)	2e-34
420	bcinT_00420	Scaffold_1	1406017	1408530	+	2513	NO	NO	NO	NA	Actin_pfam00022	NO	Bcin10p02130.1	present	NA	NA	NA	NA
421	bcinT_00421	Scaffold_1	1411565	1412524	+	959	NO	NO	NO	NA	NO	NO	Bcin10p02120.1	present	NA	NA	NA	NA
422	bcinT_00422	Scaffold_1	1414921	1415751	+	830	NO	NO	NO	NA	NO	NO	Bcin10p02110.1,Bcin10p02110.2	present	NA	NA	NA	NA
423	bcinT_00423	Scaffold_1	1416424	1418560	-	2136	NO	NO	NO	NA	Protein of unknown function (DUF971)_pfam06155;Taurine catabolism dioxygenase TauD, TfdA family_pfam02668	NO	Bcin10p02100.1	present	A4R0Y1_MAGO7	3e-28	NA	NA
424	bcinT_00424	Scaffold_1	1419039	1420324	+	1285	NO	NO	NO	NA	Cyclin, N-terminal domain_pfam00134;Cyclin C-terminal domain_pfam16899	NO	Bcin10p02090.1	present	NA	NA	NA	NA
425	bcinT_00425	Scaffold_1	1420974	1423555	-	2581	NO	NO	NO	NA	NO	NO	Bcin10p02080.1,Bcin10p02080.2	present	NA	NA	NA	NA
426	bcinT_00426	Scaffold_1	1424842	1425822	-	980	NO	NO	NO	NA	Amidohydrolase_pfam04909	NO	Bcin10p02070.1	present	NA	NA	NA	NA
427	bcinT_00427	Scaffold_1	1426168	1427373	-	1205	NO	NO	NO	GH109.hmm	Oxidoreductase family, C-terminal alpha/beta domain_pfam02894;Oxidoreductase family, NAD-binding Rossmann fold_pfam01408	NO	Bcin10p02060.1	present	NA	NA	NA	NA
428	bcinT_00428	Scaffold_1	1428399	1429713	-	1314	NO	NO	NO	NA	NO	NO	nonOrtho	present	A4RGM3_MAGO7	6e-24	NA	NA
429	bcinT_00429	Scaffold_1	1429883	1430926	-	1043	NO	NO	NO	NA	Dynamin family_pfam00350	NO	nonOrtho	present	NA	NA	NA	NA
430	bcinT_00430	Scaffold_1	1431996	1434190	-	2194	NO	NO	NO	NA	SAP domain_pfam02037	NO	Bcin10p02040.1	present	C4YKI2_CANAW	3e-05	NA	NA
431	bcinT_00431	Scaffold_1	1434783	1435484	-	701	NO	NO	NO	NA	Promethin_pfam16015	NO	Bcin10p02030.1	present	NA	NA	NA	NA
432	bcinT_00432	Scaffold_1	1436506	1437177	+	671	NO	NO	NO	NA	BTB/POZ domain_pfam02214	NO	Bcin10p02020.1	present	NA	NA	NA	NA
433	bcinT_00433	Scaffold_1	1437784	1441188	-	3404	NO	NO	NO	NA	CorA-like Mg2+ transporter protein_pfam01544	NO	Bcin10p02010.1	present	NA	NA	NA	NA
434	bcinT_00434	Scaffold_1	1441994	1443425	-	1431	NO	NO	NO	NA	Lipid-droplet associated hydrolase_pfam10230	NO	Bcin10p02000.1	present	NA	NA	NA	NA
435	bcinT_00435	Scaffold_1	1443766	1444710	-	944	NO	NO	NO	NA	NO	NO	nonOrtho	present	NA	NA	NA	NA
436	bcinT_00436	Scaffold_1	1446184	1447712	-	1528	NO	NO	NO	NA	O-methyltransferase_pfam00891	NO	Bcin10p01990.1	present	A0ST41_CERNC	7e-43	NA	NA
437	bcinT_00437	Scaffold_1	1448306	1449733	+	1427	NO	SignalP_EUK	NO	NA	Histidine phosphatase superfamily (branch 2)_pfam00328	NO	Bcin10p01980.1	present	NA	NA	I1RU98#PHI:6126#FGSG_07783#5518#Fusarium_graminearum#unaffected_pathogenicity	4e-13
438	bcinT_00438	Scaffold_1	1451413	1454089	+	2676	NO	SignalP_EUK	NO	NA	NO	NO	Bcin10p01960.1	present	NA	NA	NA	NA
439	bcinT_00439	Scaffold_1	1454692	1457919	-	3227	NO	NO	NO	NA	NO	NO	Bcin10p01950.1	present	NA	NA	NA	NA
440	bcinT_00440	Scaffold_1	1458912	1461003	+	2091	NO	NO	NO	NA	Flavin-binding monooxygenase-like_pfam00743	NO	Bcin10p01940.1	present	NA	NA	NA	NA
441	bcinT_00441	Scaffold_1	1462340	1463110	+	770	NO	NO	NO	NA	NO	NO	Bcin10p01930.1	present	NA	NA	NA	NA
442	bcinT_00442	Scaffold_1	1464870	1466587	+	1717	NO	NO	NO	NA	NO	NO	Bcin10p01920.1	present	NA	NA	NA	NA
443	bcinT_00443	Scaffold_1	1467073	1467339	-	266	0.994	NO	NO	NA	NO	NO	nonOrtho	present	NA	NA	NA	NA
444	bcinT_00444	Scaffold_1	1468111	1471896	-	3785	NO	NO	NO	NA	Calpain family cysteine protease_pfam00648	NO	Bcin10p01910.1	present	NA	NA	NA	NA
445	bcinT_00445	Scaffold_1	1473229	1475409	+	2180	NO	SignalP_EUK	NO	NA	Pro-kumamolisin, activation domain_pfam09286	NO	Bcin10p01890.1	present	SED1_ASPFU	0	NA	NA
446	bcinT_00446	Scaffold_1	1476695	1478494	-	1799	NO	NO	NO	NA	Flavin containing amine oxidoreductase_pfam01593	NO	Bcin10p01880.1	present	NA	NA	D4III8#PHI:2227#pao#5270#Ustilago_maydis#reduced_virulence_loss_of_pathogenicity	2e-06
447	bcinT_00447	Scaffold_1	1479840	1480068	-	228	NO	NO	NO	NA	NO	NO	nonOrtho	present	NA	NA	NA	NA
448	bcinT_00448	Scaffold_1	1480453	1482105	+	1652	NO	NO	NO	NA	Major Facilitator Superfamily_pfam07690	NO	Bcin10p01870.1	present	Q59RG0_CANAL	5e-15	NA	NA
449	bcinT_00449	Scaffold_1	1482516	1484366	-	1850	NO	NO	NO	NA	NO	NO	Bcin10p01860.1	present	NA	NA	NA	NA
450	bcinT_00450	Scaffold_1	1486086	1487618	-	1532	NO	NO	NO	NA	NO	NO	Bcin10p01850.1	present	NA	NA	NA	NA
451	bcinT_00451	Scaffold_1	1489928	1490972	+	1044	NO	NO	NO	CE1.hmm	alpha/beta hydrolase fold_pfam00561	NO	Bcin10p01840.1	present	NA	NA	NA	NA
452	bcinT_00452	Scaffold_1	1491447	1493276	-	1829	NO	NO	NO	NA	NO	NO	nonOrtho	present	NA	NA	NA	NA
453	bcinT_00453	Scaffold_1	1493816	1495780	-	1964	NO	NO	NO	NA	NO	NO	Bcin10p01820.1	present	NA	NA	NA	NA
454	bcinT_00454	Scaffold_1	1497017	1498901	+	1884	NO	NO	NO	NA	NO	NO	Bcin10p01810.1	present	NA	NA	NA	NA
455	bcinT_00455	Scaffold_1	1500119	1501891	-	1772	NO	NO	NO	NA	NO	NO	Bcin10p01800.1	present	NA	NA	NA	NA
456	bcinT_00456	Scaffold_1	1503350	1505236	-	1886	NO	NO	NO	NA	NO	NO	Bcin10p01790.1	present	NA	NA	NA	NA
457	bcinT_00457	Scaffold_1	1507002	1508023	-	1021	NO	SignalP_EUK	NO	NA	Protein of unknown function (DUF4237)_pfam14021	NO	Bcin10p01780.1	present	NA	NA	NA	NA
458	bcinT_00458	Scaffold_1	1511864	1513311	-	1447	NO	NO	NO	NA	NO	NO	Bcin10p01770.1	present	NA	NA	NA	NA
459	bcinT_00459	Scaffold_1	1514985	1516375	+	1390	NO	NO	NO	NA	NO	NO	Bcin10p01760.1,Bcin10p01760.2	present	NA	NA	NA	NA
460	bcinT_00460	Scaffold_1	1517616	1519630	-	2014	NO	NO	NO	NA	Heterokaryon incompatibility protein (HET)_pfam06985	NO	Bcin10p01750.1	present	NA	NA	NA	NA
461	bcinT_00461	Scaffold_1	1520171	1521223	+	1052	NO	NO	NO	NA	NO	NO	Bcin10p01740.1	present	NA	NA	NA	NA
462	bcinT_00462	Scaffold_1	1522267	1523383	+	1116	NO	NO	NO	NA	NO	NO	Bcin10p01730.1	present	NA	NA	NA	NA
463	bcinT_00463	Scaffold_1	1524252	1526273	-	2021	NO	NO	NO	NA	Permease family_pfam00860	NO	Bcin10p01720.1	present	NA	NA	NA	NA
464	bcinT_00464	Scaffold_1	1527965	1530014	+	2049	NO	NO	NO	NA	NO	NO	Bcin10p01710.1	present	NA	NA	NA	NA
465	bcinT_00465	Scaffold_1	1537238	1538084	+	846	NO	NO	NO	NA	SAP domain_pfam02037	NO	Bcin10p01700.1	present	C4YKI2_CANAW	8e-06	NA	NA
466	bcinT_00466	Scaffold_1	1543002	1547660	+	4658	NO	NO	NO	NA	NO	NO	Bcin10p01690.1	present	NA	NA	NA	NA
467	bcinT_00467	Scaffold_1	1549020	1550582	+	1562	NO	NO	NO	NA	NO	NO	Bcin10p01680.1	present	NA	NA	NA	NA
468	bcinT_00468	Scaffold_1	1553842	1555385	-	1543	NO	NO	NO	NA	NO	NO	Bcin10p01670.1	present	NA	NA	NA	NA
469	bcinT_00469	Scaffold_1	1560490	1561815	+	1325	NO	NO	NO	NA	G protein-coupled glucose receptor regulating Gpa2_pfam11710	NO	Bcin10p01660.1	present	NA	NA	NA	NA
470	bcinT_00470	Scaffold_1	1563823	1565334	-	1511	NO	NO	NO	NA	NO	NO	Bcin10p01650.1	present	NA	NA	NA	NA
471	bcinT_00471	Scaffold_1	1569465	1570164	-	699	NO	SignalP_EUK	NO	NA	CHRD domain_pfam07452	NO	Bcin10p01640.1	present	NA	NA	NA	NA
472	bcinT_00472	Scaffold_1	1572078	1572984	-	906	NO	NO	NO	NA	short chain dehydrogenase_pfam00106	NO	Bcin10p01630.1	present	NA	NA	NA	NA
473	bcinT_00473	Scaffold_1	1573615	1575307	+	1692	NO	NO	NO	NA	Fungal Zn(2)-Cys(6) binuclear cluster domain_pfam00172	NO	Bcin10p01620.1	present	Q5A4F3_CANAL	2e-07	I1RQN6#PHI:1974#GzZC289#5518#Fusarium_graminearum#unaffected_pathogenicity	4e-15
474	bcinT_00474	Scaffold_1	1575769	1577577	-	1808	NO	SignalP_EUK	NO	GH43.hmm	Glycosyl hydrolases family 43_pfam04616	NO	Bcin10p01610.1	present	NA	NA	NA	NA
475	bcinT_00475	Scaffold_1	1578726	1579688	-	962	NO	NO	NO	NA	NO	NO	nonOrtho	present	NA	NA	NA	NA
476	bcinT_00476	Scaffold_1	1581744	1585388	-	3644	NO	NO	NO	NA	Protein of unknown function (DUF917)_pfam06032;Hydantoinase/oxoprolinase N-terminal region_pfam05378;Hydantoinase/oxoprolinase_pfam01968	NO	Bcin10p01600.1	present	NA	NA	NA	NA
477	bcinT_00477	Scaffold_1	1588006	1589851	+	1845	NO	NO	NO	NA	Vacuole effluxer Atg22 like_pfam11700	NO	Bcin10p01590.1	present	NA	NA	NA	NA
478	bcinT_00478	Scaffold_1	1591086	1592885	+	1799	NO	NO	NO	NA	Fungal specific transcription factor domain_pfam11951;Fungal Zn(2)-Cys(6) binuclear cluster domain_pfam00172	NO	Bcin10p01580.1	present	Q5A4F3_CANAL	4e-08	G4MLZ9#PHI:5633#FZC38#318829#Magnaporthe_oryzae#unaffected_pathogenicity	3e-13
479	bcinT_00479	Scaffold_1	1593300	1594319	+	1019	NO	NO	NO	NA	NAD(P)H-binding_pfam13460	NO	Bcin10p01570.1	present	NA	NA	NA	NA
480	bcinT_00480	Scaffold_1	1597124	1597399	+	275	NO	SignalP_EUK	NO	NA	NO	NO	nonOrtho	present	NA	NA	NA	NA
481	bcinT_00481	Scaffold_1	1598917	1599377	+	460	NO	NO	NO	NA	NO	NO	Bcin10p01560.1	present	NA	NA	NA	NA
482	bcinT_00482	Scaffold_1	1600354	1600710	-	356	0.888	NO	NO	NA	NO	NO	nonOrtho	present	NA	NA	NA	NA
483	bcinT_00483	Scaffold_1	1603224	1605364	+	2140	NO	NO	NO	NA	POT family_pfam00854	NO	Bcin10p01550.1	present	Q6Y392_PHAND	5e-93	NA	NA
484	bcinT_00484	Scaffold_1	1608046	1609419	-	1373	NO	NO	NO	NA	Adaptor complexes medium subunit family_pfam00928	NO	Bcin10p01540.1	present	NA	NA	NA	NA
485	bcinT_00485	Scaffold_1	1610050	1611382	-	1332	NO	NO	NO	NA	CoA binding domain_pfam02629;CoA-ligase_pfam00549	NO	Bcin10p01530.1	present	NA	NA	NA	NA
486	bcinT_00486	Scaffold_1	1611770	1613564	+	1794	NO	NO	NO	NA	Acetyltransferase (GNAT) family_pfam00583;Radical_SAM C-terminal domain_pfam16199;Radical SAM superfamily_pfam04055	NO	Bcin10p01520.1	present	NA	NA	I1REF2#PHI:3138#ELP3#5518#Fusarium_graminearum#reduced_virulence	7e-13
487	bcinT_00487	Scaffold_1	1615401	1616519	+	1118	NO	SignalP_EUK	NO	NA	NO	NO	Bcin10p01510.1	present	NA	NA	NA	NA
488	bcinT_00488	Scaffold_1	1617856	1618496	-	640	NO	NO	NO	NA	ATP synthase subunit C_pfam00137	NO	Bcin10p01500.1	present	NA	NA	NA	NA
489	bcinT_00489	Scaffold_1	1623662	1625466	-	1804	NO	NO	NO	NA	Major Facilitator Superfamily_pfam07690	NO	Bcin10p01490.1	present	A0ST42_CERNC	2e-13	NA	NA
490	bcinT_00490	Scaffold_1	1627053	1629017	-	1964	NO	NO	NO	NA	Methyltransferase domain_pfam13489	NO	Bcin10p01480.1	present	Q6TFC7_ASPFM	4e-42	G4XKY9#PHI:2315#ChLae1#5016#Cochliobolus_heterostrophus#increased_virulence_(hypervirulence)_reduced_virulence	3e-07
491	bcinT_00491	Scaffold_1	1629533	1630186	-	653	0.985	NO	NO	NA	NO	NO	nonOrtho	present	NA	NA	NA	NA
492	bcinT_00492	Scaffold_1	1633525	1634590	-	1065	NO	NO	NO	NA	Alcohol dehydrogenase GroES-like domain_pfam08240;Zinc-binding dehydrogenase_pfam00107	NO	Bcin10p01470.1	present	A4QVF8_MAGO7	3e-05	NA	NA
493	bcinT_00493	Scaffold_1	1635392	1636953	-	1561	NO	NO	NO	NA	NO	NO	Bcin10p01460.1	present	NA	NA	NA	NA
494	bcinT_00494	Scaffold_1	1637866	1639711	-	1845	NO	NO	NO	NA	Major Facilitator Superfamily_pfam07690	NO	Bcin10p01450.1	present	Q59RG1_CANAL	7e-28	NA	NA
495	bcinT_00495	Scaffold_1	1640807	1643397	+	2590	NO	NO	NO	NA	Eukaryotic cytochrome b561_pfam03188	NO	Bcin10p01440.1	present	NA	NA	NA	NA
496	bcinT_00496	Scaffold_1	1644248	1645338	-	1090	NO	NO	NO	NA	NO	NO	nonOrtho	present	NA	NA	NA	NA
497	bcinT_00497	Scaffold_1	1649091	1649674	-	583	0.952	NO	NO	NA	NO	NO	nonOrtho	present	NA	NA	NA	NA
498	bcinT_00498	Scaffold_1	1651953	1652917	-	964	NO	NO	NO	NA	NO	NO	nonOrtho	present	NA	NA	NA	NA
499	bcinT_00499	Scaffold_1	1654768	1656645	-	1877	NO	NO	NO	NA	Histone chaperone Rttp106-like_pfam08512;Structure-specific recognition protein (SSRP1)_pfam03531	NO	Bcin10p01410.1	present	NA	NA	NA	NA
500	bcinT_00500	Scaffold_1	1657577	1658095	-	518	NO	NO	NO	NA	NO	NO	Bcin10p01400.1	present	NA	NA	I1RU53#PHI:1390#GzC2H053#5518#Fusarium_graminearum#unaffected_pathogenicity	0.0001
501	bcinT_00501	Scaffold_1	1660816	1662569	+	1753	NO	NO	NO	NA	NO	NO	Bcin10p01390.1	present	NA	NA	NA	NA
502	bcinT_00502	Scaffold_1	1663488	1665251	+	1763	NO	NO	NO	NA	Nuclear transport factor 2 (NTF2) domain_pfam02136;RNA recognition motif. (a.k.a. RRM, RBD, or RNP domain)_pfam00076	NO	Bcin10p01380.1	present	NA	NA	NA	NA
503	bcinT_00503	Scaffold_1	1667245	1672403	-	5158	NO	NO	NO	NA	NO	NO	Bcin10p01370.1	present	NA	NA	NA	NA
504	bcinT_00504	Scaffold_1	1672855	1673667	+	812	NO	NO	NO	NA	NO	NO	Bcin10p01360.1	present	NA	NA	NA	NA
505	bcinT_00505	Scaffold_1	1673966	1675008	-	1042	NO	NO	NO	NA	short chain dehydrogenase_pfam00106	NO	Bcin10p01350.1	present	NA	NA	NA	NA
506	bcinT_00506	Scaffold_1	1676205	1677476	-	1271	NO	SignalP_EUK	NO	NA	NO	NO	Bcin10p01340.1	present	NA	NA	NA	NA
507	bcinT_00507	Scaffold_1	1679256	1681563	-	2307	NO	NO	NO	NA	Septin_pfam00735	NO	Bcin10p01330.1	present	CDC10_CANAL	2e-10	NA	NA
508	bcinT_00508	Scaffold_1	1682456	1683566	+	1110	NO	NO	NO	NA	Protein kinase domain_pfam00069	NO	Bcin10p01320.1	present	A3LXZ6_PICST	3e-116	I1RN31#PHI:1223#FGSG_05393#5518#Fusarium_graminearum#lethal	4e-36
509	bcinT_00509	Scaffold_1	1683986	1684881	+	895	0.87	NO	NO	NA	NO	NO	nonOrtho	present	NA	NA	NA	NA
510	bcinT_00510	Scaffold_1	1685205	1686144	-	939	NO	SignalP_EUK	NO	NA	NO	NO	nonOrtho	present	NA	NA	NA	NA
511	bcinT_00511	Scaffold_1	1686445	1688103	-	1658	NO	NO	NO	NA	Major Facilitator Superfamily_pfam07690	NO	Bcin10p01310.1,Bcin10p01310.2	present	A0ST42_CERNC	1e-62	NA	NA
512	bcinT_00512	Scaffold_1	1689416	1689813	-	397	NO	NO	NO	NA	NO	NO	nonOrtho	present	NA	NA	NA	NA
513	bcinT_00513	Scaffold_2	5968	6332	+	364	NO	NO	NO	NA	NO	NO	nonOrtho	present	NA	NA	NA	NA
514	bcinT_00514	Scaffold_2	8429	9187	-	758	NO	NO	NO	NA	NO	NO	Bcin03p00730.1	present	NA	NA	NA	NA
515	bcinT_00515	Scaffold_2	10507	11022	-	515	NO	NO	NO	NA	NO	NO	nonOrtho	present	NA	NA	NA	NA
516	bcinT_00516	Scaffold_2	13611	15069	+	1458	NO	NO	NO	NA	NO	NO	Bcin03p00740.1,Bcin03p00740.2	present	NA	NA	NA	NA
517	bcinT_00517	Scaffold_2	15521	15759	-	238	NO	NO	NO	NA	NO	NO	nonOrtho	present	NA	NA	NA	NA
518	bcinT_00518	Scaffold_2	21409	23230	+	1821	NO	NO	NO	NA	bZIP transcription factor_pfam00170	NO	Bcin03p00750.1	present	Q4PCH2_USTMA	0.0004	J9MHC1#PHI:1103_PHI:2278_PHI:2282#FOXG_02277_MeaB#5507#Fusarium_oxysporum#unaffected_pathogenicity_increased_virulence_(hypervirulence)	3e-05
519	bcinT_00519	Scaffold_2	24299	27178	-	2879	NO	NO	NO	NA	NO	NO	Bcin03p00760.1	present	NA	NA	NA	NA
520	bcinT_00520	Scaffold_2	28868	31677	-	2809	NO	NO	NO	NA	Utp8 family_pfam10395	NO	Bcin03p00770.1	present	NA	NA	NA	NA
521	bcinT_00521	Scaffold_2	32569	36254	+	3685	NO	NO	NO	NA	ATPase family associated with various cellular activities (AAA)_pfam00004	NO	Bcin03p00780.1	present	NA	NA	NA	NA
522	bcinT_00522	Scaffold_2	37153	37665	+	512	0.955	NO	NO	NA	S25 ribosomal protein_pfam03297	NO	Bcin03p00790.1	present	NA	NA	NA	NA
523	bcinT_00523	Scaffold_2	38445	39548	+	1103	NO	NO	NO	NA	Cytochrome b5-like Heme/Steroid binding domain_pfam00173	NO	Bcin03p00800.1	present	NA	NA	NA	NA
524	bcinT_00524	Scaffold_2	40876	41197	+	321	0.982	NO	NO	NA	NO	NO	nonOrtho	present	NA	NA	NA	NA
525	bcinT_00525	Scaffold_2	42651	44381	-	1730	NO	NO	NO	NA	Amidase_pfam01425	NO	Bcin03p00820.1	present	Q59VF3_CANAL	2e-10	NA	NA
526	bcinT_00526	Scaffold_2	46226	47975	+	1749	NO	NO	NO	NA	NO	NO	Bcin03p00840.1	present	NA	NA	NA	NA
527	bcinT_00527	Scaffold_2	48697	51471	-	2774	NO	NO	NO	NA	NO	NO	Bcin03p00850.1,Bcin03p00850.2	present	NA	NA	NA	NA
528	bcinT_00528	Scaffold_2	52212	53279	-	1067	NO	NO	NO	NA	Adenosine/AMP deaminase_pfam00962	NO	Bcin03p00860.1	present	NA	NA	NA	NA
529	bcinT_00529	Scaffold_2	57869	58187	-	318	NO	NO	NO	NA	NO	NO	nonOrtho	present	NA	NA	NA	NA
530	bcinT_00530	Scaffold_2	60172	62784	+	2612	NO	NO	NO	NA	Fungal Zn(2)-Cys(6) binuclear cluster domain_pfam00172;Fungal specific transcription factor domain_pfam04082	NO	Bcin03p00870.1,Bcin03p00870.2	present	Q0WXM3_FUSOX	3e-17	G4N7H6#PHI:5631#FZC36#318829#Magnaporthe_oryzae#unaffected_pathogenicity	7e-07
531	bcinT_00531	Scaffold_2	64040	64756	+	716	NO	NO	NO	NA	CENP-S associating Centromere protein X_pfam09415	NO	Bcin03p00880.1	present	NA	NA	NA	NA
532	bcinT_00532	Scaffold_2	65364	66282	-	918	NO	SignalP_EUK	NO	NA	NO	NO	Bcin03p00890.1	present	NA	NA	NA	NA
533	bcinT_00533	Scaffold_2	68593	69315	+	722	NO	NO	NO	NA	TLC domain_pfam03798	NO	Bcin03p00900.1	present	NA	NA	NA	NA
534	bcinT_00534	Scaffold_2	69765	71171	-	1406	NO	NO	NO	NA	Haemolysin-III related_pfam03006	NO	Bcin03p00910.1	present	NA	NA	NA	NA
535	bcinT_00535	Scaffold_2	71769	73727	+	1958	NO	SignalP_EUK	NO	NA	NO	NO	Bcin03p00920.1	present	NA	NA	NA	NA
536	bcinT_00536	Scaffold_2	75492	78150	-	2658	NO	NO	NO	NA	Major Facilitator Superfamily_pfam07690	NO	Bcin03p00930.2	present	Q9P8L8_BOTFU	3e-140	NA	NA
537	bcinT_00537	Scaffold_2	79293	82149	+	2856	NO	NO	NO	NA	Fungal specific transcription factor domain_pfam04082;Fungal Zn(2)-Cys(6) binuclear cluster domain_pfam00172	NO	Bcin03p00940.1	present	Q0WXM3_FUSOX	1e-07	I1RL07#PHI:1817#ZEAR#5518#Fusarium_graminearum#unaffected_pathogenicity	9e-15
538	bcinT_00538	Scaffold_2	84550	85333	-	783	0.876	NO	NO	NA	NO	NO	nonOrtho	present	NA	NA	NA	NA
539	bcinT_00539	Scaffold_2	86184	91915	-	5731	NO	NO	NO	AA7.hmm	FAD binding domain_pfam01565;Phosphoribosyl transferase domain_pfam00156;Phosphomevalonate kinase_pfam04275;GTP cyclohydrolase I_pfam01227	NO	Bcin03p00950.1	present	Q2VLJ1_GIBZA	3e-05	NA	NA
540	bcinT_00540	Scaffold_2	93494	93937	-	443	NO	NO	NO	NA	NO	NO	nonOrtho	present	NA	NA	NA	NA
541	bcinT_00541	Scaffold_2	95314	95700	+	386	NO	NO	NO	NA	NO	NO	Bcin03p00970.1	present	NA	NA	NA	NA
542	bcinT_00542	Scaffold_2	97331	98941	-	1610	NO	NO	NO	NA	NO	NO	Bcin03p00990.1,Bcin03p00990.2	present	NA	NA	NA	NA
543	bcinT_00543	Scaffold_2	100671	102458	-	1787	NO	NO	NO	NA	NO	NO	Bcin03p01000.1	present	NA	NA	NA	NA
544	bcinT_00544	Scaffold_2	104942	106578	+	1636	NO	NO	NO	NA	Mitochondrial carrier protein_pfam00153	NO	Bcin03p01010.1	present	NA	NA	NA	NA
545	bcinT_00545	Scaffold_2	111276	111620	+	344	NO	NO	NO	NA	NO	NO	Bcin03p01020.1	present	NA	NA	NA	NA
546	bcinT_00546	Scaffold_2	117306	118515	+	1209	NO	NO	NO	NA	Mitochondrial carrier protein_pfam00153	NO	Bcin03p01030.1	present	NA	NA	G4MQZ2#PHI:2038#Mir1#318829#Magnaporthe_oryzae#unaffected_pathogenicity	1e-23
547	bcinT_00547	Scaffold_2	119534	120052	-	518	NO	NO	NO	NA	NO	NO	nonOrtho	present	NA	NA	NA	NA
548	bcinT_00548	Scaffold_2	121255	123154	+	1899	NO	NO	NO	NA	Pyridoxal-dependent decarboxylase conserved domain_pfam00282	NO	Bcin03p01040.1,Bcin03p01040.2,Bcin03p01040.3	present	NA	NA	NA	NA
549	bcinT_00549	Scaffold_2	124099	127444	+	3345	NO	NO	NO	NA	Fungal Zn(2)-Cys(6) binuclear cluster domain_pfam00172;Fungal specific transcription factor domain_pfam04082	NO	Bcin03p01050.1	present	Q5A4F3_CANAL	2e-05	I1RDE2#PHI:1960#GzZC275#5518#Fusarium_graminearum#unaffected_pathogenicity	9e-21
550	bcinT_00550	Scaffold_2	130220	131874	+	1654	NO	NO	NO	NA	NO	NO	Bcin03p01060.1	present	NA	NA	NA	NA
551	bcinT_00551	Scaffold_2	135900	137851	+	1951	NO	NO	NO	NA	Sugar (and other) transporter_pfam00083	NO	Bcin03p01070.1	present	Q5XTQ5_BOTFU	1e-20	Q4PBY9#PHI:2240_PHI:4586#Srt1#5270#Ustilago_maydis#reduced_virulence	5e-09
552	bcinT_00552	Scaffold_2	138702	140576	+	1874	NO	SignalP_EUK	NO	NA	Arylsulfotransferase (ASST)_pfam14269	NO	Bcin03p01080.1	present	NA	NA	NA	NA
553	bcinT_00553	Scaffold_2	140938	141668	-	730	0.813	NO	NO	NA	Ribosome biogenesis protein Nop16_pfam09420	NO	Bcin03p01090.1	present	NA	NA	NA	NA
554	bcinT_00554	Scaffold_2	146252	148988	+	2736	NO	NO	NO	NA	Fungal specific transcription factor domain_pfam11951;Fungal Zn(2)-Cys(6) binuclear cluster domain_pfam00172	NO	Bcin03p01100.1	present	Q0WXM3_FUSOX	0.0002	G4N170#PHI:5682#FZC78#318829#Magnaporthe_oryzae#unaffected_pathogenicity	3e-17
555	bcinT_00555	Scaffold_2	151061	151960	+	899	NO	NO	NO	NA	NO	NO	nonOrtho	present	NA	NA	NA	NA
556	bcinT_00556	Scaffold_2	153456	153921	+	465	0.844	NO	NO	NA	NO	NO	Bcin03p01110.1,Bcin03p01110.2	present	NA	NA	NA	NA
557	bcinT_00557	Scaffold_2	157536	159252	+	1716	NO	NO	NO	NA	NO	NO	nonOrtho	present	NA	NA	NA	NA
558	bcinT_00558	Scaffold_2	159731	161707	-	1976	NO	NO	NO	NA	Aldehyde dehydrogenase family_pfam00171	NO	Bcin03p01130.1	present	NA	NA	NA	NA
559	bcinT_00559	Scaffold_2	162056	162522	+	466	0.807	NO	NO	NA	NO	NO	nonOrtho	present	NA	NA	NA	NA
560	bcinT_00560	Scaffold_2	163092	165405	-	2313	NO	SignalP_EUK	NO	NA	NO	NO	nonOrtho	present	NA	NA	NA	NA
561	bcinT_00561	Scaffold_2	167582	168401	+	819	NO	NO	NO	NA	NO	NO	nonOrtho	present	NA	NA	NA	NA
562	bcinT_00562	Scaffold_2	168920	169780	+	860	0.947	NO	NO	NA	NO	NO	nonOrtho	present	NA	NA	NA	NA
563	bcinT_00563	Scaffold_2	170277	170648	-	371	0.932	NO	NO	NA	NO	NO	nonOrtho	present	NA	NA	NA	NA
564	bcinT_00564	Scaffold_2	172226	173339	+	1113	NO	NO	NO	NA	SMP-30/Gluconolaconase/LRE-like region_pfam08450	NO	Bcin03p01150.1	present	NA	NA	NA	NA
565	bcinT_00565	Scaffold_2	174291	175115	+	824	NO	NO	NO	NA	NO	NO	Bcin03p01160.1,Bcin03p01160.2	present	NA	NA	NA	NA
566	bcinT_00566	Scaffold_2	175957	176978	+	1021	NO	NO	NO	NA	NO	NO	Bcin03p01170.1,Bcin03p01170.2	present	NA	NA	NA	NA
567	bcinT_00567	Scaffold_2	178373	178903	+	530	NO	NO	NO	NA	NO	NO	Bcin03p01180.1	present	NA	NA	NA	NA
568	bcinT_00568	Scaffold_2	179785	180504	+	719	0.886	NO	NO	NA	NO	NO	Bcin03p01190.1	present	NA	NA	NA	NA
569	bcinT_00569	Scaffold_2	182060	184424	-	2364	NO	NO	NO	NA	ATPase family associated with various cellular activities (AAA)_pfam00004	NO	Bcin03p01200.1	present	NA	NA	NA	NA
570	bcinT_00570	Scaffold_2	185326	190368	+	5042	NO	NO	NO	NA	NO	NO	Bcin03p01210.1	present	NA	NA	NA	NA
571	bcinT_00571	Scaffold_2	193352	194118	+	766	NO	NO	NO	CE5.hmm	Cutinase_pfam01083	NO	Bcin03p01230.1	present	CUTI_PYRBR	4e-07	NA	NA
572	bcinT_00572	Scaffold_2	194733	195059	-	326	NO	NO	NO	NA	NO	NO	Bcin03g01240.1	present	NA	NA	NA	NA
573	bcinT_00573	Scaffold_2	196047	196535	-	488	NO	SignalP_EUK	NO	NA	NO	NO	Bcin03p01250.1	present	NA	NA	NA	NA
574	bcinT_00574	Scaffold_2	197008	197693	-	685	0.903	NO	NO	NA	D-isomer specific 2-hydroxyacid dehydrogenase, NAD binding domain_pfam02826	NO	Bcin03p01260.2	present	NA	NA	NA	NA
575	bcinT_00575	Scaffold_2	199335	201411	-	2076	NO	NO	NO	NA	NO	NO	Bcin03p01270.1	present	NA	NA	NA	NA
576	bcinT_00576	Scaffold_2	202159	206087	-	3928	NO	NO	NO	NA	Protein of unknown function (DUF3659)_pfam12396	NO	Bcin03p01280.1	present	NA	NA	NA	NA
577	bcinT_00577	Scaffold_2	208029	210778	-	2749	NO	NO	NO	NA	NO	NO	Bcin03p01290.1	present	NA	NA	NA	NA
578	bcinT_00578	Scaffold_2	212869	213757	-	888	NO	NO	NO	NA	NO	NO	Bcin03p01300.1,Bcin03p01300.2	present	NA	NA	NA	NA
579	bcinT_00579	Scaffold_2	214746	215446	+	700	NO	SignalP_EUK	NO	NA	NO	NO	Bcin03p01310.2	present	NA	NA	NA	NA
580	bcinT_00580	Scaffold_2	216120	216572	+	452	0.89	NO	NO	NA	NO	NO	Bcin03p01320.1,Bcin03p01320.2,Bcin03p01320.3,Bcin03p01320.4,Bcin03p01320.5	present	NA	NA	NA	NA
581	bcinT_00581	Scaffold_2	219683	220261	-	578	NO	NO	NO	NA	NO	NO	nonOrtho	present	NA	NA	NA	NA
582	bcinT_00582	Scaffold_2	221224	221807	-	583	NO	NO	NO	NA	NO	NO	Bcin03p01330.1	present	NA	NA	NA	NA
583	bcinT_00583	Scaffold_2	222274	223392	-	1118	NO	NO	NO	NA	NO	NO	Bcin03p01340.1	present	NA	NA	NA	NA
584	bcinT_00584	Scaffold_2	223658	224137	-	479	0.913	NO	NO	NA	NO	NO	Bcin03p01350.1	present	NA	NA	NA	NA
585	bcinT_00585	Scaffold_2	224431	224939	-	508	0.981	NO	NO	NA	NO	NO	Bcin03p01360.1	present	NA	NA	NA	NA
586	bcinT_00586	Scaffold_2	225396	225852	-	456	0.969	NO	NO	NA	NO	NO	Bcin03p01370.1	present	NA	NA	NA	NA
587	bcinT_00587	Scaffold_2	226308	226661	-	353	0.979	NO	NO	NA	NO	NO	Bcin03p01380.1	present	NA	NA	NA	NA
588	bcinT_00588	Scaffold_2	226966	227397	-	431	0.855	NO	NO	NA	NO	NO	Bcin03p01390.1	present	NA	NA	NA	NA
589	bcinT_00589	Scaffold_2	227677	228344	-	667	NO	NO	NO	NA	NO	NO	Bcin03p01400.1	present	NA	NA	NA	NA
590	bcinT_00590	Scaffold_2	228878	229765	-	887	NO	NO	NO	NA	NO	NO	Bcin03p01410.1	present	NA	NA	NA	NA
591	bcinT_00591	Scaffold_2	230365	230871	-	506	0.973	NO	NO	NA	NO	NO	Bcin03p01420.1	present	NA	NA	NA	NA
592	bcinT_00592	Scaffold_2	231618	232067	+	449	0.999	NO	NO	NA	NO	NO	Bcin03p01430.1	present	NA	NA	NA	NA
593	bcinT_00593	Scaffold_2	232395	233453	+	1058	NO	NO	NO	NA	NO	NO	nonOrtho	present	NA	NA	NA	NA
594	bcinT_00594	Scaffold_2	234815	236295	+	1480	NO	SignalP_EUK	NO	CBM1.hmm;GH5.hmm	Fungal cellulose binding domain_pfam00734;Cellulase (glycosyl hydrolase family 5)_pfam00150	NO	Bcin03p01440.1	present	O59937_FUSOX	3e-07	Q8NJ73#PHI:2043#XYL-6#318829#Magnaporthe_oryzae#unaffected_pathogenicity	2e-09
595	bcinT_00595	Scaffold_2	236653	237279	-	626	NO	NO	NO	NA	Acetyltransferase (GNAT) family_pfam00583	NO	Bcin03p01450.1	present	NA	NA	NA	NA
596	bcinT_00596	Scaffold_2	238019	238651	+	632	NO	SignalP_EUK	NO	NA	NO	NO	Bcin03p01460.1	present	NA	NA	NA	NA
597	bcinT_00597	Scaffold_2	244761	246192	-	1431	NO	NO	NO	NA	FAD dependent oxidoreductase_pfam01266	NO	Bcin03p01470.1	present	NA	NA	NA	NA
598	bcinT_00598	Scaffold_2	247153	247945	+	792	0.886	NO	NO	NA	Glutathione peroxidase_pfam00255	NO	Bcin03p01480.1	present	NA	NA	G4N178#PHI:2153_PHI:2356#MoHyr1_MoHYR1#318829#Magnaporthe_oryzae#reduced_virulence	5e-30
599	bcinT_00599	Scaffold_2	253680	254657	-	977	NO	NO	NO	NA	Dihydrodipicolinate synthetase family_pfam00701	NO	Bcin03p01490.1	present	NA	NA	NA	NA
600	bcinT_00600	Scaffold_2	256427	257750	+	1323	NO	NO	NO	GH109.hmm	Oxidoreductase family, NAD-binding Rossmann fold_pfam01408	NO	Bcin03p01500.1	present	NA	NA	NA	NA
601	bcinT_00601	Scaffold_2	259275	259886	+	611	NO	NO	NO	NA	NO	NO	Bcin03p01510.1	present	NA	NA	NA	NA
602	bcinT_00602	Scaffold_2	260631	262019	-	1388	NO	NO	NO	NA	Zinc-binding dehydrogenase_pfam00107;Alcohol dehydrogenase GroES-like domain_pfam08240	NO	Bcin03p01520.2	present	A4QVF8_MAGO7	2e-34	Q889C0#PHI:587#PSPTO0834#317#Pseudomonas_syringae#unaffected_pathogenicity	1e-08
603	bcinT_00603	Scaffold_2	262293	262818	+	525	NO	NO	NO	NA	NO	NO	nonOrtho	present	NA	NA	NA	NA
604	bcinT_00604	Scaffold_2	263217	265568	-	2351	NO	NO	NO	NA	Fungal Zn(2)-Cys(6) binuclear cluster domain_pfam00172;Fungal specific transcription factor domain_pfam04082	NO	Bcin03p01530.1	present	Q0WXM3_FUSOX	1e-05	A0A075TXZ8#PHI:3300_PHI:4504_PHI:5352#patL_PePatL#27334#Penicillium_expansum#unaffected_pathogenicity_reduced_virulence	4e-14
605	bcinT_00605	Scaffold_2	266653	267202	-	549	NO	NO	NO	NA	NO	NO	nonOrtho	present	NA	NA	NA	NA
606	bcinT_00606	Scaffold_2	268502	270502	+	2000	NO	SignalP_EUK	NO	AA3.hmm	GMC oxidoreductase_pfam00732;GMC oxidoreductase_pfam05199	NO	Bcin03p01540.1	present	Q4P8E8_USTMA	6e-66	A3RH09#PHI:3865#GOX2#27334#Penicillium_expansum#reduced_virulence	3e-05
607	bcinT_00607	Scaffold_2	271784	272358	+	574	NO	NO	NO	NA	NO	NO	nonOrtho	present	NA	NA	NA	NA
608	bcinT_00608	Scaffold_2	272662	276052	-	3390	NO	NO	NO	NA	Phosphopantetheine attachment site_pfam00550;AMP-binding enzyme_pfam00501;Male sterility protein_pfam07993	NO	Bcin03p01550.1	present	Q6ZX14_MAGGR	4e-08	NA	NA
609	bcinT_00609	Scaffold_2	278302	279562	+	1260	NO	NO	NO	NA	Aldo/keto reductase family_pfam00248	NO	Bcin03p01560.1	present	Q59QH2_CANAL	5e-23	NA	NA
610	bcinT_00610	Scaffold_2	280829	284185	+	3356	NO	NO	NO	NA	Male sterility protein_pfam07993;Phosphopantetheine attachment site_pfam00550;AMP-binding enzyme_pfam00501	NO	Bcin03p01570.1	present	Q6ZX14_MAGGR	2e-11	NA	NA
611	bcinT_00611	Scaffold_2	285700	287441	-	1741	NO	SignalP_EUK	NO	CE10.hmm	Carboxylesterase family_pfam00135	NO	Bcin03p01580.1	present	Q5XTQ4_BOTFU	2e-20	NA	NA
612	bcinT_00612	Scaffold_2	289272	290735	+	1463	NO	NO	NO	NA	NO	NO	nonOrtho	present	NA	NA	NA	NA
613	bcinT_00613	Scaffold_2	291267	292743	+	1476	NO	SignalP_EUK	NO	NA	NO	NO	Bcin03p01590.1	present	NA	NA	NA	NA
614	bcinT_00614	Scaffold_2	293324	294190	-	866	NO	SignalP_EUK	NO	NA	NO	NO	Bcin03p01600.1	present	NA	NA	NA	NA
615	bcinT_00615	Scaffold_2	295846	296944	+	1098	NO	SignalP_EUK	NO	GH26.hmm	Glycosyl hydrolase family 26_pfam02156	NO	Bcin03p01610.1	present	NA	NA	NA	NA
616	bcinT_00616	Scaffold_2	297287	298497	-	1210	NO	NO	NO	NA	NAD dependent epimerase/dehydratase family_pfam01370	NO	Bcin03p01620.1	present	A0ST44_CERNC	8e-29	A0ST44#PHI:1047#CTB6#29003#Cercospora_nicotianae#reduced_virulence	7e-11
617	bcinT_00617	Scaffold_2	300630	301547	+	917	0.997	NO	NO	NA	NO	NO	nonOrtho	present	NA	NA	NA	NA
618	bcinT_00618	Scaffold_2	303016	303507	+	491	NO	NO	NO	NA	NO	NO	nonOrtho	present	NA	NA	NA	NA
619	bcinT_00619	Scaffold_2	303757	304277	-	520	NO	NO	NO	NA	NO	NO	Bcin03p01650.1	present	NA	NA	NA	NA
620	bcinT_00620	Scaffold_2	305107	306339	-	1232	NO	NO	NO	NA	NO	NO	Bcin03p01660.1	present	NA	NA	NA	NA
621	bcinT_00621	Scaffold_2	306531	309548	+	3017	NO	NO	NO	NA	Vps16, N-terminal region_pfam04841;Vps16, C-terminal region_pfam04840	NO	Bcin03p01670.1	present	NA	NA	NA	NA
622	bcinT_00622	Scaffold_2	310727	312037	-	1310	NO	SignalP_EUK	NO	GH28.hmm	Glycosyl hydrolases family 28_pfam00295	NO	Bcin03p01680.1	present	Q9C4A1_9PLEO	4e-145	A0A059SVJ2#PHI:4916#MfPG1#38448#Monilinia_fructicola#reduced_virulence	8e-09
623	bcinT_00623	Scaffold_2	315794	320469	-	4675	NO	NO	NO	NA	ABC transporter transmembrane region_pfam00664;ABC transporter_pfam00005	NO	Bcin03p01690.1	present	Q9UW87_CANAL	9e-89	B2SRG1#PHI:1141#raxB#347#Xanthomonas_oryzae#increased_virulence_(hypervirulence)	6e-19
624	bcinT_00624	Scaffold_2	322355	324148	-	1793	NO	NO	NO	NA	Peptidase M16 inactive domain_pfam05193;Insulinase (Peptidase family M16)_pfam00675	NO	Bcin03p01700.1	present	NA	NA	NA	NA
625	bcinT_00625	Scaffold_2	326237	328445	+	2208	NO	NO	NO	NA	FHA domain_pfam00498;RING-like zinc finger_pfam17123	NO	Bcin03p01710.1	present	NA	NA	NA	NA
626	bcinT_00626	Scaffold_2	329912	331860	-	1948	NO	NO	NO	NA	Protein phosphatase 2C_pfam00481	NO	Bcin03p01720.1,Bcin03p01720.2	present	Q5APH9_CANAL	3e-77	NA	NA
627	bcinT_00627	Scaffold_2	332662	332870	+	208	0.9	NO	NO	NA	NO	NO	nonOrtho	present	NA	NA	NA	NA
628	bcinT_00628	Scaffold_2	334009	334879	-	870	NO	NO	NO	NA	Snf7_pfam03357	NO	Bcin03p01730.1	present	NA	NA	NA	NA
629	bcinT_00629	Scaffold_2	335615	338441	-	2826	NO	NO	NO	NA	Dynamin family_pfam00350	NO	Bcin03p01740.1	present	Q2H9J2_CHAGB	0	NA	NA
630	bcinT_00630	Scaffold_2	339197	342325	-	3128	NO	NO	NO	NA	Sodium/hydrogen exchanger family_pfam00999;Alkali metal cation/H+ antiporter Nha1 C terminus_pfam08619	NO	Bcin03p01750.1	present	Q59KS4_CANAL	0	NA	NA
631	bcinT_00631	Scaffold_2	345517	347015	+	1498	NO	NO	NO	NA	Rit1 DUSP-like domain_pfam04179;Rit1 N-terminal domain_pfam17184	NO	Bcin03p01760.1	present	NA	NA	NA	NA
632	bcinT_00632	Scaffold_2	348083	350522	-	2439	NO	NO	NO	NA	NO	NO	Bcin03p01770.1	present	NA	NA	NA	NA
633	bcinT_00633	Scaffold_2	350691	351218	-	527	NO	NO	NO	NA	NO	NO	nonOrtho	present	NA	NA	NA	NA
634	bcinT_00634	Scaffold_2	352020	352367	+	347	0.999	NO	NO	NA	NO	NO	nonOrtho	present	NA	NA	NA	NA
635	bcinT_00635	Scaffold_2	352810	353394	+	584	NO	NO	NO	NA	Domain of unknown function (DUF4202)_pfam13875	NO	Bcin03p01780.1	present	NA	NA	NA	NA
636	bcinT_00636	Scaffold_2	353863	355085	-	1222	NO	NO	NO	NA	NO	NO	Bcin03p01790.1	present	NA	NA	NA	NA
637	bcinT_00637	Scaffold_2	356659	358212	-	1553	NO	NO	NO	NA	NO	NO	Bcin03p01800.1,Bcin03p01800.2	present	NA	NA	NA	NA
638	bcinT_00638	Scaffold_2	359427	359780	-	353	NO	NO	NO	NA	NO	NO	nonOrtho	present	NA	NA	NA	NA
639	bcinT_00639	Scaffold_2	359829	360113	+	284	NO	NO	NO	NA	NO	NO	nonOrtho	present	NA	NA	NA	NA
640	bcinT_00640	Scaffold_2	360576	361059	-	483	0.96	NO	NO	NA	NO	NO	nonOrtho	present	NA	NA	NA	NA
641	bcinT_00641	Scaffold_2	361659	362515	+	856	NO	NO	NO	NA	Ribosomal protein L1p/L10e family_pfam00687	NO	Bcin03p01820.1	present	NA	NA	NA	NA
642	bcinT_00642	Scaffold_2	365481	367321	+	1840	NO	NO	NO	NA	Major Facilitator Superfamily_pfam07690	NO	Bcin03p01830.1	present	Q9P8L8_BOTFU	3e-09	NA	NA
643	bcinT_00643	Scaffold_2	367843	370020	+	2177	NO	NO	NO	NA	NO	NO	Bcin03p01840.1	present	NA	NA	I1S4Q3#PHI:1756#GzZC071#5518#Fusarium_graminearum#unaffected_pathogenicity	2e-06
644	bcinT_00644	Scaffold_2	375241	376212	+	971	NO	NO	NO	NA	14-3-3 protein_pfam00244	NO	Bcin03p01850.1	present	1433_CANAL	0.0009	NA	NA
645	bcinT_00645	Scaffold_2	377145	378719	-	1574	NO	NO	NO	NA	Acyl-CoA dehydrogenase, C-terminal domain_pfam00441;Acyl-CoA dehydrogenase, N-terminal domain_pfam02771;Acyl-CoA dehydrogenase, middle domain_pfam02770	NO	Bcin03p01860.1	present	NA	NA	NA	NA
646	bcinT_00646	Scaffold_2	379750	380865	-	1115	NO	NO	NO	NA	NO	NO	Bcin03p01870.1	present	NA	NA	NA	NA
647	bcinT_00647	Scaffold_2	381424	383246	-	1822	NO	SignalP_EUK	NO	GT22.hmm	Alg9-like mannosyltransferase family_pfam03901	NO	Bcin03p01880.1	present	NA	NA	NA	NA
648	bcinT_00648	Scaffold_2	385021	385750	+	729	NO	NO	NO	NA	Skp1 family, tetramerisation domain_pfam03931;Skp1 family, dimerisation domain_pfam01466	NO	Bcin03p01890.1	present	NA	NA	G4N3J5#PHI:5306#MoSKP1#318829#Magnaporthe_oryzae#loss_of_pathogenicity	3e-15
649	bcinT_00649	Scaffold_2	388828	389151	-	323	NO	NO	NO	NA	Ribosomal L39 protein_pfam00832	NO	Bcin03p01900.1	present	NA	NA	NA	NA
650	bcinT_00650	Scaffold_2	389887	390717	+	830	NO	NO	NO	NA	ADP-ribosylation factor family_pfam00025	NO	Bcin03p01910.1	present	A7A233_YEAS7	1e-09	NA	NA
651	bcinT_00651	Scaffold_2	391081	391376	-	295	NO	NO	NO	NA	NO	NO	nonOrtho	present	NA	NA	NA	NA
652	bcinT_00652	Scaffold_2	393507	395097	+	1590	NO	NO	NO	NA	Catalase-related immune-responsive_pfam06628;Catalase_pfam00199	NO	Bcin03p01920.1	present	CATA_CANAL	0	O13289#PHI:106#CAT1#5476#Candida_albicans#reduced_virulence	4e-25
653	bcinT_00653	Scaffold_2	396157	397642	-	1485	NO	NO	NO	NA	NO	NO	nonOrtho	present	NA	NA	NA	NA
654	bcinT_00654	Scaffold_2	397701	399439	-	1738	NO	NO	NO	NA	NO	NO	Bcin03g01930.1	present	NA	NA	NA	NA
655	bcinT_00655	Scaffold_2	400274	401241	-	967	NO	NO	NO	NA	NO	NO	nonOrtho	present	NA	NA	NA	NA
656	bcinT_00656	Scaffold_2	406690	408162	-	1472	NO	SignalP_EUK	NO	NA	NO	NO	nonOrtho	present	NA	NA	NA	NA
657	bcinT_00657	Scaffold_2	409556	410278	+	722	NO	NO	NO	NA	Domain of unknown function (DUF3328)_pfam11807	NO	Bcin03p01950.1	present	NA	NA	NA	NA
658	bcinT_00658	Scaffold_2	412268	413080	-	812	NO	NO	NO	NA	NO	NO	Bcin03p01960.1	present	NA	NA	NA	NA
659	bcinT_00659	Scaffold_2	413739	414090	-	351	NO	NO	NO	NA	NO	NO	nonOrtho	present	NA	NA	NA	NA
660	bcinT_00660	Scaffold_2	414184	415147	+	963	NO	NO	NO	NA	Domain of unknown function (DUF3328)_pfam11807	NO	Bcin03p01970.1	present	NA	NA	NA	NA
661	bcinT_00661	Scaffold_2	417303	419654	+	2351	NO	NO	NO	NA	Fungal specific transcription factor domain_pfam04082;Fungal Zn(2)-Cys(6) binuclear cluster domain_pfam00172	NO	Bcin03p01980.1	present	Q9HG15_COLLN	3e-10	I1RTX0#PHI:1871#GzZC186#5518#Fusarium_graminearum#lethal	5e-10
662	bcinT_00662	Scaffold_2	419744	420745	-	1001	NO	NO	NO	NA	2OG-Fe(II) oxygenase superfamily_pfam03171;non-haem dioxygenase in morphine synthesis N-terminal_pfam14226	NO	Bcin03p01990.1	present	NA	NA	NA	NA
663	bcinT_00663	Scaffold_2	422392	423207	+	815	NO	NO	NO	NA	Serine hydrolase (FSH1)_pfam03959	NO	Bcin03p02000.1	present	NA	NA	D2SZX8#PHI:2838#TOX9#5016#Cochliobolus_heterostrophus#reduced_virulence	9e-08
664	bcinT_00664	Scaffold_2	423758	432135	+	8377	NO	NO	NO	NA	Phosphopantetheine attachment site_pfam00550;Beta-ketoacyl synthase, C-terminal domain_pfam02801;Methyltransferase domain_pfam08242;Acyl transferase domain_pfam00698;Male sterility protein_pfam07993;Starter unit:ACP transacylase in aflatoxin biosynthesis_pfam16073;Beta-ketoacyl synthase, N-terminal domain_pfam00109	NO	Bcin03p02010.1	present	O59897_ASPFM	3e-127	Q6RKH5#PHI:728#PKS5#5518#Fusarium_graminearum#unaffected_pathogenicity	3e-08
665	bcinT_00665	Scaffold_2	434327	435653	-	1326	NO	NO	NO	NA	Oxidoreductase family, NAD-binding Rossmann fold_pfam01408	NO	Bcin03p02020.1	present	NA	NA	NA	NA
666	bcinT_00666	Scaffold_2	436355	438364	+	2009	NO	SignalP_EUK	NO	NA	Serine carboxypeptidase_pfam00450	NO	Bcin03p02030.1	present	Q4PDC5_USTMA	0	NA	NA
667	bcinT_00667	Scaffold_2	438829	441361	-	2532	NO	SignalP_EUK	NO	NA	Pro-kumamolisin, activation domain_pfam09286	NO	Bcin03p02040.1	present	SED1_ASPFU	0	NA	NA
668	bcinT_00668	Scaffold_2	442200	447387	+	5187	NO	NO	NO	NA	ABC transporter_pfam00005;ABC transporter transmembrane region_pfam00664	NO	Bcin03p02050.1	present	Q5A762_CANAL	3e-72	B2SRG1#PHI:1141#raxB#347#Xanthomonas_oryzae#increased_virulence_(hypervirulence)	3e-30
669	bcinT_00669	Scaffold_2	447719	448667	-	948	NO	NO	NO	NA	short chain dehydrogenase_pfam00106	NO	Bcin03p02060.1	present	A4RGG9_MAGO7	1e-11	Q0UDE7#PHI:2247#Sch1#13684#Parastagonospora_nodorum#unaffected_pathogenicity	0.0002
670	bcinT_00670	Scaffold_2	449175	451144	+	1969	NO	NO	NO	AA3.hmm	GMC oxidoreductase_pfam05199;GMC oxidoreductase_pfam00732	NO	Bcin03p02070.1	present	Q4P8E8_USTMA	5e-69	A3RH09#PHI:3865#GOX2#27334#Penicillium_expansum#reduced_virulence	4e-07
671	bcinT_00671	Scaffold_2	451570	453079	-	1509	NO	NO	NO	NA	Flavin-binding monooxygenase-like_pfam00743	NO	Bcin03p02080.1	present	NA	NA	NA	NA
672	bcinT_00672	Scaffold_2	453821	455307	+	1486	NO	NO	NO	NA	Major Facilitator Superfamily_pfam07690	NO	Bcin03p02090.1	present	A4UC81_MAGO7	3e-55	NA	NA
673	bcinT_00673	Scaffold_2	464198	465338	+	1140	NO	NO	NO	NA	Putative serine esterase (DUF676)_pfam05057	NO	Bcin03p02100.1	present	NA	NA	NA	NA
674	bcinT_00674	Scaffold_2	465469	467367	-	1898	NO	SignalP_EUK	NO	NA	Cytochrome P450_pfam00067	NO	Bcin03p02110.1	present	A4ULI9_MYCGR	3e-07	NA	NA
675	bcinT_00675	Scaffold_2	468097	471783	+	3686	NO	NO	NO	NA	Tetratricopeptide repeat_pfam13374;NB-ARC domain_pfam00931	NO	Bcin03p02120.1	present	NA	NA	NA	NA
676	bcinT_00676	Scaffold_2	472602	475008	-	2406	NO	NO	NO	NA	HCO3- transporter family_pfam00955	NO	Bcin03p02130.1	present	NA	NA	NA	NA
677	bcinT_00677	Scaffold_2	475706	477852	-	2146	NO	NO	NO	NA	NO	NO	Bcin03p02140.1	present	NA	NA	NA	NA
678	bcinT_00678	Scaffold_2	480499	482289	+	1790	NO	NO	NO	NA	NO	NO	Bcin03p02150.1	present	NA	NA	NA	NA
679	bcinT_00679	Scaffold_2	484304	487266	+	2962	NO	NO	NO	NA	Fungal Zn(2)-Cys(6) binuclear cluster domain_pfam00172;Fungal specific transcription factor domain_pfam04082	NO	Bcin03p02160.1	present	A6N6J8_FUSOX	5e-12	I1SAE7#PHI:1725#GzZC040#5518#Fusarium_graminearum#unaffected_pathogenicity	2e-11
680	bcinT_00680	Scaffold_2	487940	490698	+	2758	NO	NO	NO	NA	ATPase family associated with various cellular activities (AAA)_pfam00004;FtsH Extracellular_pfam06480;Peptidase family M41_pfam01434	NO	Bcin03p02170.1	present	Q5AG40_CANAL	1e-37	NA	NA
681	bcinT_00681	Scaffold_2	491779	492614	-	835	NO	NO	NO	NA	NO	NO	Bcin03p02180.1	present	NA	NA	NA	NA
682	bcinT_00682	Scaffold_2	494110	495780	+	1670	NO	NO	NO	NA	NO	NO	Bcin03p02190.1	present	NA	NA	NA	NA
683	bcinT_00683	Scaffold_2	496635	498281	+	1646	NO	NO	NO	NA	Abscisic acid G-protein coupled receptor_pfam12430;The Golgi pH Regulator (GPHR) Family N-terminal_pfam12537	NO	Bcin03p02200.1	present	NA	NA	NA	NA
684	bcinT_00684	Scaffold_2	498934	500205	-	1271	NO	NO	NO	NA	Uncharacterised protein family (UPF0261)_pfam06792	NO	Bcin03p02210.1	present	NA	NA	NA	NA
685	bcinT_00685	Scaffold_2	500832	501810	+	978	NO	NO	NO	NA	Phosphoenolpyruvate hydrolase-like_pfam09370	NO	Bcin03p02220.1	present	NA	NA	NA	NA
686	bcinT_00686	Scaffold_2	503596	505268	-	1672	NO	NO	NO	NA	Putative S-adenosyl-L-methionine-dependent methyltransferase_pfam02636	NO	Bcin03p02230.1,Bcin03p02230.2	present	NA	NA	NA	NA
687	bcinT_00687	Scaffold_2	505686	507223	+	1537	NO	NO	NO	NA	Protein kinase domain_pfam00069	NO	Bcin03p02240.1	present	C5GS89_AJEDR	0	Q59Z32#PHI:2554#Rck2#5476#Candida_albicans#reduced_virulence	4e-16
688	bcinT_00688	Scaffold_2	507704	508676	-	972	NO	SignalP_EUK	NO	NA	NO	NO	Bcin03p02250.1	present	NA	NA	NA	NA
689	bcinT_00689	Scaffold_2	509793	511307	-	1514	NO	NO	NO	NA	O-methyltransferase_pfam00891	NO	Bcin03p02260.1	present	Q2I0M6_CERNC	9e-24	NA	NA
690	bcinT_00690	Scaffold_2	511900	512271	-	371	0.985	NO	NO	NA	NO	NO	nonOrtho	present	NA	NA	NA	NA
691	bcinT_00691	Scaffold_2	514952	516036	+	1084	NO	NO	NO	NA	Domain of Kin17 curved DNA-binding protein_pfam10357;Zinc-finger double-stranded RNA-binding_pfam12171	NO	Bcin03p02270.1	present	NA	NA	I1RT91#PHI:1388#GzC2H051#5518#Fusarium_graminearum#unaffected_pathogenicity	6e-30
692	bcinT_00692	Scaffold_2	516665	517167	-	502	0.875	NO	NO	NA	Spt4/RpoE2 zinc finger_pfam06093	NO	Bcin03p02280.1,Bcin03p02280.2	present	NA	NA	NA	NA
693	bcinT_00693	Scaffold_2	517430	517885	+	455	NO	NO	NO	NA	NO	NO	Bcin03p02290.1	present	NA	NA	NA	NA
694	bcinT_00694	Scaffold_2	518654	523794	-	5140	NO	NO	NO	NA	Domain of unknown function (DUF3384)_pfam11864;Rap/ran-GAP_pfam02145;Tuberin_pfam03542	NO	Bcin03p02300.1,Bcin03p02300.2	present	NA	NA	NA	NA
695	bcinT_00695	Scaffold_2	525035	528298	+	3263	NO	NO	NO	NA	Importin-beta N-terminal domain_pfam03810;CAS/CSE protein, C-terminus_pfam03378;Cse1_pfam08506	NO	Bcin03p02310.1	present	NA	NA	NA	NA
696	bcinT_00696	Scaffold_2	529246	530786	+	1540	NO	NO	NO	NA	RNA polymerase I-associated factor PAF67_pfam10255	NO	Bcin03p02320.1	present	NA	NA	NA	NA
697	bcinT_00697	Scaffold_2	531400	533268	+	1868	NO	NO	NO	NA	Universal stress protein family_pfam00582	NO	Bcin03p02330.1	present	NA	NA	NA	NA
698	bcinT_00698	Scaffold_2	535541	537575	-	2034	NO	NO	NO	NA	Permease family_pfam00860	NO	Bcin03p02340.1	present	NA	NA	NA	NA
699	bcinT_00699	Scaffold_2	541053	542867	-	1814	NO	NO	NO	NA	Amino acid kinase family_pfam00696;ACT domain_pfam13840	NO	Bcin03p02350.1	present	NA	NA	W7MS01#PHI:3389#FVEG_12521#117187#Fusarium_verticillioides#unaffected_pathogenicity	1e-17
700	bcinT_00700	Scaffold_2	544025	546520	-	2495	NO	NO	NO	NA	RFX DNA-binding domain_pfam02257	NO	Bcin03p02360.1	present	Q5AMQ6_CANAL	1e-06	NA	NA
701	bcinT_00701	Scaffold_2	548889	549609	+	720	NO	NO	NO	NA	TB2/DP1, HVA22 family_pfam03134	NO	Bcin03p02370.1	present	NA	NA	NA	NA
702	bcinT_00702	Scaffold_2	550426	552503	+	2077	NO	NO	NO	NA	Stretch-activated Ca2+-permeable channel component_pfam12929	NO	Bcin03p02380.1	present	NA	NA	NA	NA
703	bcinT_00703	Scaffold_2	557158	559455	+	2297	NO	NO	NO	NA	Forkhead domain_pfam00250	NO	Bcin03p02390.1,Bcin03p02390.2	present	Q5A7S7_CANAL	1e-21	NA	NA
704	bcinT_00704	Scaffold_2	559510	560196	-	686	1	NO	NO	NA	NO	NO	nonOrtho	present	NA	NA	NA	NA
705	bcinT_00705	Scaffold_2	566453	566947	-	494	0.967	NO	NO	NA	NO	NO	nonOrtho	present	NA	NA	NA	NA
706	bcinT_00706	Scaffold_2	569348	570322	-	974	NO	NO	NO	NA	NO	NO	nonOrtho	present	NA	NA	NA	NA
707	bcinT_00707	Scaffold_2	572134	574021	+	1887	NO	NO	NO	NA	Protein kinase domain_pfam00069	NO	Bcin03p02410.1	present	Q5AG71_CANAL	9e-35	Q59Z32#PHI:2554#Rck2#5476#Candida_albicans#reduced_virulence	8e-19
708	bcinT_00708	Scaffold_2	576306	577716	-	1410	NO	NO	NO	NA	NO	NO	Bcin03p02420.1	present	NA	NA	NA	NA
709	bcinT_00709	Scaffold_2	579044	579367	+	323	NO	NO	NO	NA	NO	NO	nonOrtho	present	NA	NA	NA	NA
710	bcinT_00710	Scaffold_2	580745	581611	-	866	NO	NO	NO	NA	NO	NO	nonOrtho	present	NA	NA	NA	NA
711	bcinT_00711	Scaffold_2	582917	583558	+	641	NO	NO	NO	NA	RNA polymerase Rpb3/Rpb11 dimerisation domain_pfam13656	NO	Bcin03p02430.1	present	NA	NA	NA	NA
712	bcinT_00712	Scaffold_2	583692	584487	-	795	NO	NO	NO	NA	Complex1_LYR-like_pfam13233	NO	Bcin03p02440.1	present	NA	NA	NA	NA
713	bcinT_00713	Scaffold_2	584808	585683	+	875	0.941	NO	NO	NA	G10 protein_pfam01125	NO	Bcin03p02450.1	present	NA	NA	NA	NA
714	bcinT_00714	Scaffold_2	586617	589156	-	2539	NO	NO	NO	NA	Protein kinase domain_pfam00069	NO	Bcin03p02460.1	present	Q5AG71_CANAL	4e-36	Q59Z32#PHI:2554#Rck2#5476#Candida_albicans#reduced_virulence	5e-19
715	bcinT_00715	Scaffold_2	589610	590251	+	641	0.932	NO	NO	NA	Sybindin-like family_pfam04099	NO	Bcin03p02470.1	present	NA	NA	NA	NA
716	bcinT_00716	Scaffold_2	590858	592513	-	1655	NO	NO	NO	NA	Peroxin-3_pfam04882	NO	Bcin03p02480.1	present	NA	NA	NA	NA
717	bcinT_00717	Scaffold_2	592948	593754	+	806	NO	NO	NO	NA	Autophagy-related protein 101_pfam07855	NO	Bcin03p02490.1	present	NA	NA	NA	NA
718	bcinT_00718	Scaffold_2	594320	595213	-	893	NO	NO	NO	NA	NO	NO	Bcin03p02500.1	present	NA	NA	NA	NA
719	bcinT_00719	Scaffold_2	596022	598687	+	2665	NO	NO	NO	NA	Telomerase activating protein Est1_pfam10374;Est1 DNA/RNA binding domain_pfam10373	NO	Bcin03p02510.1	present	NA	NA	NA	NA
720	bcinT_00720	Scaffold_2	599249	600466	-	1217	NO	NO	NO	NA	pfkB family carbohydrate kinase_pfam00294	NO	Bcin03p02520.1	present	NA	NA	NA	NA
721	bcinT_00721	Scaffold_2	600955	601994	-	1039	NO	NO	NO	NA	Ribosomal Proteins L2, RNA binding domain_pfam00181;Ribosomal Proteins L2, C-terminal domain_pfam03947	NO	Bcin03p02530.1	present	NA	NA	I1RS24#PHI:1584#GzOB024#5518#Fusarium_graminearum#unaffected_pathogenicity	2e-33
722	bcinT_00722	Scaffold_2	604106	606189	+	2083	NO	NO	NO	NA	WSTF, HB1, Itc1p, MBD9 motif 1_pfam15612	NO	Bcin03p02540.1	present	NA	NA	NA	NA
723	bcinT_00723	Scaffold_2	606703	607399	-	696	NO	NO	NO	NA	Fungal protein of unknown function (DUF1770)_pfam08589	NO	Bcin03p02550.1	present	NA	NA	NA	NA
724	bcinT_00724	Scaffold_2	608355	609698	+	1343	NO	NO	NO	NA	NO	NO	Bcin03p02560.1	present	NA	NA	NA	NA
725	bcinT_00725	Scaffold_2	609937	610567	-	630	NO	NO	NO	NA	Membrane-associating domain_pfam01284	NO	Bcin03p02570.1	present	NA	NA	NA	NA
726	bcinT_00726	Scaffold_2	611644	612615	+	971	NO	NO	NO	NA	UreF_pfam01730	NO	Bcin03p02580.1	present	NA	NA	A0A095CJ15#PHI:4557#Ure6#552467#Cryptococcus_gattii#unaffected_pathogenicity	9e-05
727	bcinT_00727	Scaffold_2	612800	614039	-	1239	NO	NO	NO	NA	Torus domain_pfam16131;RNA recognition motif. (a.k.a. RRM, RBD, or RNP domain)_pfam00076	NO	Bcin03p02590.1	present	NA	NA	NA	NA
728	bcinT_00728	Scaffold_2	615326	615951	+	625	NO	NO	NO	NA	NO	NO	nonOrtho	present	NA	NA	NA	NA
729	bcinT_00729	Scaffold_2	616662	617341	+	679	NO	NO	NO	NA	Thioesterase-like superfamily_pfam13622	NO	nonOrtho	present	NA	NA	NA	NA
730	bcinT_00730	Scaffold_2	617553	620581	-	3028	NO	NO	NO	NA	Pep3/Vps18/deep orange family_pfam05131;Region in Clathrin and VPS_pfam00637	NO	Bcin03p02620.1	present	NA	NA	NA	NA
731	bcinT_00731	Scaffold_2	625686	628615	+	2929	NO	NO	NO	NA	Protein kinase domain_pfam00069;Ras-binding domain of Byr2_pfam14847;SAM domain (Sterile alpha motif)_pfam00536	NO	Bcin03p02630.1	present	C6KEF4_MYCGR	0	B6VCT9#PHI:2484#Ste11#40559#Botrytis_cinerea#loss_of_pathogenicity	1e-33
732	bcinT_00732	Scaffold_2	629267	630157	-	890	NO	NO	NO	NA	NO	NO	Bcin03p02640.1	present	NA	NA	NA	NA
733	bcinT_00733	Scaffold_2	632112	636291	-	4179	NO	NO	NO	NA	NO	NO	Bcin03p02650.1	present	NA	NA	NA	NA
734	bcinT_00734	Scaffold_2	636754	637955	-	1201	NO	NO	NO	NA	NO	NO	nonOrtho	present	NA	NA	NA	NA
735	bcinT_00735	Scaffold_2	638728	639995	-	1267	NO	NO	NO	NA	MaoC like domain_pfam01575	NO	Bcin03p02660.1	present	NA	NA	NA	NA
736	bcinT_00736	Scaffold_2	640216	641361	-	1145	NO	NO	NO	NA	Prephenate dehydratase_pfam00800	NO	Bcin03p02670.1	present	NA	NA	NA	NA
737	bcinT_00737	Scaffold_2	642325	643750	-	1425	NO	NO	NO	NA	eRF1 domain 1_pfam03463;eRF1 domain 2_pfam03464;eRF1 domain 3_pfam03465	NO	Bcin03p02680.1	present	NA	NA	NA	NA
738	bcinT_00738	Scaffold_2	646369	646945	-	576	0.994	NO	NO	NA	NO	NO	nonOrtho	present	NA	NA	NA	NA
739	bcinT_00739	Scaffold_2	650330	651363	+	1033	NO	NO	NO	NA	NO	NO	nonOrtho	present	NA	NA	NA	NA
740	bcinT_00740	Scaffold_2	651681	652669	-	988	NO	NO	NO	NA	Alpha/beta hydrolase family_pfam12697	NO	Bcin03p02700.1,Bcin03p02700.2	present	NA	NA	NA	NA
741	bcinT_00741	Scaffold_2	653476	653857	-	381	NO	NO	NO	NA	NO	NO	nonOrtho	present	NA	NA	NA	NA
742	bcinT_00742	Scaffold_2	655156	656863	+	1707	NO	SignalP_EUK	NO	GH27.hmm	Alpha galactosidase A_pfam16499	NO	Bcin03p02710.1	present	NA	NA	NA	NA
743	bcinT_00743	Scaffold_2	657078	658865	-	1787	NO	NO	NO	NA	NO	NO	Bcin03p02720.1	present	NA	NA	NA	NA
744	bcinT_00744	Scaffold_2	659066	659823	+	757	NO	NO	NO	NA	NADH ubiquinone oxidoreductase subunit NDUFA12_pfam05071	NO	Bcin03p02730.1	present	NA	NA	NA	NA
745	bcinT_00745	Scaffold_2	660235	661783	-	1548	NO	NO	NO	NA	ArgJ family_pfam01960	NO	Bcin03p02740.1	present	ARGJ_AJECN	0	A4R5F6#PHI:5234#MoARG7#318829#Magnaporthe_oryzae#reduced_virulence	2e-11
746	bcinT_00746	Scaffold_2	662291	668278	+	5987	NO	NO	NO	NA	Histidyl-tRNA synthetase_pfam13393;Protein kinase domain_pfam00069;RWD domain_pfam05773;Anticodon binding domain of tRNAs_pfam12745	NO	Bcin03p02750.1	present	Q5AP97_CANAL	7e-19	Q59Z32#PHI:2554#Rck2#5476#Candida_albicans#reduced_virulence	9e-07
747	bcinT_00747	Scaffold_2	671388	672889	-	1501	NO	SignalP_EUK	NO	NA	Eukaryotic aspartyl protease_pfam00026	NO	Bcin03p02760.1	present	OPSB_ARTBC	6e-161	NA	NA
748	bcinT_00748	Scaffold_2	673962	674185	+	223	0.905	NO	NO	NA	NO	NO	nonOrtho	present	NA	NA	NA	NA
749	bcinT_00749	Scaffold_2	677710	678555	+	845	NO	NO	NO	NA	ATP synthase subunit C_pfam00137	NO	Bcin03p02770.1	present	NA	NA	NA	NA
750	bcinT_00750	Scaffold_2	679416	684576	-	5160	NO	NO	NO	NA	ABC transporter transmembrane region_pfam00664;ABC transporter_pfam00005	NO	Bcin03p02780.1	present	Q5A762_CANAL	1e-175	B2SRG1#PHI:1141#raxB#347#Xanthomonas_oryzae#increased_virulence_(hypervirulence)	7e-25
751	bcinT_00751	Scaffold_2	689408	691006	-	1598	NO	NO	NO	NA	Plug domain of Sec61p_pfam10559;SecY translocase_pfam00344	NO	Bcin03p02790.1	present	NA	NA	NA	NA
752	bcinT_00752	Scaffold_2	691885	695615	-	3730	NO	NO	NO	NA	Cation transporting ATPase, C-terminus_pfam00689;Cation transport ATPase (P-type)_pfam13246;Cation transporter/ATPase, N-terminus_pfam00690;E1-E2 ATPase_pfam00122;haloacid dehalogenase-like hydrolase_pfam00702	NO	Bcin03p02800.1	present	Q9P872_CANAL	5e-90	NA	NA
753	bcinT_00753	Scaffold_2	697728	699191	-	1463	NO	NO	NO	NA	IPP transferase_pfam01715	NO	Bcin03p02810.1	present	NA	NA	I1RXE9#PHI:1408#GzC2H072#5518#Fusarium_graminearum#unaffected_pathogenicity	1e-06
754	bcinT_00754	Scaffold_2	699589	701434	-	1845	NO	NO	NO	NA	Origin recognition complex subunit 2_pfam04084	NO	Bcin03p02820.1	present	NA	NA	NA	NA
755	bcinT_00755	Scaffold_2	701827	704068	+	2241	NO	NO	NO	NA	Spindle pole body formation-associated protein_pfam11500	NO	Bcin03p02830.1	present	NA	NA	NA	NA
756	bcinT_00756	Scaffold_2	704575	705220	-	645	0.994	NO	NO	NA	NO	NO	nonOrtho	present	NA	NA	NA	NA
757	bcinT_00757	Scaffold_2	705681	706486	+	805	NO	NO	NO	NA	Ubiquitin-conjugating enzyme_pfam00179	NO	Bcin03p02840.1	present	NA	NA	NA	NA
758	bcinT_00758	Scaffold_2	707999	710893	+	2894	NO	NO	NO	NA	UBA-like domain_pfam14555	NO	Bcin03p02850.1,Bcin03p02850.2	present	NA	NA	NA	NA
759	bcinT_00759	Scaffold_2	711427	712754	-	1327	NO	NO	NO	NA	DnaJ C terminal domain_pfam01556;DnaJ domain_pfam00226	NO	Bcin03p02860.1	present	NA	NA	Q5NEU6#PHI:4733#dnaJ#263#Francisella_tularensis#unaffected_pathogenicity	2e-12
760	bcinT_00760	Scaffold_2	714623	715759	-	1136	NO	NO	NO	NA	non-haem dioxygenase in morphine synthesis N-terminal_pfam14226;2OG-Fe(II) oxygenase superfamily_pfam03171	NO	Bcin03g02870.1	present	NA	NA	NA	NA
761	bcinT_00761	Scaffold_2	718213	719521	+	1308	NO	NO	NO	NA	Arginosuccinate synthase_pfam00764	NO	Bcin03p02880.1	present	NA	NA	NA	NA
762	bcinT_00762	Scaffold_2	720247	721065	+	818	NO	NO	NO	NA	Threonyl and Alanyl tRNA synthetase second additional domain_pfam07973;tRNA synthetases class II (A)_pfam01411	NO	Bcin03p02890.1	present	NA	NA	NA	NA
763	bcinT_00763	Scaffold_2	721429	722633	-	1204	NO	NO	NO	NA	Carbon-nitrogen hydrolase_pfam00795	NO	Bcin03p02900.1	present	NA	NA	NA	NA
764	bcinT_00764	Scaffold_2	723947	725580	+	1633	NO	NO	NO	NA	Major Facilitator Superfamily_pfam07690	NO	Bcin03p02910.1	present	A4UC81_MAGO7	5e-73	NA	NA
765	bcinT_00765	Scaffold_2	726200	728214	-	2014	NO	NO	NO	NA	NO	NO	Bcin03p02920.1	present	NA	NA	NA	NA
766	bcinT_00766	Scaffold_2	729112	731983	-	2871	NO	NO	NO	NA	Protein kinase domain_pfam00069;P21-Rho-binding domain_pfam00786	NO	Bcin03p02930.1	present	Q96UH9_MAGGR	0	Q59Z32#PHI:2554#Rck2#5476#Candida_albicans#reduced_virulence	4e-22
767	bcinT_00767	Scaffold_2	734321	736566	-	2245	NO	NO	NO	NA	Anticodon binding domain_pfam03129;tRNA synthetase class II core domain (G, H, P, S and T)_pfam00587	NO	Bcin03p02940.1,Bcin03p02940.2	present	NA	NA	NA	NA
768	bcinT_00768	Scaffold_2	736966	738210	+	1244	NO	NO	NO	NA	Brix domain_pfam04427	NO	Bcin03p02950.1	present	NA	NA	NA	NA
769	bcinT_00769	Scaffold_2	740668	742740	+	2072	NO	NO	NO	NA	Major Facilitator Superfamily_pfam07690	NO	Bcin03p02960.1	present	Q59RG1_CANAL	5e-12	NA	NA
770	bcinT_00770	Scaffold_2	743765	744028	+	263	NO	NO	NO	NA	NO	NO	nonOrtho	present	NA	NA	NA	NA
771	bcinT_00771	Scaffold_2	744581	746143	+	1562	NO	SignalP_EUK	NO	CBM18.hmm;CE4.hmm	Polysaccharide deacetylase_pfam01522;Chitin recognition protein_pfam00187	NO	Bcin03p02970.1	present	D1MYV6_MAGGR	2e-155	L2FHG9#PHI:3972#CDA#474922#Colletotrichum_gloeosporioides#unaffected_pathogenicity	5e-09
772	bcinT_00772	Scaffold_2	747023	748071	+	1048	NO	NO	NO	NA	AdoMet dependent proline di-methyltransferase_pfam05891	NO	Bcin03p02980.1,Bcin03p02980.2	present	NA	NA	NA	NA
773	bcinT_00773	Scaffold_2	748368	748784	-	416	NO	NO	NO	NA	NO	NO	nonOrtho	present	NA	NA	NA	NA
774	bcinT_00774	Scaffold_2	749154	749987	+	833	NO	NO	NO	NA	NO	NO	nonOrtho	present	NA	NA	NA	NA
775	bcinT_00775	Scaffold_2	752949	753776	+	827	NO	NO	NO	NA	NO	NO	Bcin03p03000.1	present	NA	NA	NA	NA
776	bcinT_00776	Scaffold_2	754505	755678	-	1173	NO	NO	NO	NA	NO	NO	Bcin03p03010.1	present	NA	NA	NA	NA
777	bcinT_00777	Scaffold_2	756656	758070	-	1414	NO	NO	NO	NA	NO	NO	Bcin03p03020.1	present	NA	NA	NA	NA
778	bcinT_00778	Scaffold_2	759611	760880	+	1269	NO	NO	NO	NA	NO	NO	Bcin03p03030.1,Bcin03p03030.2,Bcin03p03030.3	present	NA	NA	NA	NA
779	bcinT_00779	Scaffold_2	762234	763623	-	1389	NO	NO	NO	NA	FAD binding domain_pfam01494	NO	Bcin03p03040.1	present	NA	NA	Q01446#PHI:112#MAK1#140110#Nectria_haematococca#reduced_virulence	3e-05
780	bcinT_00780	Scaffold_2	764208	764727	+	519	0.963	NO	NO	NA	Cytochrome P450_pfam00067	NO	nonOrtho	present	NA	NA	NA	NA
781	bcinT_00781	Scaffold_2	767653	768856	-	1203	NO	NO	NO	NA	NO	NO	Bcin03p03050.1	present	NA	NA	NA	NA
782	bcinT_00782	Scaffold_2	770387	770643	+	256	0.813	NO	NO	NA	NO	NO	nonOrtho	present	NA	NA	NA	NA
783	bcinT_00783	Scaffold_2	770997	772471	+	1474	NO	NO	NO	NA	GDP-mannose 4,6 dehydratase_pfam16363	NO	Bcin03p03060.1,Bcin03p03060.2	present	Q7LJU0_CRYNE	2e-20	NA	NA
784	bcinT_00784	Scaffold_2	775082	776441	+	1359	NO	NO	NO	NA	Methyltransferase domain_pfam13489	NO	Bcin03p03070.1	present	Q6TFC7_ASPFM	2e-30	NA	NA
785	bcinT_00785	Scaffold_2	781228	782307	+	1079	NO	NO	NO	NA	NO	NO	Bcin03p03080.1,Bcin03p03080.2	present	NA	NA	NA	NA
786	bcinT_00786	Scaffold_2	784218	785210	+	992	NO	NO	NO	NA	FR47-like protein_pfam08445	NO	Bcin03p03090.1	present	NA	NA	NA	NA
787	bcinT_00787	Scaffold_2	785576	788747	-	3171	NO	NO	NO	NA	Zinc finger, C3HC4 type (RING finger)_pfam00097	NO	Bcin03p03100.1	present	NA	NA	NA	NA
788	bcinT_00788	Scaffold_2	791196	793223	+	2027	NO	NO	NO	NA	NO	NO	Bcin03p03110.1	present	NA	NA	NA	NA
789	bcinT_00789	Scaffold_2	794141	794487	-	346	NO	NO	NO	NA	NO	NO	nonOrtho	present	NA	NA	NA	NA
790	bcinT_00790	Scaffold_2	794736	796886	-	2150	NO	NO	NO	NA	THO complex subunit 1 transcription elongation factor_pfam11957	NO	Bcin03p03120.1	present	NA	NA	NA	NA
791	bcinT_00791	Scaffold_2	797159	801750	+	4591	NO	NO	NO	NA	Intron-binding protein aquarius N-terminus_pfam16399;AAA domain_pfam13087;AAA domain_pfam13086	NO	Bcin03p03130.1	present	NA	NA	NA	NA
792	bcinT_00792	Scaffold_2	802586	803374	+	788	NO	NO	NO	NA	NO	NO	nonOrtho	present	NA	NA	NA	NA
793	bcinT_00793	Scaffold_2	803816	804368	+	552	0.997	NO	NO	NA	NO	NO	nonOrtho	present	NA	NA	NA	NA
794	bcinT_00794	Scaffold_2	808051	808383	+	332	0.935	NO	NO	NA	NO	NO	nonOrtho	present	NA	NA	NA	NA
795	bcinT_00795	Scaffold_2	808927	809253	+	326	0.99	NO	NO	NA	NO	NO	nonOrtho	present	NA	NA	NA	NA
796	bcinT_00796	Scaffold_2	810264	811550	-	1286	0.825	NO	NO	NA	NO	NO	nonOrtho	present	NA	NA	NA	NA
797	bcinT_00797	Scaffold_2	812927	815013	+	2086	NO	NO	NO	NA	Homeobox domain_pfam00046	NO	Bcin03p03140.1	present	NA	NA	NA	NA
798	bcinT_00798	Scaffold_2	817152	818239	-	1087	NO	NO	NO	NA	3-hydroxyacyl-CoA dehydrogenase, C-terminal domain_pfam00725;3-hydroxyacyl-CoA dehydrogenase, NAD binding domain_pfam02737	NO	Bcin03p03150.1	present	NA	NA	NA	NA
799	bcinT_00799	Scaffold_2	818551	822156	+	3605	NO	NO	NO	NA	Timeless protein C terminal region_pfam05029;Timeless protein_pfam04821	NO	Bcin03p03160.1	present	NA	NA	NA	NA
800	bcinT_00800	Scaffold_2	823313	824470	+	1157	NO	NO	NO	NA	NO	NO	Bcin03p03170.1	present	NA	NA	NA	NA
801	bcinT_00801	Scaffold_2	825723	826788	+	1065	0.911	SignalP_EUK	YES	NA	NO	NO	Bcin03p03180.1	present	NA	NA	NA	NA
802	bcinT_00802	Scaffold_2	828406	829078	+	672	NO	NO	NO	NA	NO	NO	Bcin03p03190.1	present	NA	NA	NA	NA
803	bcinT_00803	Scaffold_2	832089	833548	+	1459	NO	NO	NO	NA	NO	NO	Bcin03p03200.1	present	Q6A2T2_BOTFU	9e-34	NA	NA
804	bcinT_00804	Scaffold_2	834995	835534	+	539	0.868	NO	NO	NA	NO	NO	Bcin03p03210.1	present	NA	NA	NA	NA
805	bcinT_00805	Scaffold_2	835905	837581	-	1676	NO	NO	NO	CBM18.hmm;GH18.hmm	Chitin recognition protein_pfam00187;Glycosyl hydrolases family 18_pfam00704	NO	Bcin03p03220.1	present	O59928_HYPVI	7e-12	NA	NA
806	bcinT_00806	Scaffold_2	838441	840434	-	1993	NO	NO	NO	NA	Sas10/Utp3/C1D family_pfam04000;Sas10 C-terminal domain_pfam09368	NO	Bcin03p03230.1	present	NA	NA	NA	NA
807	bcinT_00807	Scaffold_2	840810	844073	-	3263	NO	NO	NO	NA	Mediator complex subunit Med5_pfam08689	NO	Bcin03p03240.1	present	NA	NA	NA	NA
808	bcinT_00808	Scaffold_2	844752	845519	-	767	NO	NO	NO	NA	NO	NO	Bcin03p03250.1,Bcin03p03250.2	present	NA	NA	NA	NA
809	bcinT_00809	Scaffold_2	846908	848680	-	1772	0.889	NO	NO	NA	NO	NO	nonOrtho	present	NA	NA	NA	NA
810	bcinT_00810	Scaffold_2	854257	854826	-	569	0.93	NO	NO	NA	NO	NO	nonOrtho	present	NA	NA	NA	NA
811	bcinT_00811	Scaffold_2	855376	855978	-	602	NO	NO	NO	NA	NO	NO	Bcin03p03260.1	present	NA	NA	NA	NA
812	bcinT_00812	Scaffold_2	857473	859078	-	1605	NO	NO	NO	NA	FMN-dependent dehydrogenase_pfam01070;Cytochrome b5-like Heme/Steroid binding domain_pfam00173	NO	Bcin03p03270.1	present	F2QZS1_PICP7	8e-06	NA	NA
813	bcinT_00813	Scaffold_2	859486	860891	-	1405	NO	NO	NO	NA	FMN-dependent dehydrogenase_pfam01070	NO	Bcin03p03280.1	present	NA	NA	NA	NA
814	bcinT_00814	Scaffold_2	861299	862422	+	1123	NO	NO	NO	NA	Methyltransferase small domain_pfam05175	NO	Bcin03p03290.1	present	NA	NA	NA	NA
815	bcinT_00815	Scaffold_2	863017	864585	+	1568	NO	SignalP_EUK	NO	NA	Eukaryotic aspartyl protease_pfam00026	NO	Bcin03p03300.1	present	Y1220_ASPFU	3e-77	NA	NA
816	bcinT_00816	Scaffold_2	870943	872864	+	1921	NO	NO	NO	NA	NDT80 / PhoG like DNA-binding family_pfam05224	NO	Bcin03p03310.1,Bcin03p03310.2	present	NA	NA	NA	NA
817	bcinT_00817	Scaffold_2	873798	874709	+	911	NO	NO	NO	NA	Fungal protein of unknown function (DUF2011)_pfam09428	NO	Bcin03p03320.1	present	NA	NA	NA	NA
818	bcinT_00818	Scaffold_2	878806	880709	-	1903	NO	NO	NO	NA	Amino acid permease_pfam13520	NO	Bcin03p03330.1,Bcin03p03330.2	present	NA	NA	NA	NA
819	bcinT_00819	Scaffold_2	881536	884606	+	3070	NO	NO	NO	NA	Leucyl-tRNA synthetase, Domain 2_pfam13603;tRNA synthetases class I (I, L, M and V)_pfam00133;Anticodon-binding domain of tRNA_pfam08264	NO	Bcin03p03340.1	present	NA	NA	NA	NA
820	bcinT_00820	Scaffold_2	885534	886630	-	1096	NO	NO	NO	NA	50S ribosome-binding GTPase_pfam01926	NO	Bcin03p03350.1	present	NA	NA	NA	NA
821	bcinT_00821	Scaffold_2	888614	889949	+	1335	NO	NO	NO	NA	Transaldolase/Fructose-6-phosphate aldolase_pfam00923	NO	Bcin03p03360.1	present	NA	NA	NA	NA
822	bcinT_00822	Scaffold_2	890692	891669	+	977	NO	NO	NO	NA	NO	NO	Bcin03p03370.1	present	NA	NA	NA	NA
823	bcinT_00823	Scaffold_2	892673	895543	-	2870	NO	NO	NO	NA	Staphylococcal nuclease homologue_pfam00565;Tudor domain_pfam00567	NO	Bcin03p03380.2	present	NA	NA	I1RWP4#PHI:1530#Gzsnd#5518#Fusarium_graminearum#unaffected_pathogenicity	6e-22
824	bcinT_00824	Scaffold_2	897184	898085	-	901	0.995	NO	NO	NA	Copper/zinc superoxide dismutase (SODC)_pfam00080	NO	Bcin03p03390.1	present	SODC_CANAL	1e-76	Q70Q35#PHI:330_PHI:5588#BcSOD1_bcsod1#40559#Botrytis_cinerea#reduced_virulence	3e-40
825	bcinT_00825	Scaffold_2	898536	901299	-	2763	NO	NO	NO	NA	NO	NO	Bcin03p03400.1	present	NA	NA	NA	NA
826	bcinT_00826	Scaffold_2	902663	911145	+	8482	NO	NO	NO	NA	NO	NO	Bcin03p03410.1	present	NA	NA	NA	NA
827	bcinT_00827	Scaffold_2	912362	917809	+	5447	NO	NO	NO	NA	CNH domain_pfam00780;RhoGEF domain_pfam00621	NO	Bcin03p03420.1,Bcin03p03420.2	present	Q5KB00_CRYNJ	1e-79	NA	NA
828	bcinT_00828	Scaffold_2	923478	925697	+	2219	NO	NO	NO	NA	NO	NO	Bcin03p03430.1,Bcin03p03430.2	present	NA	NA	NA	NA
829	bcinT_00829	Scaffold_2	927394	928243	-	849	NO	NO	NO	NA	Haloacid dehalogenase-like hydrolase_pfam13419	NO	Bcin03p03440.1	present	NA	NA	NA	NA
830	bcinT_00830	Scaffold_2	930331	931273	-	942	NO	NO	NO	NA	NO	NO	Bcin03p03450.1	present	NA	NA	NA	NA
831	bcinT_00831	Scaffold_2	933223	934863	+	1640	NO	NO	NO	NA	Major Facilitator Superfamily_pfam07690	NO	Bcin03p03460.1	present	Q9P8L8_BOTFU	6e-50	NA	NA
832	bcinT_00832	Scaffold_2	936556	937231	-	675	NO	SignalP_EUK	NO	NA	Fungal fucose-specific lectin_pfam07938	NO	Bcin03p03470.1	present	NA	NA	NA	NA
833	bcinT_00833	Scaffold_2	937395	938110	+	715	0.993	NO	NO	NA	NO	NO	nonOrtho	present	NA	NA	NA	NA
834	bcinT_00834	Scaffold_2	939391	939961	-	570	NO	NO	NO	NA	NO	NO	nonOrtho	present	NA	NA	NA	NA
835	bcinT_00835	Scaffold_2	943090	943479	-	389	NO	NO	NO	NA	NO	NO	nonOrtho	present	NA	NA	NA	NA
836	bcinT_00836	Scaffold_2	944497	946076	+	1579	NO	SignalP_EUK	NO	GH10.hmm;CBM1.hmm	Fungal cellulose binding domain_pfam00734;Glycosyl hydrolase family 10_pfam00331	NO	Bcin03p03480.1	present	O59937_FUSOX	7e-143	I1S3C6#PHI:4246#xyl03624#5518#Fusarium_graminearum#unaffected_pathogenicity	2e-11
837	bcinT_00837	Scaffold_2	948781	952632	+	3851	NO	NO	NO	NA	NO	NO	Bcin03p03490.1	present	NA	NA	NA	NA
838	bcinT_00838	Scaffold_2	954019	957200	-	3181	NO	NO	NO	NA	NO	NO	Bcin03p03500.1	present	Q9P8L8_BOTFU	1e-12	NA	NA
839	bcinT_00839	Scaffold_2	959386	959836	+	450	0.814	NO	NO	NA	NO	NO	Bcin03p03520.1	present	NA	NA	NA	NA
840	bcinT_00840	Scaffold_2	960230	963883	-	3653	NO	NO	NO	NA	Variant SH3 domain_pfam07653	NO	Bcin03p03530.1	present	Q875L6_USTMD	1e-05	O74205#PHI:233#TOXE#5017#Cochliobolus_carbonum#reduced_virulence	0.0006
841	bcinT_00841	Scaffold_2	964255	966775	+	2520	NO	SignalP_EUK	NO	NA	NO	NO	Bcin03p03540.1	present	NA	NA	NA	NA
842	bcinT_00842	Scaffold_2	968381	970669	-	2288	NO	NO	NO	NA	Transketolase, thiamine diphosphate binding domain_pfam00456;Transketolase, C-terminal domain_pfam02780;Transketolase, pyrimidine binding domain_pfam02779	NO	Bcin03p03550.1	present	NA	NA	NA	NA
843	bcinT_00843	Scaffold_2	971349	972300	+	951	NO	NO	NO	NA	Enoyl-(Acyl carrier protein) reductase_pfam13561	NO	Bcin03p03560.1	present	Q32WF7_PHAND	8e-29	NA	NA
844	bcinT_00844	Scaffold_2	972563	973181	-	618	0.982	NO	NO	NA	DAK2 domain_pfam02734	NO	Bcin03p03570.1	present	NA	NA	NA	NA
845	bcinT_00845	Scaffold_2	974730	976747	+	2017	NO	NO	NO	NA	Sugar (and other) transporter_pfam00083	NO	Bcin03p03590.1	present	Q5ANE1_CANAL	3e-51	Q4PBY9#PHI:2240_PHI:4586#Srt1#5270#Ustilago_maydis#reduced_virulence	2e-27
846	bcinT_00846	Scaffold_2	977171	979742	+	2571	NO	NO	NO	NA	Fungal specific transcription factor domain_pfam11951	NO	Bcin03p03600.1	present	NA	NA	NA	NA
847	bcinT_00847	Scaffold_2	980984	983583	-	2599	NO	SignalP_EUK	NO	GH92.hmm	Glycosyl hydrolase family 92_pfam07971	NO	Bcin03p03610.1	present	NA	NA	NA	NA
848	bcinT_00848	Scaffold_2	985166	985930	-	764	0.973	NO	NO	NA	Ribosomal protein S19e_pfam01090	NO	Bcin03p03620.1	present	NA	NA	NA	NA
849	bcinT_00849	Scaffold_2	987494	990721	-	3227	NO	NO	NO	NA	Reverse transcriptase (RNA-dependent DNA polymerase)_pfam07727	NO	nonOrtho	present	NA	NA	NA	NA
850	bcinT_00850	Scaffold_2	992301	993236	-	935	NO	SignalP_EUK	NO	GH12.hmm	Glycosyl hydrolase family 12_pfam01670	NO	Bcin03p03630.1	present	NA	NA	NA	NA
851	bcinT_00851	Scaffold_2	995383	998262	+	2879	NO	NO	NO	NA	Spt20 family_pfam12090	NO	Bcin03p03640.1	present	Q71S08_ASPFM	0.0008	NA	NA
852	bcinT_00852	Scaffold_2	998706	999407	-	701	NO	NO	NO	NA	Protein of unknown function (DUF3128)_pfam11326	NO	Bcin03p03650.1	present	NA	NA	NA	NA
853	bcinT_00853	Scaffold_2	999700	1002339	+	2639	NO	NO	NO	NA	RNA12 protein_pfam10443	NO	Bcin03p03660.1	present	NA	NA	NA	NA
854	bcinT_00854	Scaffold_2	1003200	1004173	+	973	NO	SignalP_EUK	NO	NA	NO	NO	Bcin03p03670.1	present	NA	NA	NA	NA
855	bcinT_00855	Scaffold_2	1004810	1008655	-	3845	NO	NO	NO	NA	Heterokaryon incompatibility protein (HET)_pfam06985	NO	Bcin03p03680.1	present	NA	NA	NA	NA
856	bcinT_00856	Scaffold_2	1008959	1009940	+	981	NO	NO	NO	NA	Fungal N-terminal domain of STAND proteins_pfam17111	NO	Bcin03p03700.1	present	NA	NA	NA	NA
857	bcinT_00857	Scaffold_2	1010426	1012116	-	1690	NO	NO	NO	NA	Major Facilitator Superfamily_pfam07690	NO	Bcin03p03710.1	present	NA	NA	NA	NA
858	bcinT_00858	Scaffold_2	1013370	1017415	-	4045	NO	NO	NO	NA	Putative zinc-finger domain_pfam10650	NO	Bcin03p03720.1	present	NA	NA	NA	NA
859	bcinT_00859	Scaffold_2	1018372	1025691	+	7319	NO	NO	NO	NA	Myosin tail_pfam01576;Myosin N-terminal SH3-like domain_pfam02736;Myosin head (motor domain)_pfam00063	NO	Bcin03p03730.1	present	Q8TFN4_COLGR	1e-17	I1RWP1#PHI:1648_PHI:6246#GzWing020_Famyo2#5518#Fusarium_graminearum#reduced_virulence	6e-06
860	bcinT_00860	Scaffold_2	1026455	1027815	-	1360	NO	NO	NO	NA	NO	NO	Bcin03p03740.1,Bcin03p03740.2	present	NA	NA	NA	NA
861	bcinT_00861	Scaffold_2	1028583	1028811	+	228	0.998	NO	NO	NA	NO	NO	nonOrtho	present	NA	NA	NA	NA
862	bcinT_00862	Scaffold_2	1029534	1031333	+	1799	NO	NO	NO	GT2.hmm	Glycosyltransferase like family 2_pfam13641	NO	Bcin03p03750.1	present	NA	NA	NA	NA
863	bcinT_00863	Scaffold_2	1032822	1035287	+	2465	NO	NO	NO	NA	NO	NO	Bcin03p03760.1	present	NA	NA	NA	NA
864	bcinT_00864	Scaffold_2	1036173	1037021	+	848	NO	NO	NO	NA	NO	NO	Bcin03p03770.1	present	NA	NA	NA	NA
865	bcinT_00865	Scaffold_2	1038075	1040154	-	2079	NO	NO	NO	NA	IBR domain, a half RING-finger domain_pfam01485	NO	Bcin03p03780.1	present	NA	NA	NA	NA
866	bcinT_00866	Scaffold_2	1044398	1046083	+	1685	NO	NO	NO	NA	Ubiquitin 3 binding protein But2 C-terminal domain_pfam09792	NO	Bcin03p03790.1	present	NA	NA	NA	NA
867	bcinT_00867	Scaffold_2	1046685	1047631	-	946	NO	NO	NO	NA	Phosphoribosyl transferase domain_pfam00156	NO	Bcin03p03800.1	present	O74686_AJECA	0.0002	NA	NA
868	bcinT_00868	Scaffold_2	1048773	1049976	+	1203	NO	SignalP_EUK	NO	NA	NO	NO	Bcin03p03810.1	present	NA	NA	NA	NA
869	bcinT_00869	Scaffold_2	1051345	1052844	+	1499	NO	NO	NO	NA	Ring finger domain_pfam13639	NO	Bcin03p03820.1	present	NA	NA	NA	NA
870	bcinT_00870	Scaffold_2	1056018	1057137	+	1119	NO	SignalP_EUK	NO	CE8.hmm	Pectinesterase_pfam01095	NO	Bcin03p03830.1	present	Q8X116_BOTFU	0	Q8X116#PHI:540_PHI:1029#BCPME2_bcpme2#40559#Botrytis_cinerea#unaffected_pathogenicity	8e-36
871	bcinT_00871	Scaffold_2	1059488	1061647	-	2159	NO	NO	NO	GH17.hmm	Glycosyl hydrolases family 17_pfam00332	NO	Bcin03p03840.1	present	A4QVD7_MAGO7	1e-14	NA	NA
872	bcinT_00872	Scaffold_2	1062154	1062613	-	459	0.966	NO	NO	NA	NO	NO	nonOrtho	present	NA	NA	NA	NA
873	bcinT_00873	Scaffold_2	1064583	1065328	+	745	0.989	NO	NO	NA	Isochorismatase family_pfam00857	NO	Bcin03p03850.1	present	NA	NA	NA	NA
874	bcinT_00874	Scaffold_2	1065426	1066333	-	907	NO	NO	NO	NA	SRR1_pfam07985	NO	Bcin03p03860.1	present	NA	NA	NA	NA
875	bcinT_00875	Scaffold_2	1069149	1070197	+	1048	NO	SignalP_EUK	NO	NA	NO	NO	Bcin03p03870.1	present	NA	NA	NA	NA
876	bcinT_00876	Scaffold_2	1070885	1073347	-	2462	NO	NO	NO	NA	WD domain, G-beta repeat_pfam00400;PFU (PLAA family ubiquitin binding)_pfam09070;PUL domain_pfam08324	NO	Bcin03p03880.1	present	TUP1_CANAL	4e-15	F8SM03#PHI:2179#Moplaa#318829#Magnaporthe_oryzae#reduced_virulence	5e-13
877	bcinT_00877	Scaffold_2	1074375	1075642	+	1267	NO	NO	NO	NA	WD domain, G-beta repeat_pfam00400	NO	Bcin03p03890.1	present	Q6XSF5_COCHE	3e-13	NA	NA
878	bcinT_00878	Scaffold_2	1077218	1079921	-	2703	NO	NO	NO	NA	Diaphanous GTPase-binding Domain_pfam06371	NO	Bcin03p03900.1	present	NA	NA	NA	NA
879	bcinT_00879	Scaffold_2	1081496	1082705	-	1209	NO	NO	NO	NA	Sucrase/ferredoxin-like_pfam06999	NO	Bcin03p03910.1	present	NA	NA	NA	NA
880	bcinT_00880	Scaffold_2	1083262	1084371	+	1109	NO	NO	NO	NA	NO	NO	Bcin03p03920.1	present	NA	NA	I1RWS0#PHI:1592#GzOB032#5518#Fusarium_graminearum#unaffected_pathogenicity	0.0005
881	bcinT_00881	Scaffold_2	1085852	1086694	-	842	NO	NO	NO	NA	Ring finger domain_pfam13639	NO	Bcin03p03930.1	present	NA	NA	NA	NA
882	bcinT_00882	Scaffold_2	1087855	1089306	-	1451	NO	NO	NO	NA	Thiolase, C-terminal domain_pfam02803;Thiolase, N-terminal domain_pfam00108	NO	Bcin03p03940.1	present	Q0QWD8_LEPMC	2e-107	Q5AJ90#PHI:3688#Fox3p#5476#Candida_albicans#unaffected_pathogenicity	9e-13
883	bcinT_00883	Scaffold_2	1090877	1091362	+	485	NO	NO	NO	NA	NO	NO	Bcin03p03950.1	present	NA	NA	NA	NA
884	bcinT_00884	Scaffold_2	1092223	1093148	-	925	NO	NO	NO	NA	NO	NO	Bcin03p03960.1	present	NA	NA	NA	NA
885	bcinT_00885	Scaffold_2	1094013	1094540	+	527	0.892	NO	NO	NA	NO	NO	Bcin03p03970.1	present	NA	NA	NA	NA
886	bcinT_00886	Scaffold_2	1096563	1097105	-	542	NO	NO	NO	NA	NO	NO	Bcin03p03980.1	present	NA	NA	NA	NA
887	bcinT_00887	Scaffold_2	1098014	1098527	-	513	NO	NO	NO	NA	NO	NO	nonOrtho	present	NA	NA	NA	NA
888	bcinT_00888	Scaffold_2	1099634	1101466	+	1832	NO	SignalP_EUK	NO	NA	Tannase and feruloyl esterase_pfam07519	NO	Bcin03p03990.1	present	NA	NA	NA	NA
889	bcinT_00889	Scaffold_2	1101977	1102573	-	596	NO	NO	NO	NA	NO	NO	Bcin03p04000.1	present	NA	NA	NA	NA
890	bcinT_00890	Scaffold_2	1102943	1103380	+	437	NO	NO	NO	NA	NO	NO	nonOrtho	present	NA	NA	NA	NA
891	bcinT_00891	Scaffold_2	1104821	1106160	-	1339	NO	SignalP_EUK	NO	GH5.hmm	Cellulase (glycosyl hydrolase family 5)_pfam00150	NO	Bcin03p04010.1	present	Q6IVV6_BOTFU	0	Q6IVV6#PHI:547#CEL5A#40559#Botrytis_cinerea#unaffected_pathogenicity	1e-32
892	bcinT_00892	Scaffold_2	1107365	1108888	-	1523	NO	NO	NO	NA	NO	NO	Bcin03p04020.1	present	NA	NA	NA	NA
893	bcinT_00893	Scaffold_2	1112268	1113248	+	980	NO	SignalP_EUK	NO	NA	NO	NO	Bcin03p04030.1	present	NA	NA	NA	NA
894	bcinT_00894	Scaffold_2	1114323	1116870	+	2547	NO	NO	NO	NA	Fungal specific transcription factor domain_pfam04082	NO	nonOrtho	present	A6N6J8_FUSOX	6e-11	I1RH29#PHI:1832#GzZC147#5518#Fusarium_graminearum#unaffected_pathogenicity	1e-05
895	bcinT_00895	Scaffold_2	1118134	1119491	+	1357	NO	NO	NO	NA	Acyl-CoA dehydrogenase, C-terminal domain_pfam00441;Acyl-CoA dehydrogenase, N-terminal domain_pfam02771	NO	nonOrtho	present	NA	NA	NA	NA
896	bcinT_00896	Scaffold_2	1119689	1120507	-	818	NO	NO	NO	NA	short chain dehydrogenase_pfam00106	NO	nonOrtho	present	NA	NA	NA	NA
897	bcinT_00897	Scaffold_2	1121350	1121808	+	458	NO	NO	NO	NA	NO	NO	nonOrtho	present	NA	NA	NA	NA
898	bcinT_00898	Scaffold_2	1122403	1123528	-	1125	NO	NO	NO	NA	Terpene synthase family, metal binding domain_pfam03936	NO	nonOrtho	present	NA	NA	NA	NA
899	bcinT_00899	Scaffold_2	1125999	1127579	-	1580	NO	SignalP_EUK	NO	NA	NO	NO	Bcin03p04040.1,Bcin03p04040.2,Bcin03p04040.3	present	NA	NA	NA	NA
900	bcinT_00900	Scaffold_2	1129353	1130388	+	1035	0.935	NO	NO	NA	Methyltransferase domain_pfam13649	NO	nonOrtho	present	C5GYF3_AJEDR	1e-20	NA	NA
901	bcinT_00901	Scaffold_2	1132250	1132872	-	622	NO	NO	NO	NA	NO	NO	nonOrtho	present	NA	NA	I1RH29#PHI:1832#GzZC147#5518#Fusarium_graminearum#unaffected_pathogenicity	3e-12
902	bcinT_00902	Scaffold_2	1132912	1134204	-	1292	NO	NO	NO	NA	NO	NO	nonOrtho	present	NA	NA	I1RH29#PHI:1832#GzZC147#5518#Fusarium_graminearum#unaffected_pathogenicity	2e-13
903	bcinT_00903	Scaffold_2	1134244	1134546	-	302	0.819	NO	NO	NA	NO	NO	Bcin03p04050.1	present	NA	NA	NA	NA
904	bcinT_00904	Scaffold_2	1135713	1137779	-	2066	NO	NO	NO	NA	Natural resistance-associated macrophage protein_pfam01566	NO	Bcin03p04060.1	present	NA	NA	G4N402#PHI:2107#Zinc-regulated_transporter_2#318829#Magnaporthe_oryzae#reduced_virulence_unaffected_pathogenicity	7e-12
905	bcinT_00905	Scaffold_2	1140381	1142353	-	1972	NO	NO	NO	NA	Transcription initiation factor TFIID component TAF4 family_pfam05236	NO	Bcin03p04070.1	present	NA	NA	NA	NA
906	bcinT_00906	Scaffold_2	1142890	1145953	+	3063	NO	NO	NO	NA	Pre-mRNA 3'-end-processing endonuclease polyadenylation factor C-term_pfam11718;Metallo-beta-lactamase superfamily_pfam00753;Beta-Casp domain_pfam10996;Zn-dependent metallo-hydrolase RNA specificity domain_pfam07521	NO	Bcin03p04080.1	present	NA	NA	NA	NA
907	bcinT_00907	Scaffold_2	1147105	1148914	-	1809	NO	NO	NO	NA	FGGY family of carbohydrate kinases, N-terminal domain_pfam00370;FGGY family of carbohydrate kinases, C-terminal domain_pfam02782	NO	Bcin03p04090.1	present	NA	NA	NA	NA
908	bcinT_00908	Scaffold_2	1155909	1156442	-	533	NO	NO	NO	NA	NO	NO	nonOrtho	present	NA	NA	NA	NA
909	bcinT_00909	Scaffold_2	1158872	1161359	-	2487	NO	SignalP_EUK	NO	NA	Heterokaryon incompatibility protein Het-C_pfam07217	NO	Bcin03p04100.1	present	NA	NA	NA	NA
910	bcinT_00910	Scaffold_2	1162105	1163343	+	1238	NO	NO	NO	NA	Cytochrome b5-like Heme/Steroid binding domain_pfam00173;Fatty acid hydroxylase superfamily_pfam04116	NO	Bcin03p04110.1,Bcin03p04110.2,Bcin03p04110.3	present	F2QZS1_PICP7	1e-07	NA	NA
911	bcinT_00911	Scaffold_2	1163947	1165811	+	1864	NO	NO	NO	NA	linker between RRM2 and RRM3 domains in RBM39 protein_pfam15519;RNA recognition motif. (a.k.a. RRM, RBD, or RNP domain)_pfam00076	NO	Bcin03p04120.1	present	PABP_COCIM	2e-16	NA	NA
912	bcinT_00912	Scaffold_2	1169694	1173293	-	3599	NO	NO	NO	NA	Mitochondrial protein Pet127_pfam08634	NO	Bcin03p04130.1	present	NA	NA	NA	NA
913	bcinT_00913	Scaffold_2	1173895	1176450	-	2555	NO	NO	NO	NA	Cohesin loading factor_pfam10345	NO	Bcin03p04140.1	present	NA	NA	NA	NA
914	bcinT_00914	Scaffold_2	1176979	1178551	+	1572	NO	NO	NO	NA	alpha/beta hydrolase fold_pfam00561	NO	Bcin03p04150.1	present	NA	NA	NA	NA
915	bcinT_00915	Scaffold_2	1178812	1179552	-	740	NO	NO	NO	NA	NO	NO	Bcin03p04160.1	present	NA	NA	NA	NA
916	bcinT_00916	Scaffold_2	1180038	1180787	-	749	0.983	NO	NO	NA	Imidazoleglycerol-phosphate dehydratase_pfam00475	NO	Bcin03p04170.1	present	F2QVD9_PICP7	5e-102	O42621#PHI:121#PTH3#318829#Magnaporthe_oryzae#loss_of_pathogenicity	2e-10
917	bcinT_00917	Scaffold_2	1181026	1181490	+	464	NO	NO	NO	NA	NO	NO	Bcin03p04180.1	present	NA	NA	NA	NA
918	bcinT_00918	Scaffold_2	1181603	1182778	-	1175	NO	NO	NO	NA	Replication factor C C-terminal domain_pfam08542;ATPase family associated with various cellular activities (AAA)_pfam00004	NO	Bcin03p04190.1	present	NA	NA	NA	NA
919	bcinT_00919	Scaffold_2	1184252	1184649	-	397	NO	NO	NO	NA	NO	NO	nonOrtho	present	NA	NA	NA	NA
920	bcinT_00920	Scaffold_2	1185037	1185690	-	653	NO	NO	NO	NA	Prion-inhibition and propagation_pfam14479	NO	nonOrtho	present	NA	NA	NA	NA
921	bcinT_00921	Scaffold_2	1187598	1189055	+	1457	NO	NO	NO	NA	Major Facilitator Superfamily_pfam07690	NO	Bcin03p04210.1	present	A4UC81_MAGO7	1e-14	NA	NA
922	bcinT_00922	Scaffold_2	1189889	1190928	-	1039	NO	NO	NO	GT32.hmm	Glycosyltransferase sugar-binding region containing DXD motif_pfam04488	NO	Bcin03p04220.1	present	Q59X54_CANAL	2e-101	K9FRJ5#PHI:4520#PdMit1#36651#Penicillium_digitatum#unaffected_pathogenicity	6e-15
923	bcinT_00923	Scaffold_2	1193310	1193759	-	449	NO	NO	NO	NA	NO	NO	nonOrtho	present	NA	NA	NA	NA
924	bcinT_00924	Scaffold_2	1194542	1195886	-	1344	NO	NO	NO	NA	Maintenance of mitochondrial morphology protein 1_pfam10296	NO	Bcin03p04230.1	present	NA	NA	NA	NA
925	bcinT_00925	Scaffold_2	1196772	1198103	-	1331	NO	NO	NO	NA	NO	NO	Bcin03p04240.1	present	NA	NA	NA	NA
926	bcinT_00926	Scaffold_2	1198888	1199884	+	996	NO	NO	NO	NA	Thioredoxin_pfam00085	NO	Bcin03p04250.1	present	NA	NA	NA	NA
927	bcinT_00927	Scaffold_2	1200298	1201519	-	1221	NO	NO	NO	NA	CAAX protease self-immunity_pfam02517	NO	Bcin03p04260.1	present	NA	NA	NA	NA
928	bcinT_00928	Scaffold_2	1203947	1207806	+	3859	NO	NO	NO	NA	NO	NO	Bcin03p04270.1	present	NA	NA	NA	NA
929	bcinT_00929	Scaffold_2	1208587	1210446	-	1859	NO	NO	NO	NA	MBOAT, membrane-bound O-acyltransferase family_pfam03062	NO	Bcin03p04280.1	present	NA	NA	NA	NA
930	bcinT_00930	Scaffold_2	1210979	1212815	+	1836	NO	NO	NO	NA	Sec1 family_pfam00995	NO	Bcin03p04290.1	present	F2QZT0_PICP7	5e-28	NA	NA
931	bcinT_00931	Scaffold_2	1214063	1215970	-	1907	NO	NO	NO	NA	NAD(P)-binding Rossmann-like domain_pfam13450	NO	Bcin03p04300.1	present	NA	NA	NA	NA
932	bcinT_00932	Scaffold_2	1217242	1219376	+	2134	NO	SignalP_EUK	NO	NA	Calcineurin-like phosphoesterase_pfam00149	NO	Bcin03p04310.1	present	NA	NA	NA	NA
933	bcinT_00933	Scaffold_2	1220165	1222152	+	1987	NO	NO	NO	NA	Major Facilitator Superfamily_pfam07690	NO	Bcin03p04320.1	present	Q59RG0_CANAL	5e-05	NA	NA
934	bcinT_00934	Scaffold_2	1223765	1225381	+	1616	NO	NO	NO	NA	NO	NO	Bcin03p04330.1	present	NA	NA	NA	NA
935	bcinT_00935	Scaffold_2	1226563	1227977	+	1414	NO	NO	NO	NA	NO	NO	Bcin03p04340.1	present	NA	NA	NA	NA
936	bcinT_00936	Scaffold_2	1230684	1231319	+	635	NO	NO	NO	NA	NO	NO	Bcin03p04350.1	present	NA	NA	NA	NA
937	bcinT_00937	Scaffold_2	1231710	1243824	-	12114	NO	NO	NO	NA	Beta-ketoacyl synthase, N-terminal domain_pfam00109;KR domain_pfam08659;Polyketide synthase dehydratase_pfam14765;Beta-ketoacyl synthase, C-terminal domain_pfam02801;Ketoacyl-synthetase C-terminal extension_pfam16197;Acyl transferase domain_pfam00698;Condensation domain_pfam00668;Male sterility protein_pfam07993;Methyltransferase domain_pfam08242;Phosphopantetheine attachment site_pfam00550;AMP-b…	NO	Bcin03p04360.1	present	Q6ZX14_MAGGR	0	B1GVX7#PHI:2290#BcBOA6#40559#Botrytis_cinerea#reduced_virulence	4e-18
938	bcinT_00938	Scaffold_2	1244285	1245421	+	1136	NO	NO	NO	NA	Alcohol dehydrogenase GroES-like domain_pfam08240;Zinc-binding dehydrogenase_pfam00107	NO	Bcin03p04370.1	present	NA	NA	NA	NA
939	bcinT_00939	Scaffold_2	1245751	1246305	-	554	0.815	NO	NO	NA	EthD domain_pfam07110	NO	Bcin03p04380.1	present	NA	NA	NA	NA
940	bcinT_00940	Scaffold_2	1246905	1248200	-	1295	NO	SignalP_EUK	NO	NA	Alpha/beta hydrolase family_pfam12697	NO	Bcin03p04390.1	present	NA	NA	NA	NA
941	bcinT_00941	Scaffold_2	1248729	1250448	-	1719	NO	NO	NO	NA	Major Facilitator Superfamily_pfam07690	NO	Bcin03p04400.1	present	Q9P8L8_BOTFU	1e-62	NA	NA
942	bcinT_00942	Scaffold_2	1251306	1252695	-	1389	NO	NO	NO	NA	NO	NO	Bcin03p04410.1	present	Q9Y784_MAGGR	6e-27	NA	NA
943	bcinT_00943	Scaffold_2	1253746	1254585	-	839	0.979	NO	NO	NA	NO	NO	nonOrtho	present	NA	NA	NA	NA
944	bcinT_00944	Scaffold_2	1254790	1256587	+	1797	NO	NO	NO	NA	Fungal Zn(2)-Cys(6) binuclear cluster domain_pfam00172	NO	Bcin03p04420.1	present	A6N6J8_FUSOX	0.0001	G4MU26#PHI:2203#Transcription_factor#318829#Magnaporthe_oryzae#reduced_virulence	1e-06
945	bcinT_00945	Scaffold_2	1257239	1258797	-	1558	NO	SignalP_EUK	NO	NA	NO	NO	Bcin03p04430.1	present	NA	NA	NA	NA
946	bcinT_00946	Scaffold_2	1259163	1261727	+	2564	NO	NO	NO	NA	NO	NO	Bcin03p04440.1	present	NA	NA	I1S3J7#PHI:1424#GzC2H092#5518#Fusarium_graminearum#unaffected_pathogenicity	0.0003
947	bcinT_00947	Scaffold_2	1262037	1262338	-	301	NO	NO	NO	NA	NO	NO	nonOrtho	present	NA	NA	NA	NA
948	bcinT_00948	Scaffold_2	1262591	1263546	+	955	NO	NO	NO	NA	RTA1 like protein_pfam04479	NO	Bcin03p04450.1	present	NA	NA	NA	NA
949	bcinT_00949	Scaffold_2	1264981	1265515	-	534	NO	NO	NO	NA	NO	NO	nonOrtho	present	NA	NA	NA	NA
950	bcinT_00950	Scaffold_2	1265894	1267396	+	1502	NO	NO	NO	NA	NO	NO	Bcin03p04460.1	present	NA	NA	NA	NA
951	bcinT_00951	Scaffold_2	1268999	1272122	+	3123	NO	NO	NO	NA	NO	NO	Bcin03p04470.1	present	NA	NA	NA	NA
952	bcinT_00952	Scaffold_2	1274292	1275452	+	1160	NO	NO	NO	NA	short chain dehydrogenase_pfam00106	NO	Bcin03p04480.1	present	Q32WF7_PHAND	4e-12	NA	NA
953	bcinT_00953	Scaffold_2	1276041	1277412	+	1371	NO	NO	NO	NA	NO	NO	Bcin03p04490.1,Bcin03p04490.2	present	NA	NA	NA	NA
954	bcinT_00954	Scaffold_2	1278174	1281063	-	2889	NO	NO	NO	NA	NO	NO	Bcin03p04500.1	present	NA	NA	NA	NA
955	bcinT_00955	Scaffold_2	1282169	1282627	-	458	NO	NO	NO	NA	Protein trafficking PGA2_pfam07543	NO	Bcin03p04510.1	present	NA	NA	NA	NA
956	bcinT_00956	Scaffold_2	1283193	1283659	+	466	NO	NO	NO	NA	CENP-S protein_pfam15630	NO	Bcin03p04520.1	present	NA	NA	NA	NA
957	bcinT_00957	Scaffold_2	1284117	1284961	+	844	NO	NO	NO	NA	NO	NO	Bcin03p04530.1	present	NA	NA	NA	NA
958	bcinT_00958	Scaffold_2	1286586	1287949	-	1363	NO	NO	NO	NA	Alcohol dehydrogenase GroES-like domain_pfam08240;Zinc-binding dehydrogenase_pfam00107	NO	Bcin03p04540.1	present	A4QVF8_MAGO7	3e-27	Q889C0#PHI:587#PSPTO0834#317#Pseudomonas_syringae#unaffected_pathogenicity	0.0001
959	bcinT_00959	Scaffold_2	1291630	1294300	+	2670	NO	NO	NO	NA	Fungal specific transcription factor domain_pfam04082;Fungal Zn(2)-Cys(6) binuclear cluster domain_pfam00172	NO	Bcin03p04550.1	present	A6N6J8_FUSOX	2e-56	I1RPI7#PHI:1877#GzZC192#5518#Fusarium_graminearum#unaffected_pathogenicity	6e-06
960	bcinT_00960	Scaffold_2	1297480	1299597	+	2117	NO	NO	NO	NA	NO	NO	Bcin03p04560.1	present	NA	NA	NA	NA
961	bcinT_00961	Scaffold_2	1300264	1303206	-	2942	NO	NO	NO	NA	Protein of unknown function (DUF3433)_pfam11915	NO	Bcin03p04570.1	present	NA	NA	NA	NA
962	bcinT_00962	Scaffold_2	1304281	1304982	-	701	0.835	NO	NO	NA	NO	NO	Bcin03p04580.1	present	NA	NA	NA	NA
963	bcinT_00963	Scaffold_2	1307702	1309705	+	2003	NO	NO	NO	NA	NO	NO	Bcin03p04590.1	present	NA	NA	NA	NA
964	bcinT_00964	Scaffold_2	1310335	1314367	-	4032	NO	NO	NO	NA	C-5 cytosine-specific DNA methylase_pfam00145	NO	Bcin03p04600.1	present	NA	NA	NA	NA
965	bcinT_00965	Scaffold_2	1315166	1316086	+	920	NO	NO	NO	NA	SRP19 protein_pfam01922	NO	Bcin03p04610.1	present	NA	NA	NA	NA
966	bcinT_00966	Scaffold_2	1318861	1320212	+	1351	NO	NO	NO	NA	NO	NO	nonOrtho	present	NA	NA	NA	NA
967	bcinT_00967	Scaffold_2	1320411	1321010	-	599	0.99	NO	NO	NA	NO	NO	nonOrtho	present	NA	NA	NA	NA
968	bcinT_00968	Scaffold_2	1321647	1323112	+	1465	NO	NO	NO	NA	NO	NO	Bcin03p04620.1	present	NA	NA	N4VSY8#PHI:5111#FAM1#5465#Colletotrichum_orbiculare#loss_of_pathogenicity	7e-11
969	bcinT_00969	Scaffold_2	1324843	1326737	+	1894	NO	NO	NO	NA	Bacterial transferase hexapeptide (six repeats)_pfam00132	NO	Bcin03p04630.1	present	A3LQE7_PICST	3e-07	NA	NA
970	bcinT_00970	Scaffold_2	1330954	1332614	-	1660	NO	NO	NO	NA	NO	NO	Bcin03p04640.1	present	NA	NA	NA	NA
971	bcinT_00971	Scaffold_2	1332902	1333349	-	447	0.829	NO	NO	NA	NO	NO	nonOrtho	present	NA	NA	NA	NA
972	bcinT_00972	Scaffold_2	1337214	1338386	+	1172	NO	NO	NO	NA	NO	NO	nonOrtho	present	NA	NA	NA	NA
973	bcinT_00973	Scaffold_2	1340474	1341145	+	671	NO	NO	NO	NA	NO	NO	nonOrtho	present	NA	NA	NA	NA
974	bcinT_00974	Scaffold_2	1342249	1345214	+	2965	NO	NO	NO	NA	NO	NO	Bcin03p04650.1	present	Q8NK75_GLOLA	3e-11	I1RM02#PHI:1955#GzZC270#5518#Fusarium_graminearum#unaffected_pathogenicity	5e-08
975	bcinT_00975	Scaffold_2	1345530	1346318	-	788	NO	NO	NO	NA	Putative FMN-binding domain_pfam04299	NO	Bcin03p04660.1	present	NA	NA	I1RK21#PHI:1559#GzNEG001#5518#Fusarium_graminearum#unaffected_pathogenicity	9e-14
976	bcinT_00976	Scaffold_2	1347231	1349292	+	2061	NO	NO	NO	NA	NO	NO	Bcin03p04670.1	present	NA	NA	NA	NA
977	bcinT_00977	Scaffold_2	1350216	1352547	-	2331	NO	NO	NO	NA	Fungal specific transcription factor domain_pfam11951	NO	Bcin03p04680.1	present	A0ST46_CERNC	0.0001	G4MNH3#PHI:5635#FZC40#318829#Magnaporthe_oryzae#unaffected_pathogenicity	3e-11
978	bcinT_00978	Scaffold_2	1355696	1358586	+	2890	NO	NO	NO	NA	NO	NO	Bcin03p04690.1	present	NA	NA	NA	NA
979	bcinT_00979	Scaffold_2	1359991	1360906	-	915	NO	NO	NO	NA	Serine hydrolase (FSH1)_pfam03959	NO	Bcin03p04700.1	present	NA	NA	W7MT28#PHI:3390#FVEG_12520#117187#Fusarium_verticillioides#unaffected_pathogenicity	3e-05
980	bcinT_00980	Scaffold_2	1362298	1364088	-	1790	NO	NO	NO	NA	NO	NO	Bcin03p04710.1	present	NA	NA	NA	NA
981	bcinT_00981	Scaffold_2	1365516	1366091	+	575	NO	NO	NO	NA	NO	NO	Bcin03p04720.1	present	NA	NA	NA	NA
982	bcinT_00982	Scaffold_2	1366627	1368443	-	1816	NO	NO	NO	CE10.hmm	Carboxylesterase family_pfam00135	NO	Bcin03p04730.1	present	Q5XTQ4_BOTFU	4e-40	NA	NA
983	bcinT_00983	Scaffold_2	1370938	1372718	-	1780	NO	NO	NO	NA	NO	NO	Bcin03p04740.1	present	NA	NA	NA	NA
984	bcinT_00984	Scaffold_2	1373554	1376465	-	2911	NO	NO	NO	NA	Mechanosensitive ion channel_pfam00924	NO	Bcin03p04750.1	present	NA	NA	NA	NA
985	bcinT_00985	Scaffold_2	1376916	1377436	+	520	NO	NO	NO	NA	NO	NO	nonOrtho	present	NA	NA	NA	NA
986	bcinT_00986	Scaffold_2	1379242	1380493	+	1251	NO	NO	NO	NA	Alanine racemase, N-terminal domain_pfam01168	NO	Bcin03p04760.1	present	NA	NA	NA	NA
987	bcinT_00987	Scaffold_2	1381027	1381438	-	411	0.999	NO	NO	NA	NO	NO	Bcin03p04770.1	present	NA	NA	NA	NA
988	bcinT_00988	Scaffold_2	1382494	1382926	-	432	NO	NO	NO	NA	NO	NO	nonOrtho	present	NA	NA	NA	NA
989	bcinT_00989	Scaffold_2	1391182	1392519	+	1337	NO	NO	NO	NA	Taurine catabolism dioxygenase TauD, TfdA family_pfam02668	NO	Bcin03p04780.1	present	NA	NA	NA	NA
990	bcinT_00990	Scaffold_2	1394594	1394854	+	260	0.995	NO	NO	NA	NO	NO	nonOrtho	present	NA	NA	NA	NA
991	bcinT_00991	Scaffold_2	1395189	1396388	-	1199	NO	NO	NO	NA	Aldo/keto reductase family_pfam00248	NO	Bcin03p04790.1,Bcin03p04790.2	present	NA	NA	NA	NA
992	bcinT_00992	Scaffold_2	1397399	1397919	+	520	NO	NO	NO	NA	NO	NO	nonOrtho	present	NA	NA	NA	NA
993	bcinT_00993	Scaffold_2	1399306	1403036	-	3730	NO	NO	NO	NA	HECT-domain (ubiquitin-transferase)_pfam00632	NO	Bcin03p04800.1	present	NA	NA	NA	NA
994	bcinT_00994	Scaffold_2	1403946	1404581	-	635	NO	NO	NO	NA	NO	NO	nonOrtho	present	NA	NA	NA	NA
995	bcinT_00995	Scaffold_2	1404876	1407317	+	2441	NO	NO	NO	NA	Poly-adenylate binding protein, unique domain_pfam00658;RNA recognition motif. (a.k.a. RRM, RBD, or RNP domain)_pfam00076	NO	Bcin03p04810.1	present	C5GSW0_AJEDR	0	NA	NA
996	bcinT_00996	Scaffold_2	1410043	1410381	-	338	NO	NO	NO	NA	NO	NO	nonOrtho	present	NA	NA	NA	NA
997	bcinT_00997	Scaffold_2	1410762	1413093	+	2331	NO	NO	NO	NA	NO	NO	Bcin03p04820.1	present	NA	NA	NA	NA
998	bcinT_00998	Scaffold_2	1413810	1416080	-	2270	NO	NO	NO	NA	Universal stress protein family_pfam00582	NO	Bcin03p04830.1	present	NA	NA	NA	NA
999	bcinT_00999	Scaffold_2	1420062	1421269	-	1207	NO	NO	NO	NA	Ribosomal protein S7p/S5e_pfam00177	NO	Bcin03p04840.1	present	NA	NA	NA	NA
1000	bcinT_01000	Scaffold_2	1422000	1422413	-	413	NO	NO	NO	NA	NO	NO	Bcin03p04850.1	present	NA	NA	NA	NA
1001	bcinT_01001	Scaffold_2	1424960	1426193	+	1233	NO	NO	NO	NA	Nitronate monooxygenase_pfam03060	NO	Bcin03p04860.1	present	NA	NA	NA	NA
1002	bcinT_01002	Scaffold_2	1427910	1429118	-	1208	NO	NO	NO	NA	NO	NO	Bcin03p04870.1	present	NA	NA	NA	NA
1003	bcinT_01003	Scaffold_2	1430027	1431478	-	1451	NO	NO	NO	NA	NO	NO	Bcin03p04880.1	present	NA	NA	NA	NA
1004	bcinT_01004	Scaffold_2	1431514	1431908	-	394	0.804	NO	NO	NA	NO	NO	nonOrtho	present	NA	NA	NA	NA
1005	bcinT_01005	Scaffold_2	1432441	1432970	+	529	NO	NO	NO	NA	NO	NO	nonOrtho	present	NA	NA	NA	NA
1006	bcinT_01006	Scaffold_2	1433294	1435192	-	1898	NO	NO	NO	NA	Adenosine/AMP deaminase_pfam00962	NO	Bcin03p04890.1	present	NA	NA	NA	NA
1007	bcinT_01007	Scaffold_2	1436507	1437913	-	1406	NO	NO	NO	NA	SRP40, C-terminal domain_pfam05022	NO	Bcin03p04900.1	present	NA	NA	NA	NA
1008	bcinT_01008	Scaffold_2	1438676	1443248	+	4572	NO	NO	NO	NA	Exocyst complex component SEC3 N-terminal PIP2 binding PH_pfam15277;Exocyst complex component Sec3_pfam09763	NO	Bcin03p04910.1,Bcin03p04910.2	present	NA	NA	NA	NA
1009	bcinT_01009	Scaffold_2	1443915	1445404	+	1489	NO	NO	NO	NA	Major Facilitator Superfamily_pfam07690	NO	Bcin03p04920.1	present	A4UC81_MAGO7	4e-19	NA	NA
1010	bcinT_01010	Scaffold_2	1446380	1447687	+	1307	NO	NO	NO	NA	NO	NO	Bcin03p04930.1	present	NA	NA	NA	NA
1011	bcinT_01011	Scaffold_2	1448219	1452072	-	3853	NO	NO	NO	NA	NO	NO	Bcin03p04940.1	present	NA	NA	NA	NA
1012	bcinT_01012	Scaffold_2	1453882	1454217	-	335	0.826	NO	NO	NA	Complex1_LYR-like_pfam13233	NO	Bcin03p04950.1	present	NA	NA	NA	NA
1013	bcinT_01013	Scaffold_2	1454412	1455523	+	1111	NO	NO	NO	NA	50S ribosome-binding GTPase_pfam01926	NO	Bcin03p04960.1	present	NA	NA	NA	NA
1014	bcinT_01014	Scaffold_2	1456575	1458457	+	1882	NO	NO	NO	NA	ENTH domain_pfam01417	NO	Bcin03p04970.1	present	NA	NA	NA	NA
1015	bcinT_01015	Scaffold_2	1459348	1460149	-	801	NO	NO	NO	NA	EF-hand domain pair_pfam13499;EF hand_pfam00036	NO	Bcin03p04980.1	present	NA	NA	Q9UWF0#PHI:2108#CAM#318829#Magnaporthe_oryzae#loss_of_pathogenicity_reduced_virulence	5e-06
1016	bcinT_01016	Scaffold_2	1461687	1468132	+	6445	NO	NO	NO	NA	Nucleoporin FG repeat region_pfam13634;Nucleoporin autopeptidase_pfam04096;Nuclear protein 96_pfam12110	NO	Bcin03p04990.1	present	NA	NA	NA	NA
1017	bcinT_01017	Scaffold_2	1470226	1472082	+	1856	NO	NO	NO	NA	NO	NO	Bcin03p05000.1	present	NA	NA	NA	NA
1018	bcinT_01018	Scaffold_2	1473083	1474329	-	1246	NO	NO	NO	NA	NO	NO	Bcin03p05010.1	present	NA	NA	NA	NA
1019	bcinT_01019	Scaffold_2	1475120	1476247	+	1127	NO	NO	NO	NA	NO	NO	Bcin03p05020.1	present	NA	NA	NA	NA
1020	bcinT_01020	Scaffold_2	1476822	1477560	-	738	NO	SignalP_EUK	NO	NA	NO	NO	Bcin03p05030.1	present	NA	NA	NA	NA
1021	bcinT_01021	Scaffold_2	1478520	1479646	-	1126	NO	NO	NO	NA	Piwi domain_pfam02171	NO	Bcin15p05050.1	present	NA	NA	NA	NA
1022	bcinT_01022	Scaffold_2	1484492	1486589	+	2097	NO	NO	NO	NA	Major Facilitator Superfamily_pfam07690	NO	Bcin03p05050.1	present	Q9P8L8_BOTFU	1e-175	NA	NA
1023	bcinT_01023	Scaffold_2	1487826	1489402	+	1576	NO	SignalP_EUK	NO	CE8.hmm	Pectinesterase_pfam01095	NO	Bcin03p05060.1	present	Q8X116_BOTFU	1e-17	NA	NA
1024	bcinT_01024	Scaffold_2	1489879	1491197	+	1318	NO	NO	NO	NA	DnaJ domain_pfam00226	NO	Bcin03p05070.1	present	NA	NA	J4UPL6#PHI:5394#mas5#176275#Beauveria_bassiana#loss_of_pathogenicity	3e-14
1025	bcinT_01025	Scaffold_2	1491866	1493005	+	1139	NO	NO	NO	NA	Telomere regulation protein Stn1_pfam10451	NO	Bcin03p05080.1	present	NA	NA	I1RWS6#PHI:1593#GzOB033#5518#Fusarium_graminearum#unaffected_pathogenicity	6e-06
1026	bcinT_01026	Scaffold_2	1493457	1493760	+	303	NO	NO	NO	NA	NO	NO	nonOrtho	present	NA	NA	NA	NA
1027	bcinT_01027	Scaffold_2	1493941	1496050	-	2109	NO	NO	NO	NA	Sodium/calcium exchanger protein_pfam01699	NO	Bcin03p05090.1	present	NA	NA	NA	NA
1028	bcinT_01028	Scaffold_2	1499567	1501931	-	2364	NO	NO	NO	NA	Acyltransferase_pfam01553	NO	Bcin03p05100.1	present	NA	NA	E9EQM1#PHI:3817#mrGAT#568076#Metarhizium_robertsii#reduced_virulence	2e-14
1029	bcinT_01029	Scaffold_2	1503005	1504691	+	1686	NO	NO	NO	NA	NO	NO	Bcin03p05110.1	present	NA	NA	NA	NA
1030	bcinT_01030	Scaffold_2	1505389	1506098	-	709	0.963	NO	NO	NA	NO	NO	nonOrtho	present	NA	NA	NA	NA
1031	bcinT_01031	Scaffold_2	1510914	1512572	-	1658	0.998	NO	NO	NA	NO	NO	nonOrtho	present	NA	NA	NA	NA
1032	bcinT_01032	Scaffold_2	1515096	1516250	+	1154	NO	NO	NO	NA	Cyclin, N-terminal domain_pfam00134	NO	Bcin03p05120.1	present	NA	NA	NA	NA
1033	bcinT_01033	Scaffold_2	1517008	1517620	-	612	0.945	NO	NO	NA	NO	NO	nonOrtho	present	NA	NA	NA	NA
1034	bcinT_01034	Scaffold_2	1519978	1521533	+	1555	NO	NO	NO	NA	Pyridine nucleotide-disulphide oxidoreductase_pfam07992	NO	Bcin03p05130.1	present	NA	NA	NA	NA
1035	bcinT_01035	Scaffold_2	1522164	1523815	-	1651	NO	NO	NO	NA	Amidohydrolase family_pfam01979	NO	Bcin03p05140.1	present	NA	NA	NA	NA
1036	bcinT_01036	Scaffold_2	1524068	1524970	+	902	0.935	NO	NO	NA	NO	NO	Bcin03p05150.1	present	NA	NA	NA	NA
1037	bcinT_01037	Scaffold_2	1525414	1526308	-	894	NO	NO	NO	NA	GPR1/FUN34/yaaH family_pfam01184	NO	Bcin03p05160.1	present	NA	NA	NA	NA
1038	bcinT_01038	Scaffold_2	1527206	1529040	+	1834	NO	NO	NO	NA	Serine aminopeptidase, S33_pfam12146;Fumarylacetoacetate (FAA) hydrolase family_pfam01557	NO	Bcin03p05170.1	present	NA	NA	NA	NA
1039	bcinT_01039	Scaffold_2	1529719	1532056	+	2337	NO	NO	NO	NA	Fungal specific transcription factor domain_pfam04082	NO	Bcin03p05180.1	present	Q0WXM3_FUSOX	2e-17	NA	NA
1040	bcinT_01040	Scaffold_2	1533229	1534725	+	1496	NO	NO	NO	NA	Peptidase family M54_pfam07998	NO	Bcin03p05190.1	present	NA	NA	NA	NA
1041	bcinT_01041	Scaffold_2	1535135	1537972	-	2837	NO	SignalP_EUK	NO	GH81.hmm	Glycosyl hydrolase family 81_pfam03639	NO	Bcin03p05200.1	present	NA	NA	NA	NA
1042	bcinT_01042	Scaffold_2	1540864	1541242	-	378	NO	NO	NO	NA	NO	NO	nonOrtho	present	NA	NA	NA	NA
1043	bcinT_01043	Scaffold_2	1541771	1542142	-	371	0.948	NO	NO	NA	Mitochondrial ribosomal protein L27_pfam09809	NO	Bcin03p05210.1	present	NA	NA	NA	NA
1044	bcinT_01044	Scaffold_2	1542375	1545296	+	2921	NO	NO	NO	NA	Utp14 protein_pfam04615	NO	Bcin03p05220.1	present	NA	NA	NA	NA
1045	bcinT_01045	Scaffold_2	1546468	1548578	-	2110	NO	NO	NO	NA	Major Facilitator Superfamily_pfam07690	NO	Bcin03p05230.1	present	Q59RG1_CANAL	3e-20	NA	NA
1046	bcinT_01046	Scaffold_2	1549279	1549858	-	579	NO	NO	NO	NA	NO	NO	nonOrtho	present	NA	NA	NA	NA
1047	bcinT_01047	Scaffold_2	1551682	1552048	-	366	0.976	NO	NO	NA	NO	NO	nonOrtho	present	NA	NA	NA	NA
1048	bcinT_01048	Scaffold_3	2024	3007	-	983	NO	SignalP_EUK	NO	NA	WSC domain_pfam01822	NO	Bcin15p00810.1	present	NA	NA	NA	NA
1049	bcinT_01049	Scaffold_3	16746	17984	-	1238	NO	NO	NO	NA	Mitochondrial biogenesis AIM24_pfam01987	NO	Bcin15p00820.1	present	NA	NA	NA	NA
1050	bcinT_01050	Scaffold_3	18489	20617	+	2128	NO	NO	NO	NA	ABC transporter transmembrane region_pfam00664;ABC transporter_pfam00005	NO	Bcin15p00830.1	present	Q3Y5V5_MAGGR	2e-51	B2SRG1#PHI:1141#raxB#347#Xanthomonas_oryzae#increased_virulence_(hypervirulence)	3e-46
1051	bcinT_01051	Scaffold_3	22105	22479	+	374	NO	NO	NO	NA	NO	NO	Bcin15p00840.1	present	NA	NA	NA	NA
1052	bcinT_01052	Scaffold_3	23375	25948	+	2573	NO	NO	NO	NA	Protein kinase domain_pfam00069	NO	Bcin15p00850.1	present	Q1HGK2_MAGGR	6e-06	NA	NA
1053	bcinT_01053	Scaffold_3	26321	28389	-	2068	NO	SignalP_EUK	NO	NA	NAD(P)-binding Rossmann-like domain_pfam13450;Prenylcysteine lyase_pfam07156	NO	Bcin15p00860.1	present	NA	NA	NA	NA
1054	bcinT_01054	Scaffold_3	28658	30534	+	1876	NO	NO	NO	NA	TCP-1/cpn60 chaperonin family_pfam00118	NO	Bcin15p00870.1	present	Q5AB74_CANAL	9e-45	NA	NA
1055	bcinT_01055	Scaffold_3	32178	35271	+	3093	NO	NO	NO	GH47.hmm	Glycosyl hydrolase family 47_pfam01532	NO	Bcin15p00880.1	present	NA	NA	Q6PWQ1#PHI:2510#msdS/AfmsdC#746128#Aspergillus_fumigatus#unaffected_pathogenicity	0.0001
1056	bcinT_01056	Scaffold_3	38728	39601	-	873	NO	NO	NO	NA	Cytochrome P450_pfam00067	NO	Bcin15p00890.1	present	NA	NA	NA	NA
1057	bcinT_01057	Scaffold_3	40117	41101	+	984	NO	NO	NO	NA	O-methyltransferase_pfam00891	NO	Bcin15p00900.1	present	Q2I0M6_CERNC	8e-10	NA	NA
1058	bcinT_01058	Scaffold_3	41864	42160	-	296	NO	NO	NO	NA	NO	NO	nonOrtho	present	NA	NA	NA	NA
1059	bcinT_01059	Scaffold_3	42408	45819	+	3411	NO	NO	NO	NA	Phosphopantetheine attachment site_pfam00550;Male sterility protein_pfam07993;AMP-binding enzyme_pfam00501	NO	Bcin15p00920.1	present	Q6ZX14_MAGGR	5e-08	NA	NA
1060	bcinT_01060	Scaffold_3	46782	48274	+	1492	NO	NO	NO	NA	Alpha/beta hydrolase family_pfam12697	NO	Bcin15p00930.1	present	O93801_ALTAL	1e-23	C9K1M7#PHI:2431#ACTT2#5599#Alternaria_alternata#reduced_virulence	5e-08
1061	bcinT_01061	Scaffold_3	50508	51318	+	810	NO	NO	NO	NA	NO	NO	Bcin15p00940.1	present	NA	NA	NA	NA
1062	bcinT_01062	Scaffold_3	52017	53069	-	1052	NO	NO	NO	NA	Ankyrin repeats (3 copies)_pfam12796	NO	Bcin15p00950.1	present	NA	NA	NA	NA
1063	bcinT_01063	Scaffold_3	53302	54278	+	976	NO	NO	NO	NA	Etoposide-induced protein 2.4 (EI24)_pfam07264	NO	Bcin15p00960.1	present	NA	NA	NA	NA
1064	bcinT_01064	Scaffold_3	55897	58915	-	3018	NO	NO	NO	NA	DEAD_2_pfam06733;Helicase C-terminal domain_pfam13307	NO	Bcin15p00970.1	present	NA	NA	NA	NA
1065	bcinT_01065	Scaffold_3	59619	60566	-	947	NO	NO	NO	NA	CSN8/PSMD8/EIF3K family_pfam10075	NO	Bcin15p00980.1	present	NA	NA	NA	NA
1066	bcinT_01066	Scaffold_3	61442	63516	-	2074	NO	NO	NO	NA	Zinc finger C-x8-C-x5-C-x3-H type (and similar)_pfam00642	NO	Bcin15p00990.1	present	NA	NA	NA	NA
1067	bcinT_01067	Scaffold_3	65297	65832	-	535	NO	NO	NO	NA	NO	NO	nonOrtho	present	NA	NA	NA	NA
1068	bcinT_01068	Scaffold_3	67574	68123	+	549	NO	NO	NO	NA	NO	NO	nonOrtho	present	NA	NA	NA	NA
1069	bcinT_01069	Scaffold_3	70332	71606	+	1274	NO	NO	NO	NA	NO	NO	Bcin15p01000.1	present	NA	NA	NA	NA
1070	bcinT_01070	Scaffold_3	72974	74110	-	1136	NO	NO	NO	NA	Tat binding protein 1(TBP-1)-interacting protein (TBPIP)_pfam07106	NO	Bcin15p01010.1	present	NA	NA	NA	NA
1071	bcinT_01071	Scaffold_3	75395	78687	-	3292	NO	NO	NO	NA	NO	NO	Bcin15p01020.2	present	A4QRN5_MAGO7	0	G4N7R4#PHI:799#MGG_03530#318829#Magnaporthe_oryzae#reduced_virulence	2e-16
1072	bcinT_01072	Scaffold_3	80928	81272	-	344	NO	NO	NO	NA	NO	NO	nonOrtho	present	NA	NA	NA	NA
1073	bcinT_01073	Scaffold_3	81306	82068	-	762	NO	NO	NO	NA	NO	NO	nonOrtho	present	NA	NA	NA	NA
1074	bcinT_01074	Scaffold_3	83017	84136	-	1119	NO	SignalP_EUK	NO	CE1.hmm	Esterase PHB depolymerase_pfam10503	NO	Bcin15p01030.1	present	NA	NA	NA	NA
1075	bcinT_01075	Scaffold_3	84350	85767	-	1417	NO	NO	NO	NA	NO	NO	Bcin15p01040.1	present	NA	NA	NA	NA
1076	bcinT_01076	Scaffold_3	86815	88406	-	1591	NO	SignalP_EUK	NO	NA	Peptidase family M28_pfam04389;PA domain_pfam02225	NO	Bcin15p01050.1	present	LAP2_TRIEQ	2e-126	NA	NA
1077	bcinT_01077	Scaffold_3	89407	93325	-	3918	NO	NO	NO	NA	PAS fold_pfam08447;Response regulator receiver domain_pfam00072;Histidine kinase-, DNA gyrase B-, and HSP90-like ATPase_pfam02518;His Kinase A (phospho-acceptor) domain_pfam00512	NO	Bcin15p01060.1	present	Q5AHA0_CANAL	2e-57	D4I7B7#PHI:2500#rcsC#552#Erwinia_amylovora#loss_of_pathogenicity	1e-55
1078	bcinT_01078	Scaffold_3	94520	94992	+	472	0.999	NO	NO	NA	Cytochrome oxidase c subunit VIb_pfam02297	NO	Bcin15p01070.1,Bcin15p01070.2,Bcin15p01070.3	present	NA	NA	NA	NA
1079	bcinT_01079	Scaffold_3	95100	95657	+	557	0.811	NO	NO	NA	NO	NO	nonOrtho	present	NA	NA	NA	NA
1080	bcinT_01080	Scaffold_3	95963	96841	+	878	NO	NO	NO	NA	5-formyltetrahydrofolate cyclo-ligase family_pfam01812	NO	Bcin15p01080.1	present	NA	NA	NA	NA
1081	bcinT_01081	Scaffold_3	97387	98296	+	909	NO	NO	NO	NA	NO	NO	Bcin15p01090.1	present	NA	NA	NA	NA
1082	bcinT_01082	Scaffold_3	99503	100972	+	1469	NO	NO	NO	GT71.hmm	Mannosyltransferase putative_pfam11051	NO	Bcin15p01100.1	present	Q59WF4_CANAL	1e-15	NA	NA
1083	bcinT_01083	Scaffold_3	102750	103917	-	1167	NO	SignalP_EUK	NO	NA	NO	NO	Bcin15p01110.1	present	NA	NA	NA	NA
1084	bcinT_01084	Scaffold_3	108237	110797	-	2560	NO	NO	NO	NA	ATP synthase alpha/beta family, nucleotide-binding domain_pfam00006;ATP synthase alpha/beta chain, C terminal domain_pfam00306;ATP synthase alpha/beta family, beta-barrel domain_pfam02874	NO	Bcin15p01120.1	present	NA	NA	NA	NA
1085	bcinT_01085	Scaffold_3	111424	111910	+	486	NO	NO	NO	NA	NO	NO	nonOrtho	present	NA	NA	NA	NA
1086	bcinT_01086	Scaffold_3	112368	115417	+	3049	NO	NO	NO	NA	NO	NO	Bcin15p01130.1	present	NA	NA	NA	NA
1087	bcinT_01087	Scaffold_3	116088	116447	-	359	NO	NO	NO	NA	NO	NO	nonOrtho	present	NA	NA	NA	NA
1088	bcinT_01088	Scaffold_3	120673	122701	+	2028	NO	NO	NO	NA	NO	NO	Bcin15p01140.1	present	NA	NA	NA	NA
1089	bcinT_01089	Scaffold_3	123817	128459	+	4642	NO	SignalP_EUK	NO	GH74.hmm	Sortilin, neurotensin receptor 3,_pfam15902;Sortilin, neurotensin receptor 3, C-terminal_pfam15901	NO	Bcin15p01150.1	present	NA	NA	NA	NA
1090	bcinT_01090	Scaffold_3	130266	134493	-	4227	NO	NO	NO	NA	NO	NO	Bcin15p01160.1	present	NA	NA	NA	NA
1091	bcinT_01091	Scaffold_3	135325	135704	-	379	NO	NO	NO	NA	NO	NO	nonOrtho	present	NA	NA	NA	NA
1092	bcinT_01092	Scaffold_3	136364	136971	-	607	NO	NO	NO	NA	NO	NO	nonOrtho	present	NA	NA	NA	NA
1093	bcinT_01093	Scaffold_3	138420	138875	-	455	NO	NO	NO	NA	NO	NO	nonOrtho	present	NA	NA	NA	NA
1094	bcinT_01094	Scaffold_3	140244	140502	+	258	NO	NO	NO	NA	NO	NO	nonOrtho	present	NA	NA	NA	NA
1095	bcinT_01095	Scaffold_3	141786	144892	-	3106	NO	SignalP_EUK	NO	AA8.hmm	GMC oxidoreductase_pfam00732;Fungal cellulose binding domain_pfam00734;Cytochrome domain of cellobiose dehydrogenase_pfam16010;GMC oxidoreductase_pfam05199	NO	Bcin15p01170.1	present	Q4P8E8_USTMA	1e-08	NA	NA
1096	bcinT_01096	Scaffold_3	146710	148970	+	2260	NO	NO	NO	NA	FAD binding domain_pfam00890;Fumarate reductase flavoprotein C-term_pfam02910	NO	Bcin15p01180.1	present	NA	NA	F9WWR1#PHI:4966#sdi1#1047171#Zymoseptoria_tritici#unaffected_pathogenicity	4e-11
1097	bcinT_01097	Scaffold_3	149934	151535	+	1601	NO	NO	NO	NA	NO	NO	Bcin15p01190.1	present	NA	NA	NA	NA
1098	bcinT_01098	Scaffold_3	153028	155126	-	2098	NO	NO	NO	NA	ATPase family associated with various cellular activities (AAA)_pfam00004;BCS1 N terminal_pfam08740	NO	Bcin15p01200.1	present	Q0PND8_MAGGR	6e-09	NA	NA
1099	bcinT_01099	Scaffold_3	157242	158640	+	1398	NO	NO	NO	NA	Syntaxin 6, N-terminal_pfam09177	NO	Bcin15p01210.1	present	NA	NA	NA	NA
1100	bcinT_01100	Scaffold_3	159329	162033	-	2704	NO	NO	NO	NA	Protein phosphatase 2A regulatory B subunit (B56 family)_pfam01603	NO	Bcin15p01220.2	present	NA	NA	W7M5P0#PHI:2916#Ppr2#117187#Fusarium_verticillioides#unaffected_pathogenicity	1e-11
1101	bcinT_01101	Scaffold_3	163503	165890	+	2387	NO	NO	NO	NA	RNA polymerase III transcription factor (TF)IIIC subunit_pfam09734	NO	Bcin15p01230.1	present	NA	NA	NA	NA
1102	bcinT_01102	Scaffold_3	168474	170318	+	1844	NO	NO	NO	NA	WD domain, G-beta repeat_pfam00400	NO	Bcin15p01240.1	present	NA	NA	NA	NA
1103	bcinT_01103	Scaffold_3	171133	171518	+	385	0.913	NO	NO	NA	Nucleolar RNA-binding protein, Nop10p family_pfam04135	NO	Bcin15g01250.1	present	NA	NA	NA	NA
1104	bcinT_01104	Scaffold_3	172056	173432	-	1376	NO	NO	NO	NA	PIN domain of ribonuclease_pfam17146;Nin one binding (NOB1) Zn-ribbon like_pfam08772	NO	Bcin15p01260.1	present	C5GHR8_AJEDR	1e-147	Q4WES1#PHI:2550#NOB1#746128#Aspergillus_fumigatus#lethal	2e-14
1105	bcinT_01105	Scaffold_3	173791	175058	+	1267	NO	NO	NO	NA	RNA recognition motif. (a.k.a. RRM, RBD, or RNP domain)_pfam00076	NO	Bcin15p01270.1	present	A6RH34_AJECN	2e-06	NA	NA
1106	bcinT_01106	Scaffold_3	177157	179047	-	1890	NO	NO	NO	NA	SET domain_pfam00856;MYND finger_pfam01753	NO	Bcin15p01280.1	present	NA	NA	NA	NA
1107	bcinT_01107	Scaffold_3	180030	181534	+	1504	NO	NO	NO	NA	RNA recognition motif. (a.k.a. RRM, RBD, or RNP domain)_pfam00076	NO	Bcin15p01290.1	present	C1GL98_PARBD	2e-16	NA	NA
1108	bcinT_01108	Scaffold_3	182527	184553	+	2026	NO	NO	NO	NA	Tetratricopeptide repeat_pfam07719;Tetratricopeptide repeat_pfam13432	NO	Bcin15p01300.2	present	NA	NA	I1RC71#PHI:2714#PEX5#5518#Fusarium_graminearum#reduced_virulence	3e-22
1109	bcinT_01109	Scaffold_3	185292	188028	-	2736	NO	NO	NO	NA	NO	NO	Bcin15p01310.1	present	NA	NA	NA	NA
1110	bcinT_01110	Scaffold_3	188705	191012	+	2307	NO	NO	NO	NA	Exonuclease_pfam00929	NO	Bcin15p01320.1	present	NA	NA	NA	NA
1111	bcinT_01111	Scaffold_3	191793	194644	-	2851	NO	NO	NO	NA	Protein-tyrosine phosphatase_pfam00102;Rhodanese-like domain_pfam00581	NO	Bcin15p01330.1	present	NA	NA	NA	NA
1112	bcinT_01112	Scaffold_3	196865	197487	+	622	NO	NO	NO	NA	NO	NO	nonOrtho	present	NA	NA	NA	NA
1113	bcinT_01113	Scaffold_3	199045	200891	+	1846	NO	NO	NO	NA	Major Facilitator Superfamily_pfam07690	NO	Bcin15p01340.1	present	NA	NA	NA	NA
1114	bcinT_01114	Scaffold_3	201791	204623	-	2832	NO	NO	NO	NA	Root hair defective 3 GTP-binding protein (RHD3)_pfam05879	NO	Bcin15p01350.1	present	SEY1_CANAL	3e-166	Q9C0L9#PHI:512#CaNAG6#5476#Candida_albicans#reduced_virulence	9e-05
1115	bcinT_01115	Scaffold_3	205906	207775	+	1869	NO	NO	NO	NA	Amino acid permease_pfam13520	NO	Bcin15p01360.1	present	NA	NA	NA	NA
1116	bcinT_01116	Scaffold_3	208007	208960	-	953	NO	NO	NO	NA	NO	NO	Bcin15p01370.1	present	NA	NA	NA	NA
1117	bcinT_01117	Scaffold_3	209343	210837	+	1494	NO	NO	NO	NA	ATP-grasp domain_pfam08442;CoA-ligase_pfam00549	NO	Bcin15p01380.1	present	NA	NA	NA	NA
1118	bcinT_01118	Scaffold_3	213549	215882	-	2333	NO	NO	NO	NA	NO	NO	Bcin15p01390.1	present	NA	NA	NA	NA
1119	bcinT_01119	Scaffold_3	218872	219725	+	853	NO	SignalP_EUK	NO	NA	NO	NO	Bcin15p01400.1	present	NA	NA	NA	NA
1120	bcinT_01120	Scaffold_3	221157	222407	+	1250	NO	NO	NO	NA	NO	NO	Bcin15p01410.1,Bcin15p01410.2	present	NA	NA	NA	NA
1121	bcinT_01121	Scaffold_3	223229	223913	+	684	NO	NO	NO	NA	CUE domain_pfam02845	NO	Bcin15p01420.1	present	NA	NA	NA	NA
1122	bcinT_01122	Scaffold_3	224658	228396	+	3738	NO	NO	NO	NA	RNA pol II accessory factor, Cdc73 family, C-terminal_pfam05179	NO	Bcin15p01430.1	present	NA	NA	NA	NA
1123	bcinT_01123	Scaffold_3	228999	231080	+	2081	NO	NO	NO	NA	NO	NO	Bcin15p01450.1,Bcin15p01450.2	present	NA	NA	NA	NA
1124	bcinT_01124	Scaffold_3	231715	232971	+	1256	NO	NO	NO	NA	WD domain, G-beta repeat_pfam00400	NO	Bcin15p01460.1	present	Q2TJF8_GIBMO	0.0005	NA	NA
1125	bcinT_01125	Scaffold_3	233548	235088	+	1540	NO	NO	NO	NA	Glycosyl transferase family 4_pfam00953	NO	Bcin15p01470.1	present	C1G7L1_PARBD	0	Q4X146#PHI:2515#ALG7#746128#Aspergillus_fumigatus#lethal	1e-07
1126	bcinT_01126	Scaffold_3	236092	239049	-	2957	NO	NO	NO	NA	NO	NO	Bcin15p01480.1	present	Q59ZX1_CANAL	3e-07	Q59ZX1#PHI:3512#SET3#5476#Candida_albicans#reduced_virulence	8e-08
1127	bcinT_01127	Scaffold_3	242638	243626	+	988	NO	NO	NO	NA	Emopamil binding protein_pfam05241	NO	Bcin15p01490.1	present	NA	NA	NA	NA
1128	bcinT_01128	Scaffold_3	246432	250221	+	3789	NO	NO	NO	NA	LIM domain_pfam00412;RhoGAP domain_pfam00620	NO	Bcin15p01500.1	present	F2QQX0_PICP7	2e-08	G4NF65#PHI:3061_PHI:4055#MoRga1_Rga1#318829#Magnaporthe_oryzae#unaffected_pathogenicity	2e-05
1129	bcinT_01129	Scaffold_3	250903	252286	-	1383	NO	NO	NO	NA	NO	NO	Bcin15p01510.1,Bcin15p01510.2	present	NA	NA	NA	NA
1130	bcinT_01130	Scaffold_3	253910	254674	-	764	NO	NO	NO	NA	Microsomal signal peptidase 25 kDa subunit (SPC25)_pfam06703	NO	Bcin15p01520.1	present	NA	NA	NA	NA
1131	bcinT_01131	Scaffold_3	254899	255896	+	997	NO	NO	NO	NA	Integral membrane protein DUF106_pfam01956	NO	Bcin15p01530.1	present	NA	NA	NA	NA
1132	bcinT_01132	Scaffold_3	256438	257602	+	1164	NO	NO	NO	NA	BTB/POZ domain_pfam00651	NO	Bcin15p01540.1	present	NA	NA	NA	NA
1133	bcinT_01133	Scaffold_3	258540	259580	-	1040	NO	NO	NO	NA	Brix domain_pfam04427	NO	Bcin15p01550.1	present	NA	NA	NA	NA
1134	bcinT_01134	Scaffold_3	260090	260960	+	870	NO	NO	NO	NA	Tim17/Tim22/Tim23/Pmp24 family_pfam02466	NO	Bcin15p01560.1	present	NA	NA	NA	NA
1135	bcinT_01135	Scaffold_3	261906	264726	+	2820	NO	NO	NO	CE1.hmm	Prolyl oligopeptidase family_pfam00326;Dipeptidyl peptidase IV (DPP IV) N-terminal region_pfam00930	NO	Bcin15p01570.1	present	DPP4_ASPFU	4e-153	NA	NA
1136	bcinT_01136	Scaffold_3	265142	266335	-	1193	NO	NO	NO	NA	NO	NO	Bcin15p01580.1	present	NA	NA	NA	NA
1137	bcinT_01137	Scaffold_3	269300	271030	-	1730	NO	NO	NO	NA	Amino acid permease_pfam00324	NO	Bcin15p01590.1	present	NA	NA	NA	NA
1138	bcinT_01138	Scaffold_3	272144	272881	-	737	NO	SignalP_EUK	NO	GH11.hmm	Glycosyl hydrolases family 11_pfam00457	NO	Bcin15p01600.1	present	Q00351_COCCA	8e-53	Q00351#PHI:573#XYL3#5017#Cochliobolus_carbonum#unaffected_pathogenicity	2e-05
1139	bcinT_01139	Scaffold_3	274465	278069	-	3604	NO	NO	NO	NA	Dos2-interacting transcription regulator of RNA-Pol-II_pfam14500;RNAPII transcription regulator C-terminal_pfam12460	NO	Bcin15p01610.1,Bcin15p01610.2	present	NA	NA	NA	NA
1140	bcinT_01140	Scaffold_3	279585	280912	+	1327	NO	NO	NO	NA	Tetrahydrofolate dehydrogenase/cyclohydrolase, NAD(P)-binding domain_pfam02882;Tetrahydrofolate dehydrogenase/cyclohydrolase, catalytic domain_pfam00763	NO	Bcin15p01620.1	present	NA	NA	NA	NA
1141	bcinT_01141	Scaffold_3	284599	285027	+	428	NO	NO	NO	NA	MAPEG family_pfam01124	NO	Bcin15p01630.1	present	NA	NA	NA	NA
1142	bcinT_01142	Scaffold_3	285560	287749	-	2189	NO	NO	NO	NA	Domain of unknown function (DUF3361)_pfam11841;Pleckstrin homology domain_pfam16457;ELMO/CED-12 family_pfam04727	NO	Bcin15p01640.1	present	NA	NA	NA	NA
1143	bcinT_01143	Scaffold_3	288414	289580	-	1166	NO	NO	NO	NA	NO	NO	Bcin15p01650.1	present	NA	NA	NA	NA
1144	bcinT_01144	Scaffold_3	290251	291387	-	1136	NO	NO	NO	NA	Mitochondrial carrier protein_pfam00153	NO	Bcin15p01660.1	present	NA	NA	NA	NA
1145	bcinT_01145	Scaffold_3	291771	293305	+	1534	NO	NO	NO	NA	Taurine catabolism dioxygenase TauD, TfdA family_pfam02668;Protein of unknown function (DUF971)_pfam06155	NO	Bcin15p01670.1	present	A4R0Y1_MAGO7	9e-88	NA	NA
1146	bcinT_01146	Scaffold_3	295254	295827	-	573	0.961	NO	NO	NA	Scytalone dehydratase_pfam02982	NO	Bcin15p01680.1	present	NA	NA	Q00455#PHI:58#SCD1#5462#Colletotrichum_lagenarium#reduced_virulence	8e-07
1147	bcinT_01147	Scaffold_3	296188	297165	+	977	NO	NO	NO	GT26.hmm	short chain dehydrogenase_pfam00106	NO	Bcin15p01690.1	present	O93802_ALTAL	2e-17	B2ZRQ4#PHI:2802#3hnr#93612#Setosphaeria_turcica#unaffected_pathogenicity	7e-10
1148	bcinT_01148	Scaffold_3	297758	299510	+	1752	NO	NO	NO	NA	Fungal trichothecene efflux pump (TRI12)_pfam06609	NO	Bcin15p01700.1	present	O93842_FUSSP	1e-26	NA	NA
1149	bcinT_01149	Scaffold_3	301460	306089	-	4629	NO	SignalP_EUK	NO	GH71.hmm;CBM24.hmm	Glycosyl hydrolase family 71_pfam03659	NO	Bcin15p01710.1	present	NA	NA	NA	NA
1150	bcinT_01150	Scaffold_3	307453	308755	+	1302	NO	NO	NO	NA	NO	NO	Bcin15p01720.1	present	NA	NA	NA	NA
1151	bcinT_01151	Scaffold_3	310996	312650	-	1654	NO	SignalP_EUK	NO	NA	NO	NO	Bcin15p01730.1	present	NA	NA	NA	NA
1152	bcinT_01152	Scaffold_3	313564	315426	-	1862	NO	NO	NO	GT57.hmm	ALG6, ALG8 glycosyltransferase family_pfam03155	NO	Bcin15p01740.1	present	NA	NA	NA	NA
1153	bcinT_01153	Scaffold_3	316674	317009	-	335	0.982	NO	NO	NA	NO	NO	Bcin15p01750.1	present	NA	NA	NA	NA
1154	bcinT_01154	Scaffold_3	318206	318995	-	789	0.857	NO	NO	NA	NO	NO	Bcin15p01760.1	present	NA	NA	NA	NA
1155	bcinT_01155	Scaffold_3	319672	320091	-	419	0.998	NO	NO	NA	NO	NO	nonOrtho	present	NA	NA	NA	NA
1156	bcinT_01156	Scaffold_3	320909	321397	-	488	NO	NO	NO	NA	NO	NO	Bcin15p01770.1	present	NA	NA	NA	NA
1157	bcinT_01157	Scaffold_3	322650	326029	-	3379	NO	NO	NO	NA	NO	NO	Bcin15p01780.1	present	NA	NA	NA	NA
1158	bcinT_01158	Scaffold_3	327167	328363	+	1196	NO	NO	NO	NA	NO	NO	Bcin15p01800.1	present	NA	NA	NA	NA
1159	bcinT_01159	Scaffold_3	329189	329902	-	713	NO	NO	NO	NA	Protein of unknown function (DUF962)_pfam06127	NO	Bcin15p01810.1	present	NA	NA	NA	NA
1160	bcinT_01160	Scaffold_3	331098	333890	+	2792	NO	NO	NO	NA	SHS2 domain found in N terminus of Rpb7p/Rpc25p/MJ0397_pfam03876;S1 RNA binding domain_pfam00575	NO	Bcin15p01830.1	present	NA	NA	I1RCB7#PHI:1567#GzOB007#5518#Fusarium_graminearum#unaffected_pathogenicity	3e-33
1161	bcinT_01161	Scaffold_3	335465	339226	-	3761	NO	NO	NO	NA	Putative amidoligase enzyme_pfam12224	NO	Bcin15p01840.1	present	NA	NA	NA	NA
1162	bcinT_01162	Scaffold_3	340283	341031	-	748	0.816	NO	NO	NA	SH3-binding, glutamic acid-rich protein_pfam04908	NO	Bcin15p01850.1	present	NA	NA	NA	NA
1163	bcinT_01163	Scaffold_3	341374	343189	+	1815	NO	NO	NO	NA	Thiamine pyrophosphate enzyme, N-terminal TPP binding domain_pfam02776;Thiamine pyrophosphate enzyme, central domain_pfam00205;Thiamine pyrophosphate enzyme, C-terminal TPP binding domain_pfam02775	NO	Bcin15p01860.1	present	NA	NA	NA	NA
1164	bcinT_01164	Scaffold_3	343811	345067	+	1256	NO	NO	NO	NA	NO	NO	Bcin15p01870.1	present	NA	NA	NA	NA
1165	bcinT_01165	Scaffold_3	345797	347827	-	2030	NO	NO	NO	NA	Ankyrin repeats (many copies)_pfam13857	NO	Bcin15p01880.1	present	NA	NA	NA	NA
1166	bcinT_01166	Scaffold_3	348288	354563	-	6275	NO	NO	NO	NA	NO	NO	Bcin15p01890.1	present	NA	NA	NA	NA
1167	bcinT_01167	Scaffold_3	357331	360009	-	2678	NO	NO	NO	NA	NO	NO	Bcin15p01900.1	present	Q700F1_CANGB	0.0001	I1S4M4#PHI:1426#GzC2H094#5518#Fusarium_graminearum#unaffected_pathogenicity	8e-07
1168	bcinT_01168	Scaffold_3	366139	366795	+	656	NO	SignalP_EUK	NO	NA	NO	NO	Bcin15p01910.1	present	NA	NA	NA	NA
1169	bcinT_01169	Scaffold_3	369825	370825	+	1000	NO	NO	NO	NA	NO	NO	Bcin15p01920.1	present	NA	NA	NA	NA
1170	bcinT_01170	Scaffold_3	371072	373081	-	2009	NO	NO	NO	NA	NO	NO	Bcin15p01930.1	present	NA	NA	NA	NA
1171	bcinT_01171	Scaffold_3	373863	374336	+	473	NO	NO	NO	NA	NO	NO	Bcin15p01940.1	present	NA	NA	NA	NA
1172	bcinT_01172	Scaffold_3	374637	376257	-	1620	NO	NO	NO	NA	Domain of unknown function (DUF3328)_pfam11807	NO	Bcin15p01950.1,Bcin15p01950.2	present	NA	NA	NA	NA
1173	bcinT_01173	Scaffold_3	376569	377263	-	694	NO	SignalP_EUK	NO	NA	NO	NO	Bcin15p01960.1	present	NA	NA	NA	NA
1174	bcinT_01174	Scaffold_3	377800	379485	+	1685	NO	NO	NO	NA	NO	NO	Bcin15p01970.1	present	NA	NA	NA	NA
1175	bcinT_01175	Scaffold_3	379903	380182	+	279	0.986	NO	NO	NA	NO	NO	nonOrtho	present	NA	NA	NA	NA
1176	bcinT_01176	Scaffold_3	380675	381448	-	773	NO	SignalP_EUK	NO	NA	NO	NO	Bcin15p01990.1	present	NA	NA	NA	NA
1177	bcinT_01177	Scaffold_3	382699	383970	-	1271	NO	NO	NO	NA	Fungal specific transcription factor domain_pfam11951;Fungal Zn(2)-Cys(6) binuclear cluster domain_pfam00172	NO	Bcin15p02000.1,Bcin15p02000.2,Bcin15p02000.3	present	A4R0W3_MAGO7	1e-05	I1S409#PHI:1773#GzZC088#5518#Fusarium_graminearum#unaffected_pathogenicity	1e-13
1178	bcinT_01178	Scaffold_3	384772	386411	+	1639	NO	NO	NO	NA	AAA ATPase domain_pfam13191;Origin recognition complex (ORC) subunit 5 C-terminus_pfam14630	NO	Bcin15p02010.1	present	NA	NA	NA	NA
1179	bcinT_01179	Scaffold_3	387680	390047	-	2367	NO	NO	NO	NA	NO	NO	Bcin15p02020.1	present	NA	NA	NA	NA
1180	bcinT_01180	Scaffold_3	390744	392558	-	1814	NO	NO	NO	NA	Domain of unknown function (DUF382)_pfam04037;PSP_pfam04046	NO	Bcin15p02030.1	present	NA	NA	NA	NA
1181	bcinT_01181	Scaffold_3	393002	394770	+	1768	NO	NO	NO	NA	Triose-phosphate Transporter family_pfam03151	NO	Bcin15p02040.1	present	NA	NA	NA	NA
1182	bcinT_01182	Scaffold_3	395839	398405	-	2566	NO	NO	NO	NA	NO	NO	Bcin15p02050.1	present	NA	NA	NA	NA
1183	bcinT_01183	Scaffold_3	399635	402254	+	2619	NO	NO	NO	NA	VEFS-Box of polycomb protein_pfam09733	NO	Bcin15p02060.1	present	NA	NA	NA	NA
1184	bcinT_01184	Scaffold_3	403836	406756	+	2920	NO	NO	NO	NA	NO	NO	Bcin15p02070.1	present	NA	NA	NA	NA
1185	bcinT_01185	Scaffold_3	410607	412944	-	2337	NO	NO	NO	NA	ATP synthase alpha/beta family, beta-barrel domain_pfam02874;ATP synthase alpha/beta family, nucleotide-binding domain_pfam00006	NO	Bcin15p02080.1	present	NA	NA	NA	NA
1186	bcinT_01186	Scaffold_3	413543	415893	-	2350	NO	NO	NO	GH13.hmm;CBM48.hmm	Carbohydrate-binding module 48 (Isoamylase N-terminal domain)_pfam02922;Alpha amylase, catalytic domain_pfam00128;Alpha amylase, C-terminal all-beta domain_pfam02806	NO	Bcin15p02090.1,Bcin15p02090.2	present	NA	NA	A0A0D2YC96#PHI:4725#gbe1#5507#Fusarium_oxysporum#unaffected_pathogenicity	1e-15
1187	bcinT_01187	Scaffold_3	417389	419279	+	1890	NO	NO	NO	NA	AAA domain (Cdc48 subfamily)_pfam07724	NO	Bcin15p02100.1	present	Q5EMY3_MAGGR	7e-05	NA	NA
1188	bcinT_01188	Scaffold_3	420369	421206	-	837	NO	NO	NO	NA	Cytochrome c oxidase subunit IV_pfam02936	NO	Bcin15p02110.1	present	NA	NA	NA	NA
1189	bcinT_01189	Scaffold_3	424207	425341	+	1134	NO	NO	NO	NA	Glyceraldehyde 3-phosphate dehydrogenase, C-terminal domain_pfam02800;Glyceraldehyde 3-phosphate dehydrogenase, NAD binding domain_pfam00044	NO	Bcin15p02120.1	present	NA	NA	NA	NA
1190	bcinT_01190	Scaffold_3	427220	429708	+	2488	NO	NO	NO	NA	Histone deacetylase domain_pfam00850;Arb2 domain_pfam09757	NO	Bcin15p02130.1	present	Q5A839_CANAL	2e-24	NA	NA
1191	bcinT_01191	Scaffold_3	430836	431942	+	1106	NO	NO	NO	NA	F-box domain_pfam00646	NO	Bcin15p02140.1	present	NA	NA	NA	NA
1192	bcinT_01192	Scaffold_3	432693	436535	+	3842	NO	NO	NO	NA	Histidine kinase-, DNA gyrase B-, and HSP90-like ATPase_pfam02518;His Kinase A (phospho-acceptor) domain_pfam00512;Response regulator receiver domain_pfam00072;PAS fold_pfam08448	NO	Bcin15p02150.1	present	O74271_CANAL	7e-36	D4I7B7#PHI:2500#rcsC#552#Erwinia_amylovora#loss_of_pathogenicity	2e-28
1193	bcinT_01193	Scaffold_3	437120	438482	-	1362	NO	NO	NO	NA	NO	NO	Bcin15g02160.2	present	NA	NA	NA	NA
1194	bcinT_01194	Scaffold_3	444557	449393	-	4836	NO	NO	NO	NA	NO	NO	Bcin15p02180.1	present	NA	NA	NA	NA
1195	bcinT_01195	Scaffold_3	450658	450866	+	208	0.901	NO	NO	NA	NO	NO	nonOrtho	present	NA	NA	NA	NA
1196	bcinT_01196	Scaffold_3	452873	453905	-	1032	NO	SignalP_EUK	NO	NA	LicD family_pfam04991	NO	Bcin15p02200.1	present	NA	NA	NA	NA
1197	bcinT_01197	Scaffold_3	457638	458804	-	1166	NO	NO	NO	NA	NO	NO	Bcin15p02210.1	present	NA	NA	NA	NA
1198	bcinT_01198	Scaffold_3	459126	459969	-	843	NO	NO	NO	NA	NO	NO	Bcin15p02220.1	present	NA	NA	NA	NA
1199	bcinT_01199	Scaffold_3	461420	461996	+	576	0.98	NO	NO	NA	NO	NO	nonOrtho	present	NA	NA	NA	NA
1200	bcinT_01200	Scaffold_3	463558	464693	-	1135	NO	NO	NO	NA	NO	NO	nonOrtho	present	NA	NA	NA	NA
1201	bcinT_01201	Scaffold_3	465217	467167	+	1950	NO	NO	NO	NA	Cytochrome P450_pfam00067	NO	Bcin15p02240.2	present	A4ULI9_MYCGR	3e-13	Q6WP49#PHI:438#BcBOT1_(CND5)#40559#Botrytis_cinerea#reduced_virulence	0.0005
1202	bcinT_01202	Scaffold_3	470228	470572	-	344	NO	NO	NO	NA	NO	NO	Bcin15p02260.1	present	NA	NA	NA	NA
1203	bcinT_01203	Scaffold_3	478552	480927	-	2375	NO	NO	NO	GT3.hmm	Glycogen synthase_pfam05693	NO	Bcin15p02270.1	present	NA	NA	A0A0D2XDM3#PHI:4724#gls1#5507#Fusarium_oxysporum#unaffected_pathogenicity	2e-28
1204	bcinT_01204	Scaffold_3	484423	485628	-	1205	NO	NO	NO	NA	NO	NO	Bcin15p02280.1	present	NA	NA	NA	NA
1205	bcinT_01205	Scaffold_3	486512	487987	+	1475	NO	NO	NO	NA	NO	NO	Bcin15p02290.1	present	NA	NA	NA	NA
1206	bcinT_01206	Scaffold_3	490318	492036	+	1718	NO	NO	NO	NA	NO	NO	Bcin15p02300.1	present	NA	NA	NA	NA
1207	bcinT_01207	Scaffold_3	493889	494627	-	738	NO	NO	NO	NA	NO	NO	nonOrtho	present	NA	NA	NA	NA
1208	bcinT_01208	Scaffold_3	496807	498198	+	1391	NO	NO	NO	NA	NmrA-like family_pfam05368	NO	Bcin15p02310.1	present	NA	NA	NA	NA
1209	bcinT_01209	Scaffold_3	498998	501439	-	2441	NO	NO	NO	NA	FAD binding domain_pfam01494	NO	Bcin15p02320.1	present	Q5GFD3_PHAND	0.0005	NA	NA
1210	bcinT_01210	Scaffold_3	502645	505269	+	2624	NO	NO	NO	NA	NO	NO	Bcin15p02330.1	present	NA	NA	NA	NA
1211	bcinT_01211	Scaffold_3	505758	506000	-	242	1	NO	NO	NA	NO	NO	nonOrtho	present	NA	NA	NA	NA
1212	bcinT_01212	Scaffold_3	508585	509724	-	1139	NO	NO	NO	NA	Eukaryotic initiation factor 4E_pfam01652	NO	Bcin15p02340.1	present	NA	NA	NA	NA
1213	bcinT_01213	Scaffold_3	511083	512477	-	1394	NO	NO	NO	NA	Flavin-binding monooxygenase-like_pfam00743;NAD(P)-binding Rossmann-like domain_pfam13450	NO	Bcin15p02350.1	present	NA	NA	NA	NA
1214	bcinT_01214	Scaffold_3	513007	518351	+	5344	NO	NO	NO	NA	Telomeric single stranded DNA binding POT1/CDC13_pfam02765	NO	Bcin15p02360.1	present	NA	NA	NA	NA
1215	bcinT_01215	Scaffold_3	519164	521979	+	2815	NO	NO	NO	NA	Ankyrin repeats (3 copies)_pfam12796;NACHT domain_pfam05729	NO	Bcin15p02370.1	present	NA	NA	NA	NA
1216	bcinT_01216	Scaffold_3	523489	524412	-	923	NO	NO	NO	NA	NO	NO	nonOrtho	present	NA	NA	NA	NA
1217	bcinT_01217	Scaffold_3	525157	525930	+	773	NO	SignalP_EUK	NO	NA	Peptidase A4 family_pfam01828	NO	Bcin15p02380.1	present	NA	NA	NA	NA
1218	bcinT_01218	Scaffold_3	526741	527562	-	821	0.987	SignalP_EUK	YES	NA	NO	NO	Bcin15p02390.1	present	NA	NA	NA	NA
1219	bcinT_01219	Scaffold_3	529959	530341	+	382	0.93	NO	NO	NA	NO	NO	nonOrtho	present	NA	NA	NA	NA
1220	bcinT_01220	Scaffold_3	532610	533258	-	648	NO	NO	NO	NA	NO	NO	nonOrtho	present	NA	NA	NA	NA
1221	bcinT_01221	Scaffold_3	533401	534851	+	1450	NO	NO	NO	NA	Myb-like DNA-binding domain_pfam13921;Myb-like DNA-binding domain_pfam00249	NO	Bcin15p02400.1	present	NA	NA	Q52G60#PHI:2991#MGG_01426.6#318829#Magnaporthe_oryzae#reduced_virulence	7e-07
1222	bcinT_01222	Scaffold_3	536250	536741	-	491	0.931	NO	NO	NA	NO	NO	nonOrtho	present	NA	NA	NA	NA
1223	bcinT_01223	Scaffold_3	540331	542428	-	2097	NO	SignalP_EUK	NO	NA	NO	NO	Bcin15p02410.1	present	NA	NA	NA	NA
1224	bcinT_01224	Scaffold_3	543899	544855	-	956	NO	NO	NO	NA	NO	NO	Bcin15p02420.1	present	NA	NA	NA	NA
1225	bcinT_01225	Scaffold_3	545895	547460	+	1565	NO	NO	NO	NA	2OG-Fe(II) oxygenase superfamily_pfam13640	NO	Bcin15p02430.1	present	NA	NA	NA	NA
1226	bcinT_01226	Scaffold_3	548174	551467	+	3293	NO	SignalP_EUK	NO	GH3.hmm;CBM1.hmm	Fungal cellulose binding domain_pfam00734;Glycosyl hydrolase family 3 N terminal domain_pfam00933;Glycosyl hydrolase family 3 C-terminal domain_pfam01915;Fibronectin type III-like domain_pfam14310	NO	Bcin15p02440.1	present	Q99324_SEPLY	0	NA	NA
1227	bcinT_01227	Scaffold_3	552523	553574	-	1051	NO	NO	NO	NA	Apc15p protein_pfam05841	NO	Bcin15p02450.1	present	NA	NA	NA	NA
1228	bcinT_01228	Scaffold_3	554014	554490	-	476	NO	NO	NO	NA	NO	NO	nonOrtho	present	NA	NA	NA	NA
1229	bcinT_01229	Scaffold_3	555609	556178	-	569	0.927	NO	NO	NA	NO	NO	nonOrtho	present	NA	NA	NA	NA
1230	bcinT_01230	Scaffold_3	556567	563486	+	6919	NO	NO	NO	NA	Pyridine nucleotide-disulphide oxidoreductase_pfam07992;GXGXG motif_pfam01493;Glutamate synthase central domain_pfam04898;Glutamine amidotransferases class-II_pfam00310;Dihydroprymidine dehydrogenase domain II, 4Fe-4S cluster_pfam14691;Conserved region in glutamate synthase_pfam01645	NO	Bcin15p02460.1,Bcin15p02460.2,Bcin15p02460.3	present	C1G3N5_PARBD	1e-05	D4III8#PHI:2227#pao#5270#Ustilago_maydis#reduced_virulence_loss_of_pathogenicity	0.0003
1231	bcinT_01231	Scaffold_3	565022	567454	+	2432	NO	NO	NO	NA	VTC domain_pfam09359;Domain of unknown function (DUF202)_pfam02656	NO	Bcin15p02470.1	present	NA	NA	J9VQL2#PHI:3457#VTC4#5207#Cryptococcus_neoformans#increased_virulence_(hypervirulence)	4e-07
1232	bcinT_01232	Scaffold_3	568234	570802	+	2568	NO	NO	NO	NA	NO	NO	Bcin15p02480.1	present	NA	NA	NA	NA
1233	bcinT_01233	Scaffold_3	571813	572958	-	1145	0.926	NO	NO	NA	NO	NO	Bcin15p02490.1	present	NA	NA	NA	NA
1234	bcinT_01234	Scaffold_3	573799	574247	-	448	NO	NO	NO	NA	Histone chaperone domain CHZ_pfam09649	NO	Bcin15p02500.1	present	NA	NA	NA	NA
1235	bcinT_01235	Scaffold_3	575045	578480	+	3435	NO	NO	NO	NA	Adenosine/AMP deaminase_pfam00962	NO	Bcin15p02510.1	present	NA	NA	NA	NA
1236	bcinT_01236	Scaffold_3	579267	582219	+	2952	NO	NO	NO	NA	Fungal specific transcription factor domain_pfam04082;Fungal Zn(2)-Cys(6) binuclear cluster domain_pfam00172	NO	Bcin15p02520.1	present	Q0WXM3_FUSOX	6e-18	I1RSR7#PHI:1796#GzZC111#5518#Fusarium_graminearum#unaffected_pathogenicity	4e-14
1237	bcinT_01237	Scaffold_3	584537	586005	+	1468	NO	NO	NO	NA	NO	NO	Bcin15p02530.1,Bcin15p02530.2	present	NA	NA	NA	NA
1238	bcinT_01238	Scaffold_3	586387	588158	+	1771	NO	SignalP_EUK	NO	AA7.hmm	FAD binding domain_pfam01565;Berberine and berberine like_pfam08031	NO	Bcin15p02540.1	present	Q2VLJ1_GIBZA	8e-112	Q2VLJ1#PHI:716#ZEB1#5518#Fusarium_graminearum#unaffected_pathogenicity	1e-06
1239	bcinT_01239	Scaffold_3	590070	591353	+	1283	NO	NO	NO	NA	Hsp20/alpha crystallin family_pfam00011	NO	Bcin15p02550.1	present	NA	NA	NA	NA
1240	bcinT_01240	Scaffold_3	592385	592930	-	545	0.843	NO	NO	NA	NO	NO	Bcin15p02560.1,Bcin15p02560.2	present	NA	NA	NA	NA
1241	bcinT_01241	Scaffold_3	593883	596146	+	2263	NO	NO	NO	NA	Man1-Src1p-C-terminal domain_pfam09402;HeH/LEM domain_pfam12949	NO	Bcin15p02570.1	present	NA	NA	I1RA50#PHI:1453#GzAra001#5518#Fusarium_graminearum#lethal	6e-15
1242	bcinT_01242	Scaffold_3	601584	603480	+	1896	NO	SignalP_EUK	NO	NA	CFEM domain_pfam05730	NO	Bcin15p02580.1	present	Q9Y784_MAGGR	2e-46	G4MML4#PHI:3214#MoCDIP2#318829#Magnaporthe_oryzae#unaffected_pathogenicity	0.0006
1243	bcinT_01243	Scaffold_3	605161	612066	-	6905	NO	NO	NO	NA	Adenylate and Guanylate cyclase catalytic domain_pfam00211;Leucine rich repeat_pfam13855;Adenylate cyclase G-alpha binding domain_pfam08509;Protein phosphatase 2C_pfam00481	NO	Bcin15p02590.1,Bcin15p02590.2	present	Q9P880_BOTFU	0	Q9P880#PHI:240_PHI:2368#BAC_bac#40559#Botrytis_cinerea#reduced_virulence	1e-32
1244	bcinT_01244	Scaffold_3	615199	616675	+	1476	NO	NO	NO	NA	Histidine kinase-, DNA gyrase B-, and HSP90-like ATPase_pfam02518;Mitochondrial branched-chain alpha-ketoacid dehydrogenase kinase_pfam10436	NO	Bcin15p02600.1	present	NA	NA	I1RT82#PHI:1287#FGSG_07381#5518#Fusarium_graminearum#unaffected_pathogenicity	3e-05
1245	bcinT_01245	Scaffold_3	617141	618485	-	1344	NO	NO	NO	NA	Septin_pfam00735	NO	Bcin15p02610.1	present	CDC10_CANAL	2e-71	Q4WEI0#PHI:4894#aspC#746128#Aspergillus_fumigatus#unaffected_pathogenicity_increased_virulence_(hypervirulence)	4e-34
1246	bcinT_01246	Scaffold_3	618909	621703	+	2794	NO	NO	NO	NA	WD domain, G-beta repeat_pfam00400;Dip2/Utp12 Family_pfam04003	NO	Bcin15p02620.1	present	TUP1_CANAL	3e-25	NA	NA
1247	bcinT_01247	Scaffold_3	622419	624082	-	1663	NO	NO	NO	NA	DNA ligase N terminus_pfam04675	NO	Bcin15p02630.1	present	NA	NA	NA	NA
1248	bcinT_01248	Scaffold_3	625262	626894	+	1632	NO	NO	NO	NA	Domain of unknown function (DUF4048)_pfam13257	NO	Bcin15p02640.1	present	NA	NA	NA	NA
1249	bcinT_01249	Scaffold_3	627433	628776	-	1343	NO	NO	NO	NA	NADH pyrophosphatase zinc ribbon domain_pfam09297;NADH pyrophosphatase-like rudimentary NUDIX domain_pfam09296;NUDIX domain_pfam00293	NO	Bcin15p02650.1	present	NA	NA	NA	NA
1250	bcinT_01250	Scaffold_3	629864	631148	+	1284	NO	NO	NO	NA	PQ loop repeat_pfam04193	NO	Bcin15p02660.1	present	NA	NA	NA	NA
1251	bcinT_01251	Scaffold_3	631820	632560	-	740	NO	NO	NO	NA	NO	NO	Bcin15p02670.1	present	NA	NA	NA	NA
1252	bcinT_01252	Scaffold_3	633040	633695	+	655	0.974	NO	NO	NA	NO	NO	Bcin15p02680.1	present	NA	NA	NA	NA
1253	bcinT_01253	Scaffold_3	634488	635067	+	579	NO	NO	NO	NA	Phenolic acid decarboxylase (PAD)_pfam05870	NO	Bcin15p02690.1	present	NA	NA	NA	NA
1254	bcinT_01254	Scaffold_3	635303	637895	-	2592	NO	NO	NO	NA	Helicase conserved C-terminal domain_pfam13625;Type III restriction enzyme, res subunit_pfam04851;ERCC3/RAD25/XPB C-terminal helicase_pfam16203	NO	Bcin15p02700.1	present	NA	NA	NA	NA
1255	bcinT_01255	Scaffold_3	638428	638739	+	311	NO	NO	NO	NA	NO	NO	Bcin15p02710.1	present	NA	NA	NA	NA
1256	bcinT_01256	Scaffold_3	638986	639997	-	1011	0.87	NO	NO	NA	Proteasome subunit_pfam00227;Proteasome subunit A N-terminal signature_pfam10584	NO	Bcin15p02720.1	present	NA	NA	NA	NA
1257	bcinT_01257	Scaffold_3	640557	642275	+	1718	NO	NO	NO	AA4.hmm	FAD binding domain_pfam01565;FAD linked oxidases, C-terminal domain_pfam02913	NO	Bcin15p02730.1	present	NA	NA	NA	NA
1258	bcinT_01258	Scaffold_3	643143	643970	+	827	NO	NO	NO	NA	Glutathione S-transferase, N-terminal domain_pfam13417	NO	Bcin15p02740.1	present	NA	NA	NA	NA
1259	bcinT_01259	Scaffold_3	644960	647112	-	2152	NO	NO	NO	NA	Ankyrin repeat_pfam00023	NO	Bcin15p02750.1	present	NA	NA	NA	NA
1260	bcinT_01260	Scaffold_3	648016	648885	+	869	0.901	NO	NO	NA	NO	NO	nonOrtho	present	NA	NA	NA	NA
1261	bcinT_01261	Scaffold_3	649161	650163	-	1002	NO	NO	NO	NA	BTB/POZ domain_pfam00651	NO	Bcin15p02760.1	present	NA	NA	NA	NA
1262	bcinT_01262	Scaffold_3	650865	652313	-	1448	NO	NO	NO	NA	NO	NO	Bcin15p02770.1	present	NA	NA	NA	NA
1263	bcinT_01263	Scaffold_3	653513	654955	+	1442	NO	NO	NO	NA	NO	NO	Bcin15p02780.1	present	NA	NA	NA	NA
1264	bcinT_01264	Scaffold_3	656383	657389	+	1006	NO	NO	NO	NA	BTB/POZ domain_pfam00651	NO	Bcin15p02800.1	present	NA	NA	NA	NA
1265	bcinT_01265	Scaffold_3	658436	658692	-	256	0.999	NO	NO	NA	NO	NO	nonOrtho	present	NA	NA	NA	NA
1266	bcinT_01266	Scaffold_3	659036	663499	+	4463	NO	NO	NO	NA	ATPase family associated with various cellular activities (AAA)_pfam00004	NO	Bcin15p02820.1	present	Q0PND8_MAGGR	7e-05	NA	NA
1267	bcinT_01267	Scaffold_3	664198	666184	+	1986	NO	NO	NO	NA	Fungal Zn(2)-Cys(6) binuclear cluster domain_pfam00172	NO	Bcin15p02830.1	present	NA	NA	G4N3W1#PHI:5627#FZC33#318829#Magnaporthe_oryzae#unaffected_pathogenicity	8e-09
1268	bcinT_01268	Scaffold_3	666962	668377	+	1415	NO	NO	NO	NA	BTB/POZ domain_pfam00651	NO	Bcin15p02840.1	present	NA	NA	NA	NA
1269	bcinT_01269	Scaffold_3	668987	669814	+	827	NO	NO	NO	NA	BTB/POZ domain_pfam00651	NO	Bcin15p02850.1	present	NA	NA	NA	NA
1270	bcinT_01270	Scaffold_3	670252	670953	-	701	NO	NO	NO	NA	Ribosomal protein L19_pfam01245	NO	Bcin15p02860.1	present	NA	NA	NA	NA
1271	bcinT_01271	Scaffold_3	671159	672439	+	1280	NO	NO	NO	NA	NO	NO	Bcin15p02870.1	present	NA	NA	NA	NA
1272	bcinT_01272	Scaffold_3	672503	673694	-	1191	NO	NO	NO	NA	Pyridoxal-phosphate dependent enzyme_pfam00291	NO	Bcin15p02880.1	present	NA	NA	NA	NA
1273	bcinT_01273	Scaffold_3	674111	677447	+	3336	NO	NO	NO	NA	Nuclear condensing complex subunits, C-term domain_pfam12719;HEAT repeats_pfam13646	NO	Bcin15p02890.1	present	NA	NA	NA	NA
1274	bcinT_01274	Scaffold_3	677926	678956	-	1030	0.852	NO	NO	NA	Thioesterase superfamily_pfam03061	NO	Bcin15p02900.1	present	NA	NA	NA	NA
1275	bcinT_01275	Scaffold_3	679835	681592	-	1757	NO	NO	NO	NA	Cytochrome P450_pfam00067	NO	Bcin15p02910.1	present	A4ULI9_MYCGR	1e-19	V5XZS6#PHI:4194#AKT7#5599#Alternaria_alternata#reduced_virulence_increased_virulence_(hypervirulence)	0.0001
1276	bcinT_01276	Scaffold_3	683140	683784	-	644	NO	NO	NO	NA	NO	NO	Bcin15p02920.1	present	NA	NA	NA	NA
1277	bcinT_01277	Scaffold_3	685892	686559	+	667	0.983	NO	NO	NA	NO	NO	nonOrtho	present	NA	NA	NA	NA
1278	bcinT_01278	Scaffold_3	689136	690991	+	1855	NO	NO	NO	NA	F-box-like_pfam12937	NO	Bcin15p02930.1,Bcin15p02930.2,Bcin15p02930.3	present	NA	NA	NA	NA
1279	bcinT_01279	Scaffold_3	692638	692947	-	309	0.837	NO	NO	NA	NO	NO	nonOrtho	present	NA	NA	NA	NA
1280	bcinT_01280	Scaffold_3	697980	701324	-	3344	NO	NO	NO	NA	Male sterility protein_pfam07993;AMP-binding enzyme_pfam00501;Phosphopantetheine attachment site_pfam00550	NO	nonOrtho	present	NA	NA	NA	NA
1281	bcinT_01281	Scaffold_3	704285	707340	+	3055	NO	NO	NO	NA	Fungal specific transcription factor domain_pfam04082;Fungal Zn(2)-Cys(6) binuclear cluster domain_pfam00172	NO	Bcin15p02950.1,Bcin15p02950.2	present	Q0WXM3_FUSOX	2e-15	I1RCK0#PHI:1920#GzZC235#5518#Fusarium_graminearum#unaffected_pathogenicity	2e-22
1282	bcinT_01282	Scaffold_3	709598	711246	-	1648	NO	NO	NO	NA	WD domain, G-beta repeat_pfam00400;Histone-binding protein RBBP4 or subunit C of CAF1 complex_pfam12265	NO	Bcin15p02960.1	present	TUP1_CANAL	1e-17	Q4WQK8#PHI:6111#CpcB#746128#Aspergillus_fumigatus#reduced_virulence	5e-05
1283	bcinT_01283	Scaffold_3	711781	716044	+	4263	NO	NO	NO	NA	XRN 5'-3' exonuclease N-terminus_pfam03159	NO	Bcin15p02970.1	present	Q5AL09_CANAL	0	Q4HWE2#PHI:1671#GzCCHC011#5518#Fusarium_graminearum#reduced_virulence	1e-07
1284	bcinT_01284	Scaffold_3	716258	716522	+	264	0.859	NO	NO	NA	NO	NO	nonOrtho	present	NA	NA	NA	NA
1285	bcinT_01285	Scaffold_3	716858	720373	-	3515	NO	NO	NO	NA	Vps54-like protein_pfam07928;Vacuolar-sorting protein 54, of GARP complex_pfam10475	NO	Bcin15p02980.1	present	NA	NA	NA	NA
1286	bcinT_01286	Scaffold_3	721036	723359	+	2323	NO	NO	NO	NA	MCM2/3/5 family_pfam00493;MCM OB domain_pfam17207;MCM N-terminal domain_pfam14551	NO	Bcin15p02990.1	present	NA	NA	V6RLW4#PHI:1583#GzOB023#5518#Fusarium_graminearum#unaffected_pathogenicity	3e-24
1287	bcinT_01287	Scaffold_3	724595	726718	-	2123	NO	SignalP_EUK	NO	NA	NO	NO	Bcin15p03000.1	present	NA	NA	NA	NA
1288	bcinT_01288	Scaffold_3	727078	727844	+	766	NO	NO	NO	NA	NO	NO	nonOrtho	present	NA	NA	NA	NA
1289	bcinT_01289	Scaffold_3	728184	728390	-	206	NO	NO	NO	NA	NO	NO	nonOrtho	present	NA	NA	NA	NA
1290	bcinT_01290	Scaffold_3	733830	734372	+	542	NO	SignalP_EUK	NO	NA	NO	NO	Bcin15p03010.1	present	NA	NA	NA	NA
1291	bcinT_01291	Scaffold_3	738883	739883	-	1000	0.976	NO	NO	NA	NO	NO	nonOrtho	present	NA	NA	NA	NA
1292	bcinT_01292	Scaffold_3	742344	745676	+	3332	NO	NO	NO	NA	Protein kinase domain_pfam00069	NO	Bcin15p03020.1,Bcin15p03020.2	present	C1G8Q1_PARBD	1e-62	Q59Z32#PHI:2554#Rck2#5476#Candida_albicans#reduced_virulence	7e-13
1293	bcinT_01293	Scaffold_3	747061	747956	+	895	0.864	NO	NO	NA	Alpha-kinase family_pfam02816	NO	Bcin15p03030.1	present	NA	NA	NA	NA
1294	bcinT_01294	Scaffold_3	749705	750619	-	914	NO	SignalP_EUK	NO	NA	NO	NO	Bcin15p03040.1	present	NA	NA	NA	NA
1295	bcinT_01295	Scaffold_3	751320	752339	+	1019	NO	NO	NO	GT32.hmm	Glycosyltransferase sugar-binding region containing DXD motif_pfam04488	NO	Bcin15p03050.1	present	Q59X54_CANAL	8e-06	NA	NA
1296	bcinT_01296	Scaffold_3	753122	754321	-	1199	NO	NO	NO	NA	Plant protein of unknown function (DUF946)_pfam06101	NO	Bcin15p03060.1	present	E3RCD1_PYRTT	1e-69	NA	NA
1297	bcinT_01297	Scaffold_3	757868	759281	+	1413	NO	SignalP_EUK	NO	GH16.hmm	Glycosyl hydrolases family 16_pfam00722	NO	Bcin15p03070.1	present	Q5AJC0_CANAL	6e-25	NA	NA
1298	bcinT_01298	Scaffold_3	761466	761786	-	320	0.961	NO	NO	NA	NO	NO	nonOrtho	present	NA	NA	NA	NA
1299	bcinT_01299	Scaffold_3	763594	764347	+	753	NO	SignalP_EUK	NO	CE5.hmm	Cutinase_pfam01083	NO	Bcin15p03080.1	present	CUTI_BOTFU	3e-146	Q00298#PHI:69#CUTA#40559#Botrytis_cinerea#unaffected_pathogenicity	2e-36
1300	bcinT_01300	Scaffold_3	765190	766138	+	948	NO	NO	NO	NA	CutC family_pfam03932	NO	Bcin15p03090.1	present	NA	NA	NA	NA
1301	bcinT_01301	Scaffold_3	766307	768367	-	2060	NO	NO	NO	NA	NO	NO	Bcin15p03100.1	present	NA	NA	NA	NA
1302	bcinT_01302	Scaffold_3	768962	770905	+	1943	NO	NO	NO	NA	NO	NO	Bcin15p03110.1,Bcin15p03110.2	present	NA	NA	NA	NA
1303	bcinT_01303	Scaffold_3	772365	773471	-	1106	NO	NO	NO	NA	Polyprenyl synthetase_pfam00348	NO	Bcin15p03120.1	present	NA	NA	NA	NA
1304	bcinT_01304	Scaffold_3	774566	776717	+	2151	NO	NO	NO	NA	Anaphase promoting complex subunit 8 / Cdc23_pfam04049;Tetratricopeptide repeat_pfam13181;TPR repeat_pfam13414	NO	Bcin15p03130.1	present	Q8TGW9_CANAL	1e-07	NA	NA
1305	bcinT_01305	Scaffold_3	778353	779778	+	1425	NO	SignalP_EUK	NO	AA9.hmm;CBM1.hmm	Glycosyl hydrolase family 61_pfam03443;Fungal cellulose binding domain_pfam00734	NO	Bcin15p03140.1	present	O59937_FUSOX	1e-07	Q8NJ73#PHI:2043#XYL-6#318829#Magnaporthe_oryzae#unaffected_pathogenicity	9e-11
1306	bcinT_01306	Scaffold_3	780197	782294	-	2097	NO	SignalP_EUK	NO	NA	Pro-kumamolisin, activation domain_pfam09286	NO	Bcin15p03150.1	present	SED2_ASPFU	5e-123	NA	NA
1307	bcinT_01307	Scaffold_3	784824	785888	+	1064	NO	NO	NO	NA	RmlD substrate binding domain_pfam04321	NO	Bcin15p03160.1	present	NA	NA	Q9A0G6#PHI:5069#GacA#1314#Streptococcus_pyogenes#lethal	0.0001
1308	bcinT_01308	Scaffold_3	787872	789391	+	1519	NO	NO	NO	NA	O-methyltransferase_pfam00891	NO	Bcin15p03170.1	present	Q2I0M6_CERNC	1e-46	NA	NA
1309	bcinT_01309	Scaffold_3	789902	790775	-	873	NO	NO	NO	NA	NO	NO	nonOrtho	present	NA	NA	NA	NA
1310	bcinT_01310	Scaffold_3	792686	792997	+	311	NO	NO	NO	NA	NO	NO	nonOrtho	present	NA	NA	NA	NA
1311	bcinT_01311	Scaffold_3	794478	795472	+	994	0.936	NO	NO	NA	NO	NO	nonOrtho	present	NA	NA	NA	NA
1312	bcinT_01312	Scaffold_3	798151	800592	+	2441	NO	NO	NO	NA	PH domain_pfam00169	NO	Bcin15p03190.1	present	NA	NA	NA	NA
1313	bcinT_01313	Scaffold_3	806111	807946	-	1835	NO	NO	NO	NA	AMP-binding enzyme_pfam00501	NO	Bcin15p03200.1	present	NA	NA	I1RRR9#PHI:1457#GzAra005#5518#Fusarium_graminearum#unaffected_pathogenicity	5e-12
1314	bcinT_01314	Scaffold_3	808489	809385	+	896	NO	NO	NO	NA	Nuclear pore complex component_pfam08058	NO	Bcin15p03210.1	present	NA	NA	NA	NA
1315	bcinT_01315	Scaffold_3	809717	812885	+	3168	NO	NO	NO	NA	High-temperature-induced dauer-formation protein_pfam12722	NO	Bcin15p03220.1	present	NA	NA	NA	NA
1316	bcinT_01316	Scaffold_3	813801	815644	+	1843	NO	NO	NO	NA	Epoxide hydrolase N terminus_pfam06441	NO	Bcin15p03230.1	present	NA	NA	NA	NA
1317	bcinT_01317	Scaffold_3	816073	816616	-	543	NO	NO	NO	NA	NO	NO	nonOrtho	present	NA	NA	NA	NA
1318	bcinT_01318	Scaffold_3	817958	820807	+	2849	NO	NO	NO	NA	Cation transport protein_pfam02386	NO	Bcin15p03240.1	present	NA	NA	NA	NA
1319	bcinT_01319	Scaffold_3	823681	824238	+	557	0.842	NO	NO	NA	Domain of unknown function (DUF3328)_pfam11807	NO	nonOrtho	present	NA	NA	NA	NA
1320	bcinT_01320	Scaffold_3	824741	825535	-	794	0.913	NO	NO	NA	NO	NO	Bcin15p03250.1	present	NA	NA	NA	NA
1321	bcinT_01321	Scaffold_3	826424	827026	+	602	0.908	NO	NO	NA	Acetyltransferase (GNAT) domain_pfam13302	NO	Bcin15p03260.1	present	NA	NA	NA	NA
1322	bcinT_01322	Scaffold_3	829292	829621	-	329	NO	SignalP_EUK	NO	NA	NO	NO	Bcin15p03270.1	present	NA	NA	NA	NA
1323	bcinT_01323	Scaffold_3	830503	835714	-	5211	NO	NO	NO	NA	NO	NO	Bcin15p03280.1	present	NA	NA	NA	NA
1324	bcinT_01324	Scaffold_3	836439	839198	+	2759	NO	NO	NO	NA	Variant SH3 domain_pfam14604;Cofilin/tropomyosin-type actin-binding protein_pfam00241	NO	Bcin15p03290.1	present	Q59LF3_CANAL	2e-11	NA	NA
1325	bcinT_01325	Scaffold_3	840236	840837	-	601	0.991	NO	NO	NA	Cysteine-rich TM module stress tolerance_pfam12734	NO	Bcin15p03300.1	present	Q5AIC4_CANAL	8e-05	NA	NA
1326	bcinT_01326	Scaffold_3	844325	845414	+	1089	NO	NO	NO	NA	Glutaredoxin_pfam00462;Thioredoxin_pfam00085	NO	Bcin15p03310.1	present	NA	NA	NA	NA
1327	bcinT_01327	Scaffold_3	846234	847711	-	1477	NO	SignalP_EUK	NO	NA	Phosphoesterase family_pfam04185	NO	Bcin15p03320.1	present	NA	NA	NA	NA
1328	bcinT_01328	Scaffold_3	849490	851694	+	2204	NO	NO	NO	NA	Multicopper oxidase_pfam00394;Multicopper oxidase_pfam07732;Multicopper oxidase_pfam07731	NO	Bcin15p03330.1	present	B2C6F1_CRYGA	1e-87	J7MF98#PHI:2700#lac2#5465#Colletotrichum_orbiculare#reduced_virulence	1e-05
1329	bcinT_01329	Scaffold_3	857087	859467	+	2380	NO	NO	NO	NA	6-phosphofructo-2-kinase_pfam01591;Histidine phosphatase superfamily (branch 1)_pfam00300	NO	Bcin15p03340.1	present	NA	NA	NA	NA
1330	bcinT_01330	Scaffold_3	861015	862185	+	1170	NO	NO	NO	NA	Caulimovirus viroplasmin_pfam01693;RNase H_pfam00075	NO	Bcin15p03350.1	present	NA	NA	NA	NA
1331	bcinT_01331	Scaffold_3	863500	865466	+	1966	NO	NO	NO	NA	Sodium/hydrogen exchanger family_pfam00999	NO	Bcin15p03360.1	present	Q59KS4_CANAL	5e-92	NA	NA
1332	bcinT_01332	Scaffold_3	866034	867368	-	1334	NO	NO	NO	NA	Glyoxalase/Bleomycin resistance protein/Dioxygenase superfamily_pfam00903	NO	Bcin15p03370.1	present	NA	NA	NA	NA
1333	bcinT_01333	Scaffold_3	868089	868901	+	812	NO	NO	NO	NA	NO	NO	Bcin15p03380.1	present	NA	NA	NA	NA
1334	bcinT_01334	Scaffold_3	872300	872921	+	621	NO	NO	NO	NA	NO	NO	nonOrtho	present	NA	NA	NA	NA
1335	bcinT_01335	Scaffold_3	874578	876371	+	1793	NO	NO	NO	NA	Velvet factor_pfam11754	NO	Bcin15p03390.1	present	A4RG81_MAGO7	5e-20	L0PQB7#PHI:4502#BcVEL1#40559#Botrytis_cinerea#reduced_virulence	1e-35
1336	bcinT_01336	Scaffold_3	878265	880754	+	2489	NO	NO	NO	NA	NO	NO	Bcin15p03400.1	present	NA	NA	NA	NA
1337	bcinT_01337	Scaffold_3	881973	886537	-	4564	NO	NO	NO	NA	IPT/TIG domain_pfam01833;Ankyrin repeats (3 copies)_pfam12796	NO	Bcin15p03410.1	present	NA	NA	NA	NA
1338	bcinT_01338	Scaffold_3	892486	894943	-	2457	NO	NO	NO	GT39.hmm	MIR domain_pfam02815;Dolichyl-phosphate-mannose-protein mannosyltransferase_pfam02366;C-terminal four TMM region of protein-O-mannosyltransferase_pfam16192	NO	Bcin15p03420.1	present	Q5ADM9_CANAL	0	NA	NA
1339	bcinT_01339	Scaffold_3	895896	898406	-	2510	NO	NO	NO	NA	Sugar (and other) transporter_pfam00083	NO	Bcin15p03430.1	present	Q5ANE1_CANAL	1e-52	Q4PBY9#PHI:2240_PHI:4586#Srt1#5270#Ustilago_maydis#reduced_virulence	3e-14
1340	bcinT_01340	Scaffold_3	902196	903400	+	1204	NO	NO	NO	NA	Chitin synthase III catalytic subunit_pfam12271	NO	Bcin15p03440.1	present	CHS7_CANAL	2e-21	NA	NA
1341	bcinT_01341	Scaffold_3	904350	905852	+	1502	NO	NO	NO	NA	Ssl1-like_pfam04056;TFIIH C1-like domain_pfam07975	NO	Bcin15p03450.1	present	NA	NA	I1RPM7#PHI:1376#GzC2H039#5518#Fusarium_graminearum#unaffected_pathogenicity	0.0007
1342	bcinT_01342	Scaffold_3	906512	907497	-	985	NO	NO	NO	NA	WW domain_pfam00397	NO	Bcin15p03460.1	present	NA	NA	NA	NA
1343	bcinT_01343	Scaffold_3	908145	908762	+	617	NO	SignalP_EUK	NO	NA	ML domain_pfam02221	NO	Bcin15p03470.1	present	NA	NA	NA	NA
1344	bcinT_01344	Scaffold_3	909337	909888	-	551	0.892	NO	NO	NA	ATP synthase (F/14-kDa) subunit_pfam01990	NO	Bcin15p03480.1	present	Q5AHJ0_CANAL	2e-51	NA	NA
1345	bcinT_01345	Scaffold_3	910187	911681	+	1494	NO	NO	NO	NA	Protein of unknown function (DUF2418)_pfam10332	NO	Bcin15p03490.1	present	NA	NA	NA	NA
1346	bcinT_01346	Scaffold_3	913737	915674	+	1937	NO	NO	NO	NA	NO	NO	Bcin15p03500.1	present	NA	NA	NA	NA
1347	bcinT_01347	Scaffold_3	917875	919721	-	1846	NO	NO	NO	NA	NO	NO	Bcin15p03510.1	present	NA	NA	NA	NA
1348	bcinT_01348	Scaffold_3	919974	921653	+	1679	NO	NO	NO	NA	NO	NO	Bcin15p03520.1	present	NA	NA	NA	NA
1349	bcinT_01349	Scaffold_3	921689	922803	-	1114	NO	NO	NO	NA	Electron transfer flavoprotein FAD-binding domain_pfam00766;Electron transfer flavoprotein domain_pfam01012	NO	Bcin15p03530.1	present	NA	NA	NA	NA
1350	bcinT_01350	Scaffold_3	923405	925614	+	2209	NO	NO	NO	NA	SWIRM-associated region 1_pfam16495;Myb-like DNA-binding domain_pfam00249;SWIRM domain_pfam04433	NO	Bcin15p03540.1	present	Q59WH0_CANAL	6e-07	NA	NA
1351	bcinT_01351	Scaffold_3	925906	928026	-	2120	NO	NO	NO	NA	NO	NO	Bcin15p03550.1	present	NA	NA	NA	NA
1352	bcinT_01352	Scaffold_3	928388	930450	+	2062	NO	NO	NO	NA	Helicase conserved C-terminal domain_pfam00271;Type III restriction enzyme, res subunit_pfam04851	NO	Bcin15p03560.1	present	NA	NA	NA	NA
1353	bcinT_01353	Scaffold_3	931412	933234	+	1822	NO	NO	NO	NA	NO	NO	Bcin15p03570.1	present	NA	NA	NA	NA
1354	bcinT_01354	Scaffold_3	936240	936836	+	596	NO	NO	NO	NA	NO	NO	nonOrtho	present	NA	NA	NA	NA
1355	bcinT_01355	Scaffold_3	938959	940623	+	1664	NO	NO	NO	NA	Protein kinase domain_pfam00069	NO	Bcin15p03580.1,Bcin15p03580.2,Bcin15p03580.3	present	HOG1_BOTFB	0	A1IVT7#PHI:1031#bcSAK1#40559#Botrytis_cinerea#reduced_virulence	4e-39
1356	bcinT_01356	Scaffold_3	941207	941464	-	257	0.998	NO	NO	NA	NO	NO	nonOrtho	present	NA	NA	NA	NA
1357	bcinT_01357	Scaffold_3	942566	945126	+	2560	NO	NO	NO	NA	Transport protein Avl9_pfam09794	NO	Bcin15p03590.1	present	NA	NA	NA	NA
1358	bcinT_01358	Scaffold_3	947232	949867	+	2635	NO	NO	NO	NA	Cullin family_pfam00888;Cullin protein neddylation domain_pfam10557	NO	Bcin15p03600.1	present	NA	NA	NA	NA
1359	bcinT_01359	Scaffold_3	956499	957840	+	1341	NO	NO	NO	NA	G-protein alpha subunit_pfam00503	NO	Bcin15p03610.1	present	Q589C6_BOTFU	0	Q589C6#PHI:574#BCG3#40559#Botrytis_cinerea#reduced_virulence	2e-37
1360	bcinT_01360	Scaffold_3	960028	962946	+	2918	NO	NO	NO	GT35.hmm	Carbohydrate phosphorylase_pfam00343	NO	Bcin15p03620.1	present	NA	NA	G4MW66#PHI:2062_PHI:3815#Gph1_GPH1#318829#Magnaporthe_oryzae#unaffected_pathogenicity_loss_of_pathogenicity_reduced_virulence	9e-22
1361	bcinT_01361	Scaffold_3	963801	964849	+	1048	0.9	NO	NO	NA	Enoyl-(Acyl carrier protein) reductase_pfam13561	NO	Bcin15p03630.1	present	A4RGG9_MAGO7	2e-29	B2ZRQ4#PHI:2802#3hnr#93612#Setosphaeria_turcica#unaffected_pathogenicity	6e-05
1362	bcinT_01362	Scaffold_3	966225	968155	+	1930	NO	NO	NO	AA7.hmm	Berberine and berberine like_pfam08031;FAD binding domain_pfam01565	NO	Bcin15p03640.1	present	A0ST43_CERNC	4e-22	NA	NA
1363	bcinT_01363	Scaffold_3	968530	970071	-	1541	NO	SignalP_EUK	NO	NA	Serine incorporator (Serinc)_pfam03348	NO	Bcin15p03650.1	present	NA	NA	NA	NA
1364	bcinT_01364	Scaffold_3	970591	972358	+	1767	NO	NO	NO	NA	Major Facilitator Superfamily_pfam07690	NO	Bcin15p03660.1	present	NA	NA	NA	NA
1365	bcinT_01365	Scaffold_3	972844	974760	-	1916	NO	NO	NO	NA	NO	NO	nonOrtho	present	NA	NA	NA	NA
1366	bcinT_01366	Scaffold_3	977913	981457	+	3544	NO	NO	NO	NA	PGAP1-like protein_pfam07819	NO	Bcin15p03670.1	present	NA	NA	NA	NA
1367	bcinT_01367	Scaffold_3	983004	986308	+	3304	NO	NO	NO	NA	Phosphatidylinositolglycan class N (PIG-N)_pfam04987;Type I phosphodiesterase / nucleotide pyrophosphatase_pfam01663	NO	Bcin15p03680.1	present	NA	NA	NA	NA
1368	bcinT_01368	Scaffold_3	988157	991249	+	3092	NO	NO	NO	NA	Fungal specific transcription factor domain_pfam04082	NO	Bcin15p03690.1,Bcin15p03690.2	present	A6N6J8_FUSOX	0	A6N6J8#PHI:1021_PHI:2981#CTF1_Ctf1#5507#Fusarium_oxysporum#unaffected_pathogenicity_reduced_virulence	1e-07
1369	bcinT_01369	Scaffold_3	991875	993770	+	1895	NO	NO	NO	CBM50.hmm	NO	NO	Bcin15p03700.1	present	NA	NA	NA	NA
1370	bcinT_01370	Scaffold_3	996401	999279	-	2878	NO	NO	NO	NA	NO	NO	Bcin15p03710.1	present	NA	NA	NA	NA
1371	bcinT_01371	Scaffold_3	999855	1000318	+	463	0.999	NO	NO	NA	NO	NO	Bcin15p03720.1	present	NA	NA	NA	NA
1372	bcinT_01372	Scaffold_3	1000561	1001343	-	782	NO	NO	NO	NA	RNase H_pfam00075	NO	Bcin15p03730.1	present	NA	NA	NA	NA
1373	bcinT_01373	Scaffold_3	1001987	1004871	-	2884	NO	NO	NO	NA	Elongation factor Tu GTP binding domain_pfam00009	NO	Bcin15p03740.1	present	NA	NA	NA	NA
1374	bcinT_01374	Scaffold_3	1005858	1007191	+	1333	NO	NO	NO	NA	NO	NO	Bcin15p03750.1	present	NA	NA	NA	NA
1375	bcinT_01375	Scaffold_3	1012489	1014844	+	2355	NO	NO	NO	NA	Ring finger domain_pfam13639	NO	Bcin15p03770.1,Bcin15p03770.2	present	NA	NA	NA	NA
1376	bcinT_01376	Scaffold_3	1015849	1018551	+	2702	NO	NO	NO	NA	Oligonucleotide/oligosaccharide-binding (OB)-fold_pfam07717;Helicase associated domain (HA2)_pfam04408;Helicase conserved C-terminal domain_pfam00271	NO	Bcin15p03780.1	present	NA	NA	NA	NA
1377	bcinT_01377	Scaffold_3	1018987	1021755	-	2768	NO	NO	NO	NA	Anaphase promoting complex (APC) subunit 2_pfam08672;Cullin family_pfam00888	NO	Bcin15p03790.1	present	NA	NA	NA	NA
1378	bcinT_01378	Scaffold_3	1022266	1024312	-	2046	NO	NO	NO	NA	Mysoin-binding motif of peroxisomes_pfam12632	NO	Bcin15p03800.1,Bcin15p03800.2,Bcin15p03800.3	present	NA	NA	NA	NA
1379	bcinT_01379	Scaffold_3	1026827	1027065	-	238	0.999	NO	NO	NA	NO	NO	nonOrtho	present	NA	NA	NA	NA
1380	bcinT_01380	Scaffold_3	1027383	1029063	+	1680	NO	NO	NO	NA	NO	NO	Bcin15p03810.1	present	Q9Y784_MAGGR	1e-15	NA	NA
1381	bcinT_01381	Scaffold_3	1029722	1030531	-	809	NO	NO	NO	NA	Threonyl and Alanyl tRNA synthetase second additional domain_pfam07973;tRNA synthetases class II (A)_pfam01411	NO	Bcin15p03820.1	present	NA	NA	NA	NA
1382	bcinT_01382	Scaffold_3	1033135	1034055	+	920	NO	NO	NO	NA	NO	NO	Bcin15p03840.1	present	NA	NA	NA	NA
1383	bcinT_01383	Scaffold_3	1035594	1036101	+	507	NO	NO	NO	NA	Rab5-interacting protein (Rab5ip)_pfam07019	NO	Bcin15p03850.1	present	NA	NA	NA	NA
1384	bcinT_01384	Scaffold_3	1039117	1040743	+	1626	NO	NO	NO	NA	Flavin-binding monooxygenase-like_pfam00743	NO	Bcin15p03860.1	present	NA	NA	Q5GFD3#PHI:413#MPD1#13684#Parastagonospora_nodorum#unaffected_pathogenicity	0.0004
1385	bcinT_01385	Scaffold_3	1044125	1044940	-	815	NO	SignalP_EUK	NO	CBM1.hmm	Fungal cellulose binding domain_pfam00734	NO	Bcin15p03870.1	present	O59937_FUSOX	4e-05	Q8NJ73#PHI:2043#XYL-6#318829#Magnaporthe_oryzae#unaffected_pathogenicity	2e-08
1386	bcinT_01386	Scaffold_3	1045756	1046028	+	272	NO	NO	NO	NA	NO	NO	nonOrtho	present	NA	NA	NA	NA
1387	bcinT_01387	Scaffold_3	1049659	1049991	-	332	NO	NO	NO	NA	NO	NO	Bcin15p03880.1,Bcin15p03880.2	present	NA	NA	NA	NA
1388	bcinT_01388	Scaffold_3	1051585	1053176	-	1591	NO	NO	NO	NA	NO	NO	Bcin15p03890.1	present	NA	NA	NA	NA
1389	bcinT_01389	Scaffold_3	1055284	1056522	+	1238	NO	NO	NO	NA	Ribosomal protein L1p/L10e family_pfam00687	NO	Bcin15p03900.1	present	NA	NA	NA	NA
1390	bcinT_01390	Scaffold_3	1057196	1058343	-	1147	NO	SignalP_EUK	NO	NA	Palmitoyl protein thioesterase_pfam02089	NO	Bcin15p03910.1	present	NA	NA	M2TW52#PHI:4988#Ppt1#5016#Cochliobolus_heterostrophus#reduced_virulence	1e-12
1391	bcinT_01391	Scaffold_3	1059153	1060573	+	1420	NO	NO	NO	NA	Cyclin, N-terminal domain_pfam00134	NO	Bcin15p03920.1	present	NA	NA	NA	NA
1392	bcinT_01392	Scaffold_3	1062185	1063296	+	1111	NO	NO	NO	NA	Uncharacterised protein family (UPF0121)_pfam03661	NO	Bcin15p03930.1	present	NA	NA	NA	NA
1393	bcinT_01393	Scaffold_3	1067565	1069888	+	2323	NO	NO	NO	NA	Heterokaryon incompatibility protein (HET)_pfam06985	NO	Bcin15p03940.1	present	NA	NA	NA	NA
1394	bcinT_01394	Scaffold_3	1071824	1072354	+	530	NO	NO	NO	NA	3-beta hydroxysteroid dehydrogenase/isomerase family_pfam01073	NO	nonOrtho	present	NA	NA	NA	NA
1395	bcinT_01395	Scaffold_3	1072405	1072947	+	542	0.898	NO	NO	NA	3-beta hydroxysteroid dehydrogenase/isomerase family_pfam01073	NO	Bcin15p03950.1	present	NA	NA	NA	NA
1396	bcinT_01396	Scaffold_3	1073930	1075185	-	1255	NO	NO	NO	NA	Common central domain of tyrosinase_pfam00264	NO	Bcin15p03960.1	present	NA	NA	NA	NA
1397	bcinT_01397	Scaffold_3	1076449	1077286	+	837	NO	NO	NO	NA	Domain of unknown function (DUF3328)_pfam11807	NO	Bcin15p03970.1	present	NA	NA	NA	NA
1398	bcinT_01398	Scaffold_3	1078168	1078797	+	629	0.871	NO	NO	NA	NO	NO	Bcin15p03980.1	present	NA	NA	NA	NA
1399	bcinT_01399	Scaffold_3	1081327	1082174	+	847	NO	NO	NO	NA	Domain of unknown function (DUF3328)_pfam11807	NO	Bcin15p03990.1	present	NA	NA	NA	NA
1400	bcinT_01400	Scaffold_3	1082369	1083091	-	722	NO	NO	NO	NA	Domain of unknown function (DUF3328)_pfam11807	NO	Bcin15p04000.1	present	NA	NA	NA	NA
1401	bcinT_01401	Scaffold_3	1084080	1084696	+	616	NO	SignalP_EUK	NO	NA	NO	NO	Bcin15p04010.6	present	NA	NA	NA	NA
1402	bcinT_01402	Scaffold_3	1085859	1087271	+	1412	NO	NO	NO	NA	NO	NO	Bcin15p04020.1	present	NA	NA	NA	NA
1403	bcinT_01403	Scaffold_3	1087615	1088183	-	568	NO	NO	NO	NA	NO	NO	nonOrtho	present	NA	NA	NA	NA
1404	bcinT_01404	Scaffold_3	1090896	1091919	+	1023	NO	NO	NO	NA	Pyridoxamine 5'-phosphate oxidase like_pfam16242	NO	Bcin15p04030.1	present	NA	NA	NA	NA
1405	bcinT_01405	Scaffold_3	1092113	1093327	-	1214	NO	NO	NO	NA	Transcription initiation factor IID, 18kD subunit_pfam02269	NO	Bcin15p04040.1	present	Q9Y7E5_CANAL	8e-98	I1RMA5#PHI:4041#spt3#5518#Fusarium_graminearum#reduced_virulence	5e-18
1406	bcinT_01406	Scaffold_3	1094412	1097318	-	2906	NO	NO	NO	NA	NO	NO	Bcin15p04050.1	present	NA	NA	NA	NA
1407	bcinT_01407	Scaffold_3	1098868	1103932	-	5064	NO	NO	NO	NA	NO	NO	Bcin15p04060.1	present	NA	NA	NA	NA
1408	bcinT_01408	Scaffold_3	1105433	1107067	+	1634	NO	NO	NO	NA	NO	NO	Bcin15p04070.1,Bcin15p04070.2	present	NA	NA	NA	NA
1409	bcinT_01409	Scaffold_3	1108105	1109202	+	1097	NO	NO	NO	NA	NO	NO	Bcin15p04080.1	present	NA	NA	NA	NA
1410	bcinT_01410	Scaffold_3	1109900	1111483	+	1583	NO	NO	NO	NA	NO	NO	Bcin15p04090.1	present	NA	NA	NA	NA
1411	bcinT_01411	Scaffold_3	1111866	1112531	+	665	NO	NO	NO	NA	NO	NO	nonOrtho	present	NA	NA	NA	NA
1412	bcinT_01412	Scaffold_3	1113251	1113674	+	423	0.989	SignalP_EUK	YES	NA	NO	NO	Bcin15p04100.1	present	NA	NA	NA	NA
1413	bcinT_01413	Scaffold_3	1114146	1116140	-	1994	NO	NO	NO	NA	Protein kinase domain_pfam00069	NO	Bcin15p04110.1	present	C4YM45_CANAW	3e-42	Q59Z32#PHI:2554#Rck2#5476#Candida_albicans#reduced_virulence	1e-08
1414	bcinT_01414	Scaffold_3	1116524	1119376	+	2852	NO	NO	NO	NA	Muniscin C-terminal mu homology domain_pfam10291;Fes/CIP4, and EFC/F-BAR homology domain_pfam00611	NO	Bcin15p04120.1	present	A4R2P0_MAGO7	3e-06	NA	NA
1415	bcinT_01415	Scaffold_3	1120905	1122046	+	1141	NO	NO	NO	NA	NO	NO	Bcin15p04130.1	present	A6R6N1_AJECN	6e-06	NA	NA
1416	bcinT_01416	Scaffold_3	1123856	1125834	+	1978	NO	NO	NO	NA	Inhibitor of Apoptosis domain_pfam00653	NO	Bcin15p04140.1	present	NA	NA	I1RMP0#PHI:1485#GzHMG017#5518#Fusarium_graminearum#unaffected_pathogenicity	3e-13
1417	bcinT_01417	Scaffold_3	1126159	1127740	-	1581	NO	NO	NO	NA	Dihydroorotate dehydrogenase_pfam01180	NO	Bcin15p04150.1	present	NA	NA	NA	NA
1418	bcinT_01418	Scaffold_3	1129081	1130081	+	1000	NO	NO	NO	NA	NO	NO	Bcin15p04160.1	present	NA	NA	NA	NA
1419	bcinT_01419	Scaffold_3	1130973	1132239	-	1266	0.852	NO	NO	NA	NO	NO	Bcin15p04170.1	present	NA	NA	NA	NA
1420	bcinT_01420	Scaffold_3	1133018	1135032	+	2014	NO	NO	NO	NA	Protein kinase domain_pfam00069	NO	Bcin15p04180.1	present	HOG1_CRYPA	2e-09	I1RFK9#PHI:1269#FGSG_02488#5518#Fusarium_graminearum#unaffected_pathogenicity	1e-11
1421	bcinT_01421	Scaffold_3	1137262	1138424	-	1162	NO	NO	NO	NA	U-box domain_pfam04564;Tetratricopeptide repeat_pfam00515;Tetratricopeptide repeat_pfam13181	NO	Bcin15p04190.1	present	NA	NA	NA	NA
1422	bcinT_01422	Scaffold_3	1139148	1139946	-	798	0.918	NO	NO	NA	Ubiquinol-cytochrome-c reductase complex subunit (QCR10)_pfam09796	NO	Bcin15p04200.1	present	NA	NA	NA	NA
1423	bcinT_01423	Scaffold_3	1141988	1142596	+	608	NO	NO	NO	NA	NO	NO	Bcin15p04210.1,Bcin15p04210.2	present	NA	NA	NA	NA
1424	bcinT_01424	Scaffold_3	1143491	1145466	-	1975	NO	NO	NO	GT59.hmm	DIE2/ALG10 family_pfam04922	NO	Bcin15p04220.1	present	NA	NA	NA	NA
1425	bcinT_01425	Scaffold_3	1145918	1146734	-	816	NO	NO	NO	NA	NO	NO	Bcin15p04230.1	present	NA	NA	NA	NA
1426	bcinT_01426	Scaffold_3	1149080	1150638	-	1558	NO	NO	NO	NA	Ankyrin repeat_pfam00023	NO	nonOrtho	present	NA	NA	NA	NA
1427	bcinT_01427	Scaffold_3	1150741	1152813	-	2072	NO	NO	NO	NA	NACHT domain_pfam05729;Ankyrin repeats (3 copies)_pfam12796	NO	Bcin15p04240.1	present	NA	NA	NA	NA
1428	bcinT_01428	Scaffold_3	1154665	1155097	-	432	NO	SignalP_EUK	NO	NA	NO	NO	Bcin15p04250.1	present	NA	NA	NA	NA
1429	bcinT_01429	Scaffold_3	1157768	1159029	-	1261	NO	NO	NO	NA	NO	NO	Bcin15p04260.1	present	NA	NA	NA	NA
1430	bcinT_01430	Scaffold_3	1160372	1162116	-	1744	NO	NO	NO	NA	Fungal Zn(2)-Cys(6) binuclear cluster domain_pfam00172;Fungal specific transcription factor domain_pfam11951	NO	Bcin15p04270.1	present	Q0WXM3_FUSOX	0.0002	I1RC73#PHI:1933_PHI:6134#GzZC248_FHS1#5518#Fusarium_graminearum#reduced_virulence	2e-13
1431	bcinT_01431	Scaffold_3	1163744	1164507	+	763	NO	NO	NO	NA	L-lysine 6-monooxygenase (NADPH-requiring)_pfam13434	NO	Bcin15p04280.1	present	Q5SE95_ASPFM	2e-08	NA	NA
1432	bcinT_01432	Scaffold_3	1165181	1165739	-	558	0.876	NO	NO	NA	NO	NO	nonOrtho	present	NA	NA	NA	NA
1433	bcinT_01433	Scaffold_3	1166385	1167471	-	1086	0.819	NO	NO	NA	NO	NO	Bcin15p04300.1	present	NA	NA	NA	NA
1434	bcinT_01434	Scaffold_3	1169398	1171281	+	1883	NO	NO	NO	NA	Heterokaryon incompatibility protein (HET)_pfam06985	NO	Bcin15p04310.1	present	NA	NA	NA	NA
1435	bcinT_01435	Scaffold_3	1173510	1175463	+	1953	NO	NO	NO	NA	AMP-binding enzyme_pfam00501;AMP-binding enzyme C-terminal domain_pfam13193	NO	Bcin15p04320.1	present	O93800_ALTAL	9e-33	Q4WR83#PHI:2321#SidI#746128#Aspergillus_fumigatus#reduced_virulence	3e-05
1436	bcinT_01436	Scaffold_3	1176094	1177934	-	1840	NO	NO	NO	NA	Major Facilitator Superfamily_pfam07690	NO	Bcin15p04330.1	present	NA	NA	NA	NA
1437	bcinT_01437	Scaffold_3	1179153	1179924	+	771	NO	NO	NO	NA	GINS complex protein_pfam05916	NO	Bcin15p04340.1	present	NA	NA	NA	NA
1438	bcinT_01438	Scaffold_3	1180785	1182437	+	1652	NO	NO	NO	NA	Cytochrome P450_pfam00067	NO	Bcin15p04350.1,Bcin15p04350.2,Bcin15p04350.3	present	A4ULJ0_MYCGR	7e-07	V5XZS6#PHI:4194#AKT7#5599#Alternaria_alternata#reduced_virulence_increased_virulence_(hypervirulence)	4e-05
1439	bcinT_01439	Scaffold_3	1183944	1185103	+	1159	NO	NO	NO	NA	NO	NO	nonOrtho	present	NA	NA	NA	NA
1440	bcinT_01440	Scaffold_3	1187354	1188898	-	1544	NO	NO	NO	NA	NO	NO	Bcin15p04360.1,Bcin15p04360.2	present	NA	NA	NA	NA
1441	bcinT_01441	Scaffold_3	1190598	1191569	-	971	NO	NO	NO	NA	HD domain_pfam13023	NO	Bcin15p04370.1	present	NA	NA	NA	NA
1442	bcinT_01442	Scaffold_3	1192513	1193114	+	601	NO	NO	NO	NA	NO	NO	Bcin15p04380.1	present	NA	NA	NA	NA
1443	bcinT_01443	Scaffold_3	1193862	1196402	-	2540	NO	NO	NO	NA	NO	NO	Bcin15p04390.1	present	NA	NA	NA	NA
1444	bcinT_01444	Scaffold_3	1197736	1199360	-	1624	NO	NO	NO	NA	NO	NO	Bcin15p04400.2	present	NA	NA	NA	NA
1445	bcinT_01445	Scaffold_3	1201517	1202027	-	510	NO	NO	NO	NA	NO	NO	nonOrtho	present	NA	NA	NA	NA
1446	bcinT_01446	Scaffold_3	1202216	1202475	+	259	NO	NO	NO	NA	NO	NO	nonOrtho	present	NA	NA	NA	NA
1447	bcinT_01447	Scaffold_3	1206978	1207297	-	319	NO	NO	NO	NA	NO	NO	nonOrtho	present	NA	NA	NA	NA
1448	bcinT_01448	Scaffold_3	1207761	1208149	+	388	NO	NO	NO	NA	NO	NO	nonOrtho	present	NA	NA	NA	NA
1449	bcinT_01449	Scaffold_3	1208474	1210591	-	2117	NO	NO	NO	NA	Peptidase family M3_pfam01432	NO	Bcin15p04410.1	present	NA	NA	NA	NA
1450	bcinT_01450	Scaffold_3	1211455	1212012	-	557	0.994	NO	NO	NA	NO	NO	nonOrtho	present	A6RBY7_AJECN	3e-09	NA	NA
1451	bcinT_01451	Scaffold_3	1213095	1213783	-	688	NO	NO	NO	NA	EF-hand domain pair_pfam13499	NO	Bcin15p04420.1	present	Q5AK12_CANAL	0.0008	Q9UWF0#PHI:2108#CAM#318829#Magnaporthe_oryzae#loss_of_pathogenicity_reduced_virulence	3e-08
1452	bcinT_01452	Scaffold_3	1215160	1216346	+	1186	NO	NO	NO	NA	NO	NO	nonOrtho	present	NA	NA	NA	NA
1453	bcinT_01453	Scaffold_3	1217405	1219135	-	1730	NO	NO	NO	NA	Major Facilitator Superfamily_pfam07690	NO	Bcin15p04440.1	present	Q5ABU7_CANAL	2e-78	NA	NA
1454	bcinT_01454	Scaffold_3	1220702	1221263	-	561	0.914	NO	NO	NA	CoA binding domain_pfam13380	NO	Bcin15p04450.1	present	NA	NA	NA	NA
1455	bcinT_01455	Scaffold_3	1222895	1224910	+	2015	NO	NO	NO	NA	Major Facilitator Superfamily_pfam07690	NO	Bcin15p04460.1	present	NA	NA	NA	NA
1456	bcinT_01456	Scaffold_3	1225612	1227483	-	1871	NO	NO	NO	NA	Prenylcysteine lyase_pfam07156	NO	Bcin15p04470.1	present	NA	NA	NA	NA
1457	bcinT_01457	Scaffold_3	1228809	1229895	-	1086	NO	NO	NO	NA	short chain dehydrogenase_pfam00106	NO	Bcin15p04480.1	present	Q75WR5_9PLEO	4e-12	Q0UDE7#PHI:2247#Sch1#13684#Parastagonospora_nodorum#unaffected_pathogenicity	1e-11
1458	bcinT_01458	Scaffold_3	1231059	1232954	-	1895	NO	NO	NO	NA	Eukaryotic translation initiation factor 3 subunit 7 (eIF-3)_pfam05091	NO	Bcin15p04490.1	present	NA	NA	NA	NA
1459	bcinT_01459	Scaffold_3	1234811	1236604	+	1793	NO	NO	NO	NA	NO	NO	nonOrtho	present	NA	NA	NA	NA
1460	bcinT_01460	Scaffold_3	1237818	1240097	+	2279	NO	NO	NO	NA	IBR domain, a half RING-finger domain_pfam01485	NO	Bcin15p04510.1	present	NA	NA	NA	NA
1461	bcinT_01461	Scaffold_3	1240640	1243861	+	3221	NO	SignalP_EUK	NO	NA	CFEM domain_pfam05730	NO	Bcin15p04520.1	present	NA	NA	I1REI8#PHI:1093#FGSG_02077#5518#Fusarium_graminearum#reduced_virulence	6e-08
1462	bcinT_01462	Scaffold_3	1244603	1245193	-	590	NO	NO	NO	NA	NO	NO	Bcin15p04530.1	present	NA	NA	NA	NA
1463	bcinT_01463	Scaffold_3	1247915	1250245	+	2330	NO	NO	NO	NA	Histidine kinase-, DNA gyrase B-, and HSP90-like ATPase_pfam02518;PAS domain_pfam13426	NO	Bcin15p04540.1	present	Q1A1Y7_CRYNV	6e-08	NA	NA
1464	bcinT_01464	Scaffold_3	1251456	1252992	+	1536	NO	NO	NO	NA	NO	NO	Bcin15p04550.1	present	NA	NA	NA	NA
1465	bcinT_01465	Scaffold_3	1253572	1253838	+	266	1	NO	NO	NA	NO	NO	nonOrtho	present	NA	NA	NA	NA
1466	bcinT_01466	Scaffold_3	1255065	1256721	+	1656	NO	NO	NO	NA	Domain of unknown function (DUF4646)_pfam15496	NO	Bcin15p04560.1	present	NA	NA	NA	NA
1467	bcinT_01467	Scaffold_3	1257266	1258759	-	1493	NO	NO	NO	NA	NO	NO	Bcin15p04570.1	present	NA	NA	NA	NA
1468	bcinT_01468	Scaffold_3	1259382	1259822	+	440	0.802	NO	NO	NA	NO	NO	Bcin15p04580.1	present	NA	NA	NA	NA
1469	bcinT_01469	Scaffold_3	1260003	1260689	-	686	NO	NO	NO	NA	Bromodomain associated_pfam07524	NO	Bcin15p04590.1	present	NA	NA	I1RBZ7#PHI:1316#GzBrom001#5518#Fusarium_graminearum#unaffected_pathogenicity	8e-22
1470	bcinT_01470	Scaffold_3	1261099	1262697	+	1598	NO	NO	NO	NA	TAFII55 protein conserved region_pfam04658	NO	Bcin15p04600.1	present	NA	NA	NA	NA
1471	bcinT_01471	Scaffold_3	1263294	1264044	-	750	0.933	NO	NO	NA	Mitochondrial ribosomal protein L37_pfam08561	NO	Bcin15p04610.1	present	NA	NA	NA	NA
1472	bcinT_01472	Scaffold_3	1264680	1265124	-	444	NO	NO	NO	NA	NO	NO	Bcin15p04620.1	present	NA	NA	NA	NA
1473	bcinT_01473	Scaffold_3	1265674	1267144	+	1470	NO	NO	NO	NA	RNA recognition motif. (a.k.a. RRM, RBD, or RNP domain)_pfam00076	NO	Bcin15p04630.2	present	F2QU09_PICP7	3e-19	NA	NA
1474	bcinT_01474	Scaffold_3	1270017	1272347	+	2330	NO	NO	NO	NA	NO	NO	Bcin15p04640.1	present	NA	NA	NA	NA
1475	bcinT_01475	Scaffold_3	1272901	1273644	+	743	NO	NO	NO	NA	NO	NO	Bcin15p04650.1	present	NA	NA	NA	NA
1476	bcinT_01476	Scaffold_3	1274759	1275148	-	389	NO	NO	NO	NA	Domain of unknown function (DUF4267)_pfam14087	NO	Bcin15p04660.1	present	NA	NA	NA	NA
1477	bcinT_01477	Scaffold_3	1276084	1278089	+	2005	NO	SignalP_EUK	NO	NA	Subtilase family_pfam00082;Pro-kumamolisin, activation domain_pfam09286	NO	Bcin15p04670.1,Bcin15p04670.2	present	SED2_ARTOC	2e-120	NA	NA
1478	bcinT_01478	Scaffold_3	1278489	1279745	-	1256	NO	NO	NO	NA	NO	NO	Bcin15p04680.1	present	NA	NA	NA	NA
1479	bcinT_01479	Scaffold_3	1280259	1282601	-	2342	NO	NO	NO	NA	NO	NO	Bcin15p04690.1	present	NA	NA	NA	NA
1480	bcinT_01480	Scaffold_3	1284148	1284634	+	486	NO	NO	NO	NA	NO	NO	Bcin15p04700.1	present	NA	NA	NA	NA
1481	bcinT_01481	Scaffold_3	1286722	1288532	-	1810	NO	NO	NO	NA	Amino acid permease_pfam13520	NO	Bcin15p04710.1	present	NA	NA	NA	NA
1482	bcinT_01482	Scaffold_3	1290922	1292380	+	1458	NO	NO	NO	NA	NO	NO	Bcin15p04720.1	present	NA	NA	NA	NA
1483	bcinT_01483	Scaffold_3	1293920	1294648	+	728	NO	NO	NO	NA	Methyltransferase domain_pfam13649	NO	Bcin15p04730.1,Bcin15p04730.2	present	C5GYF3_AJEDR	2e-09	NA	NA
1484	bcinT_01484	Scaffold_3	1295175	1296521	-	1346	0.977	NO	NO	NA	NO	NO	Bcin15p04740.2	present	NA	NA	NA	NA
1485	bcinT_01485	Scaffold_3	1299362	1300925	-	1563	NO	NO	NO	NA	Cytochrome P450_pfam00067	NO	Bcin15p04750.1	present	A4ULI7_MYCGR	8e-11	NA	NA
1486	bcinT_01486	Scaffold_3	1301759	1303123	+	1364	NO	NO	NO	NA	Transferase family_pfam02458	NO	Bcin15p04760.1	present	NA	NA	NA	NA
1487	bcinT_01487	Scaffold_3	1304487	1305081	+	594	0.986	SignalP_EUK	YES	NA	NO	NO	Bcin15p04770.1	present	NA	NA	NA	NA
1488	bcinT_01488	Scaffold_3	1306160	1307892	-	1732	NO	NO	NO	NA	Cytochrome P450_pfam00067	NO	Bcin15p04780.1	present	A4ULI7_MYCGR	2e-08	NA	NA
1489	bcinT_01489	Scaffold_3	1309218	1310273	+	1055	NO	NO	NO	NA	GNS1/SUR4 family_pfam01151	NO	Bcin15p04790.1	present	NA	NA	NA	NA
1490	bcinT_01490	Scaffold_3	1311467	1312603	+	1136	NO	NO	NO	NA	NO	NO	Bcin15p04800.1	present	NA	NA	NA	NA
1491	bcinT_01491	Scaffold_3	1313144	1315804	+	2660	NO	NO	NO	NA	Major Facilitator Superfamily_pfam07690	NO	Bcin15p04810.1	present	Q9P8L8_BOTFU	9e-149	NA	NA
1492	bcinT_01492	Scaffold_3	1316569	1318643	-	2074	NO	NO	NO	NA	Fungal specific transcription factor domain_pfam04082;Fungal Zn(2)-Cys(6) binuclear cluster domain_pfam00172	NO	Bcin15p04820.1,Bcin15p04820.2	present	Q0WXM3_FUSOX	9e-11	I1S389#PHI:1781#GzZC096#5518#Fusarium_graminearum#unaffected_pathogenicity	2e-09
1493	bcinT_01493	Scaffold_3	1322863	1324800	+	1937	NO	NO	NO	NA	Cytochrome P450_pfam00067	NO	Bcin15p04830.1	present	A4ULJ0_MYCGR	7e-07	V5XZS6#PHI:4194#AKT7#5599#Alternaria_alternata#reduced_virulence_increased_virulence_(hypervirulence)	3e-06
1494	bcinT_01494	Scaffold_3	1327205	1328249	+	1044	NO	NO	NO	NA	GPR1/FUN34/yaaH family_pfam01184	NO	Bcin15p04840.1	present	NA	NA	NA	NA
1495	bcinT_01495	Scaffold_3	1329514	1329918	-	404	0.989	SignalP_EUK	YES	NA	NO	NO	Bcin15p04850.1	present	NA	NA	NA	NA
1496	bcinT_01496	Scaffold_3	1330847	1331381	+	534	NO	SignalP_EUK	NO	NA	NO	NO	Bcin15p04860.1	present	NA	NA	NA	NA
1497	bcinT_01497	Scaffold_3	1332823	1333380	+	557	0.992	SignalP_EUK	YES	NA	NO	NO	Bcin15p04870.1	present	NA	NA	NA	NA
1498	bcinT_01498	Scaffold_3	1333878	1336406	+	2528	NO	SignalP_EUK	NO	NA	Tannase and feruloyl esterase_pfam07519	NO	nonOrtho	present	NA	NA	NA	NA
1499	bcinT_01499	Scaffold_3	1337427	1338298	+	871	NO	NO	NO	NA	NO	NO	Bcin15p04900.1	present	NA	NA	NA	NA
1500	bcinT_01500	Scaffold_3	1339460	1340631	-	1171	NO	NO	NO	NA	NO	NO	Bcin12p06080.1	present	NA	NA	NA	NA
1501	bcinT_01501	Scaffold_3	1341749	1344293	+	2544	NO	NO	NO	NA	NO	NO	Bcin15p04920.1	present	NA	NA	NA	NA
1502	bcinT_01502	Scaffold_3	1346778	1347148	+	370	1	SignalP_EUK	YES	NA	NO	NO	Bcin15p04930.1	present	NA	NA	NA	NA
1503	bcinT_01503	Scaffold_3	1347986	1348798	-	812	NO	NO	NO	NA	NmrA-like family_pfam05368	NO	Bcin15p04940.1	present	NA	NA	NA	NA
1504	bcinT_01504	Scaffold_3	1351152	1352470	+	1318	NO	NO	NO	NA	Protein of unknown function (DUF2781)_pfam10914	NO	Bcin15p04950.1	present	NA	NA	NA	NA
1505	bcinT_01505	Scaffold_3	1355087	1356830	-	1743	NO	SignalP_EUK	NO	NA	NO	NO	Bcin15p04960.1	present	NA	NA	NA	NA
1506	bcinT_01506	Scaffold_3	1357919	1359666	-	1747	NO	NO	NO	NA	Phosphoglucose isomerase_pfam00342	NO	Bcin15p04970.1,Bcin15p04970.2,Bcin15p04970.3	present	NA	NA	NA	NA
1507	bcinT_01507	Scaffold_3	1362966	1365191	-	2225	NO	NO	NO	NA	Protein kinase domain_pfam00069;Protein kinase C terminal domain_pfam00433	NO	Bcin15p04980.1,Bcin15p04980.2	present	Q5AHG6_CANAL	2e-113	Q59Z32#PHI:2554#Rck2#5476#Candida_albicans#reduced_virulence	6e-31
1508	bcinT_01508	Scaffold_3	1366651	1368277	+	1626	NO	NO	NO	NA	Zinc finger, ZZ type_pfam00569;Myb-like DNA-binding domain_pfam00249	NO	Bcin15p04990.1	present	Q59WH0_CANAL	4e-132	I1S7F8#PHI:1553#GzMyb017#5518#Fusarium_graminearum#reduced_virulence	3e-29
1509	bcinT_01509	Scaffold_3	1374333	1376605	-	2272	NO	NO	NO	NA	Fungal Zn(2)-Cys(6) binuclear cluster domain_pfam00172	NO	Bcin15p05000.1	present	NA	NA	I1RXN7#PHI:1761#GzZC076#5518#Fusarium_graminearum#unaffected_pathogenicity	8e-09
1510	bcinT_01510	Scaffold_3	1376841	1377304	+	463	0.99	NO	NO	NA	NO	NO	nonOrtho	present	NA	NA	NA	NA
1511	bcinT_01511	Scaffold_3	1380657	1381752	-	1095	NO	NO	NO	NA	Ribosomal protein S21_pfam01165	NO	Bcin15p05010.1,Bcin15p05010.2	present	NA	NA	NA	NA
1512	bcinT_01512	Scaffold_3	1381853	1384350	+	2497	NO	NO	NO	NA	PWI domain_pfam01480	NO	Bcin15p05020.1	present	NA	NA	NA	NA
1513	bcinT_01513	Scaffold_3	1385111	1386620	+	1509	NO	SignalP_EUK	NO	GH28.hmm	Glycosyl hydrolases family 28_pfam00295	NO	Bcin15p05030.1	present	Q9C4A1_9PLEO	5e-21	NA	NA
1514	bcinT_01514	Scaffold_3	1387536	1391334	+	3798	NO	NO	NO	NA	Domain of unknown function (DUF4470)_pfam14737;MYND finger_pfam01753	NO	Bcin15p05040.1	present	NA	NA	NA	NA
1515	bcinT_01515	Scaffold_3	1391519	1392330	-	811	NO	NO	NO	NA	NO	NO	nonOrtho	present	NA	NA	NA	NA
1516	bcinT_01516	Scaffold_3	1392759	1396298	-	3539	NO	NO	NO	NA	Argonaute linker 1 domain_pfam08699;PAZ domain_pfam02170;N-terminal domain of argonaute_pfam16486;Piwi domain_pfam02171	NO	Bcin15p05060.1,Bcin15p05060.2	present	NA	NA	NA	NA
1517	bcinT_01517	Scaffold_3	1397429	1400046	-	2617	NO	NO	NO	NA	HAUS augmin-like complex subunit 6 N-terminus_pfam14661	NO	Bcin15p05070.1	present	NA	NA	NA	NA
1518	bcinT_01518	Scaffold_3	1402485	1404040	+	1555	NO	SignalP_EUK	NO	GH72.hmm	Glucanosyltransferase_pfam03198	NO	Bcin15p05080.1	present	GEL1_ASPFU	1e-178	P0C954#PHI:434#GEL2#746128#Aspergillus_fumigatus#reduced_virulence	6e-07
1519	bcinT_01519	Scaffold_3	1405059	1407468	+	2409	NO	NO	NO	NA	Common central domain of tyrosinase_pfam00264	NO	Bcin15p05090.1	present	NA	NA	NA	NA
1520	bcinT_01520	Scaffold_3	1408324	1410160	-	1836	NO	NO	NO	NA	Pterin binding enzyme_pfam00809;7,8-dihydro-6-hydroxymethylpterin-pyrophosphokinase (HPPK)_pfam01288	NO	Bcin15p05100.1	present	NA	NA	NA	NA
1521	bcinT_01521	Scaffold_3	1410794	1412046	+	1252	NO	NO	NO	NA	Nitronate monooxygenase_pfam03060	NO	Bcin15p05110.1	present	NA	NA	NA	NA
1522	bcinT_01522	Scaffold_3	1413945	1414904	+	959	NO	SignalP_EUK	NO	NA	Frag1/DRAM/Sfk1 family_pfam10277	NO	Bcin15p05120.1	present	NA	NA	NA	NA
1523	bcinT_01523	Scaffold_3	1450079	1450247	-	168	1	NO	NO	NA	NO	YES	nonOrtho	present	NA	NA	NA	NA
1524	bcinT_01524	Scaffold_3	1463707	1465932	+	2225	NO	NO	NO	NA	Fungal specific transcription factor domain_pfam04082;Fungal Zn(2)-Cys(6) binuclear cluster domain_pfam00172	NO	Bcin15p05130.1,Bcin15p05130.3	present	Q0WXM3_FUSOX	1e-12	I1RR01#PHI:1963#GzZC278#5518#Fusarium_graminearum#unaffected_pathogenicity	4e-12
1525	bcinT_01525	Scaffold_3	1467195	1468619	+	1424	NO	NO	NO	NA	Flavin reductase like domain_pfam01613	NO	Bcin15p05140.1	present	NA	NA	NA	NA
1526	bcinT_01526	Scaffold_3	1469102	1470887	-	1785	NO	NO	NO	NA	3-octaprenyl-4-hydroxybenzoate carboxy-lyase_pfam01977	NO	Bcin15p05150.1	present	NA	NA	NA	NA
1527	bcinT_01527	Scaffold_3	1471446	1472051	+	605	0.819	NO	NO	NA	Flavoprotein_pfam02441	NO	Bcin15p05160.1	present	NA	NA	NA	NA
1528	bcinT_01528	Scaffold_3	1474121	1474821	+	700	0.979	NO	NO	NA	NO	NO	nonOrtho	present	NA	NA	NA	NA
1529	bcinT_01529	Scaffold_3	1475858	1479461	-	3603	NO	NO	NO	NA	Protein kinase domain_pfam00069	NO	Bcin15p05170.1	present	Q7Z9J3_9PEZI	6e-11	Q59Z32#PHI:2554#Rck2#5476#Candida_albicans#reduced_virulence	1e-06
1530	bcinT_01530	Scaffold_3	1480486	1482607	+	2121	NO	NO	NO	NA	Protein of unknown function (DUF3292)_pfam11696	NO	Bcin15p05180.1,Bcin15p05180.2	present	NA	NA	NA	NA
1531	bcinT_01531	Scaffold_3	1483635	1484729	+	1094	NO	SignalP_EUK	NO	NA	SUR7/PalI family_pfam06687	NO	Bcin15p05190.1	present	NA	NA	NA	NA
1532	bcinT_01532	Scaffold_3	1485871	1487021	-	1150	NO	NO	NO	NA	NO	NO	Bcin15p05200.1	present	NA	NA	NA	NA
1533	bcinT_01533	Scaffold_3	1487453	1488787	+	1334	NO	NO	NO	NA	NO	NO	Bcin15p05210.1	present	NA	NA	NA	NA
1534	bcinT_01534	Scaffold_3	1490873	1491349	+	476	1	SignalP_EUK	YES	NA	NO	NO	Bcin15p05220.1	present	NA	NA	NA	NA
1535	bcinT_01535	Scaffold_4	3033	3480	+	447	0.958	NO	NO	NA	NO	NO	nonOrtho	present	NA	NA	NA	NA
1536	bcinT_01536	Scaffold_4	4447	5911	+	1464	NO	NO	NO	NA	NO	NO	nonOrtho	present	NA	NA	NA	NA
1537	bcinT_01537	Scaffold_4	6958	8600	+	1642	NO	NO	NO	NA	NO	NO	Bcin05p02230.1	present	NA	NA	NA	NA
1538	bcinT_01538	Scaffold_4	9458	10315	+	857	NO	NO	NO	NA	B-cell receptor-associated protein 31-like_pfam05529	NO	Bcin05p02240.1	present	NA	NA	NA	NA
1539	bcinT_01539	Scaffold_4	11034	13440	-	2406	NO	NO	NO	NA	Dihydrouridine synthase (Dus)_pfam01207	NO	Bcin05p02250.1	present	NA	NA	NA	NA
1540	bcinT_01540	Scaffold_4	14267	15826	+	1559	NO	NO	NO	NA	Kelch motif_pfam01344;Kelch motif_pfam07646;Galactose oxidase, central domain_pfam13418;Kelch motif_pfam13854	NO	Bcin05p02260.1	present	NA	NA	NA	NA
1541	bcinT_01541	Scaffold_4	16612	17662	+	1050	NO	NO	NO	NA	NO	NO	nonOrtho	present	NA	NA	NA	NA
1542	bcinT_01542	Scaffold_4	19034	21189	-	2155	NO	NO	NO	NA	NO	NO	Bcin05p02280.1	present	NA	NA	NA	NA
1543	bcinT_01543	Scaffold_4	23090	24607	-	1517	NO	NO	NO	NA	Lysine methyltransferase_pfam10294	NO	Bcin05p02290.1	present	NA	NA	NA	NA
1544	bcinT_01544	Scaffold_4	25937	27287	+	1350	NO	NO	NO	NA	Nitrogen permease regulator 2_pfam06218	NO	Bcin05p02300.1	present	NA	NA	NA	NA
1545	bcinT_01545	Scaffold_4	29480	31902	-	2422	NO	NO	NO	NA	NO	NO	Bcin05p02310.1,Bcin05p02310.2	present	NA	NA	NA	NA
1546	bcinT_01546	Scaffold_4	34534	34985	-	451	NO	NO	NO	NA	RNA polymerases N / 8 kDa subunit_pfam01194	NO	Bcin05p02320.1	present	NA	NA	NA	NA
1547	bcinT_01547	Scaffold_4	35221	38359	+	3138	NO	NO	NO	NA	NO	NO	Bcin05p02330.1	present	NA	NA	NA	NA
1548	bcinT_01548	Scaffold_4	38842	40105	+	1263	NO	NO	NO	NA	2OG-Fe(II) oxygenase superfamily_pfam03171;non-haem dioxygenase in morphine synthesis N-terminal_pfam14226	NO	Bcin05p02340.1	present	NA	NA	NA	NA
1549	bcinT_01549	Scaffold_4	40490	41171	-	681	0.998	NO	NO	NA	Zinc-binding_pfam12907;4F5 protein family_pfam04419	NO	Bcin05p02350.1	present	NA	NA	NA	NA
1550	bcinT_01550	Scaffold_4	41867	43313	+	1446	NO	NO	NO	NA	AT hook motif_pfam02178	NO	Bcin05p02360.1	present	NA	NA	NA	NA
1551	bcinT_01551	Scaffold_4	43859	45788	-	1929	0.826	NO	NO	NA	NO	NO	nonOrtho	present	NA	NA	NA	NA
1552	bcinT_01552	Scaffold_4	48195	49008	+	813	1	NO	NO	NA	IBR domain, a half RING-finger domain_pfam01485	NO	Bcin05p02370.1	present	NA	NA	NA	NA
1553	bcinT_01553	Scaffold_4	49846	50153	+	307	0.901	NO	NO	NA	NO	NO	Bcin05p02380.1	present	NA	NA	NA	NA
1554	bcinT_01554	Scaffold_4	50508	51424	-	916	NO	NO	NO	NA	NO	NO	nonOrtho	present	NA	NA	NA	NA
1555	bcinT_01555	Scaffold_4	52184	53119	-	935	NO	NO	NO	NA	NO	NO	nonOrtho	present	NA	NA	NA	NA
1556	bcinT_01556	Scaffold_4	56857	59175	-	2318	NO	NO	NO	NA	NO	NO	Bcin05p02390.1	present	NA	NA	I1S4N1#PHI:1427#GzC2H095#5518#Fusarium_graminearum#unaffected_pathogenicity	7e-12
1557	bcinT_01557	Scaffold_4	59446	59748	+	302	0.998	NO	NO	NA	NO	NO	nonOrtho	present	NA	NA	NA	NA
1558	bcinT_01558	Scaffold_4	62917	63941	+	1024	NO	NO	NO	NA	Hypoxia induced protein conserved region_pfam04588	NO	Bcin05p02400.1	present	NA	NA	NA	NA
1559	bcinT_01559	Scaffold_4	67300	69447	-	2147	NO	SignalP_EUK	NO	AA3.hmm	GMC oxidoreductase_pfam05199;GMC oxidoreductase_pfam00732	NO	Bcin05p02410.1	present	Q4P8E8_USTMA	2e-24	NA	NA
1560	bcinT_01560	Scaffold_4	70609	72329	-	1720	NO	SignalP_EUK	NO	NA	CFEM domain_pfam05730	NO	Bcin05p02420.1	present	Q9Y784_MAGGR	2e-33	NA	NA
1561	bcinT_01561	Scaffold_4	74124	75504	+	1380	NO	SignalP_EUK	NO	NA	Peroxidase, family 2_pfam01328	NO	Bcin05p02430.1	present	NA	NA	G4N3U4#PHI:5188#MoHPX1#318829#Magnaporthe_oryzae#reduced_virulence	3e-06
1562	bcinT_01562	Scaffold_4	75719	76126	+	407	0.992	NO	NO	NA	NO	NO	nonOrtho	present	NA	NA	NA	NA
1563	bcinT_01563	Scaffold_4	76944	77312	+	368	NO	SignalP_EUK	NO	NA	NO	NO	Bcin05p02440.1	present	NA	NA	NA	NA
1564	bcinT_01564	Scaffold_4	78725	79578	-	853	NO	NO	NO	NA	NO	NO	Bcin05p02450.1	present	NA	NA	NA	NA
1565	bcinT_01565	Scaffold_4	82296	83477	+	1181	NO	NO	NO	NA	Inhibitor of apoptosis-promoting Bax1_pfam01027	NO	Bcin05p02460.1	present	NA	NA	NA	NA
1566	bcinT_01566	Scaffold_4	84731	87663	-	2932	NO	NO	NO	NA	Unstructured region on cNMP-binding protein_pfam16643;F-box-like_pfam12937;Cyclic nucleotide-binding domain_pfam00027	NO	Bcin05p02470.1,Bcin05p02470.2,Bcin05p02470.3	present	Q9HFV9_CRYNE	1e-05	NA	NA
1567	bcinT_01567	Scaffold_4	91553	92224	+	671	0.934	NO	NO	NA	Peptide methionine sulfoxide reductase_pfam01625	NO	Bcin05p02490.1	present	NA	NA	P0A086#PHI:4580#msrA2#1280#Staphylococcus_aureus#reduced_virulence_unaffected_pathogenicity	2e-10
1568	bcinT_01568	Scaffold_4	93967	95819	+	1852	NO	NO	NO	NA	Conserved mid region of cactin_pfam10312;Cactus-binding C-terminus of cactin protein_pfam09732	NO	Bcin05p02500.1	present	NA	NA	NA	NA
1569	bcinT_01569	Scaffold_4	96985	98383	+	1398	NO	NO	NO	NA	Forkhead domain_pfam00250	NO	Bcin05p02510.1,Bcin05p02510.2	present	Q5A7S7_CANAL	6e-13	A7EKI7#PHI:5583#FoxE2#5180#Sclerotinia_sclerotiorum#unaffected_pathogenicity	6e-23
1570	bcinT_01570	Scaffold_4	101219	102756	+	1537	NO	SignalP_EUK	NO	GH28.hmm	Glycosyl hydrolases family 28_pfam00295	NO	Bcin05p02520.1	present	Q96VZ3_FUSOX	1e-134	NA	NA
1571	bcinT_01571	Scaffold_4	107154	108964	+	1810	NO	NO	NO	NA	Tannase and feruloyl esterase_pfam07519	NO	Bcin05p02530.1	present	NA	NA	NA	NA
1572	bcinT_01572	Scaffold_4	110041	111744	+	1703	NO	NO	NO	NA	Methyltransferase domain_pfam13489	NO	Bcin05p02540.1	present	Q6TFC7_ASPFM	2e-47	G4XKY9#PHI:2315#ChLae1#5016#Cochliobolus_heterostrophus#increased_virulence_(hypervirulence)_reduced_virulence	5e-09
1573	bcinT_01573	Scaffold_4	112517	113325	-	808	NO	SignalP_EUK	NO	NA	NO	NO	Bcin05p02550.1	present	NA	NA	NA	NA
1574	bcinT_01574	Scaffold_4	116013	117544	-	1531	NO	NO	NO	NA	NO	NO	Bcin05p02560.1	present	NA	NA	NA	NA
1575	bcinT_01575	Scaffold_4	119098	120540	+	1442	NO	NO	NO	NA	ZIP Zinc transporter_pfam02535	NO	Bcin05p02570.1	present	NA	NA	NA	NA
1576	bcinT_01576	Scaffold_4	121274	122270	-	996	0.901	NO	NO	NA	Ribosomal protein L14p/L23e_pfam00238	NO	Bcin05p02580.1	present	NA	NA	NA	NA
1577	bcinT_01577	Scaffold_4	123202	125343	-	2141	NO	NO	NO	NA	Histone deacetylase domain_pfam00850	NO	Bcin05p02590.1	present	Q9C1C6_COCCA	0	Q9C1C6#PHI:216#HDC1#5017#Cochliobolus_carbonum#reduced_virulence	1e-20
1578	bcinT_01578	Scaffold_4	125827	126971	+	1144	NO	NO	NO	NA	Maintenance of mitochondrial structure and function_pfam13012;JAB1/Mov34/MPN/PAD-1 ubiquitin protease_pfam01398	NO	Bcin05p02600.1	present	NA	NA	NA	NA
1579	bcinT_01579	Scaffold_4	131178	131538	+	360	NO	NO	NO	NA	NO	NO	nonOrtho	present	NA	NA	NA	NA
1580	bcinT_01580	Scaffold_4	134035	134298	+	263	NO	NO	NO	NA	NO	NO	Bcin05p02610.1	present	NA	NA	NA	NA
1581	bcinT_01581	Scaffold_4	138574	139743	-	1169	NO	NO	NO	NA	Phosphoenolpyruvate phosphomutase_pfam13714	NO	Bcin05p02620.1	present	Q59RB8_CANAL	1e-14	NA	NA
1582	bcinT_01582	Scaffold_4	140071	141304	-	1233	NO	NO	NO	NA	WLM domain_pfam08325	NO	Bcin05p02630.1	present	NA	NA	NA	NA
1583	bcinT_01583	Scaffold_4	141747	143328	+	1581	NO	NO	NO	NA	Fungal family of unknown function (DUF1776)_pfam08643	NO	Bcin05p02640.1	present	NA	NA	NA	NA
1584	bcinT_01584	Scaffold_4	144324	145157	-	833	0.975	NO	NO	NA	Zinc finger C-x8-C-x5-C-x3-H type (and similar)_pfam00642	NO	Bcin05p02650.1	present	NA	NA	NA	NA
1585	bcinT_01585	Scaffold_4	146973	148237	+	1264	0.972	NO	NO	NA	NO	NO	nonOrtho	present	NA	NA	NA	NA
1586	bcinT_01586	Scaffold_4	148552	149953	+	1401	NO	NO	NO	GH18.hmm	Glycosyl hydrolases family 18_pfam00704	NO	Bcin05p02660.1	present	O59928_HYPVI	6e-62	NA	NA
1587	bcinT_01587	Scaffold_4	150541	153158	+	2617	NO	NO	NO	NA	Vps53-like, N-terminal_pfam04100	NO	Bcin05p02670.1	present	NA	NA	NA	NA
1588	bcinT_01588	Scaffold_4	154273	155662	+	1389	NO	NO	NO	NA	Pyridine nucleotide-disulphide oxidoreductase_pfam07992	NO	Bcin05p02680.1	present	C1G3N5_PARBD	0	Q5RZ66#PHI:2846#TRR1#5207#Cryptococcus_neoformans#lethal	1e-31
1589	bcinT_01589	Scaffold_4	156381	157211	+	830	NO	NO	NO	NA	NO	NO	nonOrtho	present	NA	NA	NA	NA
1590	bcinT_01590	Scaffold_4	158640	159218	+	578	0.936	SignalP_EUK	YES	NA	NO	NO	Bcin05p02690.1	present	NA	NA	NA	NA
1591	bcinT_01591	Scaffold_4	161309	163119	+	1810	NO	NO	NO	NA	Protein of unknown function (DUF3431)_pfam11913	NO	Bcin05p02700.1	present	NA	NA	NA	NA
1592	bcinT_01592	Scaffold_4	164276	165925	+	1649	NO	NO	NO	NA	Cytochrome P450_pfam00067	NO	Bcin05p02710.1	present	A4ULJ2_MYCGR	7e-07	NA	NA
1593	bcinT_01593	Scaffold_4	166536	168652	+	2116	NO	NO	NO	NA	MBOAT, membrane-bound O-acyltransferase family_pfam03062	NO	Bcin05p02720.1,Bcin05p02720.2	present	NA	NA	NA	NA
1594	bcinT_01594	Scaffold_4	170489	171204	-	715	0.996	NO	NO	NA	NO	NO	Bcin05p02730.1	present	NA	NA	NA	NA
1595	bcinT_01595	Scaffold_4	171467	172843	+	1376	NO	NO	NO	NA	NO	NO	Bcin05p02740.1	present	NA	NA	NA	NA
1596	bcinT_01596	Scaffold_4	173498	174160	+	662	NO	NO	NO	NA	NO	NO	Bcin05p02750.1	present	NA	NA	NA	NA
1597	bcinT_01597	Scaffold_4	175430	176829	+	1399	NO	NO	NO	NA	Sodium/hydrogen exchanger family_pfam00999	NO	Bcin05p02760.1	present	Q59KS4_CANAL	5e-114	NA	NA
1598	bcinT_01598	Scaffold_4	181977	183537	-	1560	NO	NO	NO	NA	NO	NO	Bcin05p02770.1	present	NA	NA	NA	NA
1599	bcinT_01599	Scaffold_4	186526	186852	+	326	0.856	NO	NO	NA	NO	NO	nonOrtho	present	NA	NA	NA	NA
1600	bcinT_01600	Scaffold_4	191825	192391	+	566	0.883	NO	NO	NA	NO	NO	nonOrtho	present	NA	NA	NA	NA
1601	bcinT_01601	Scaffold_4	194512	197462	-	2950	NO	NO	NO	NA	Fungal Zn(2)-Cys(6) binuclear cluster domain_pfam00172	NO	Bcin05p02780.1	present	NA	NA	G4NIV0#PHI:5600#TAS1#318829#Magnaporthe_oryzae#unaffected_pathogenicity	1e-06
1602	bcinT_01602	Scaffold_4	197976	198885	-	909	NO	NO	NO	NA	Smr domain_pfam01713;Domain of unknown function (DUF1771)_pfam08590	NO	Bcin05p02790.1	present	NA	NA	NA	NA
1603	bcinT_01603	Scaffold_4	199632	200909	-	1277	NO	NO	NO	NA	NO	NO	Bcin05p02800.1	present	Q6A2T2_BOTFU	0.0002	NA	NA
1604	bcinT_01604	Scaffold_4	202355	204380	+	2025	NO	NO	NO	NA	Amino acid permease_pfam00324	NO	Bcin05p02810.1	present	NA	NA	NA	NA
1605	bcinT_01605	Scaffold_4	204884	206847	-	1963	NO	NO	NO	NA	Major Facilitator Superfamily_pfam07690	NO	Bcin05p02820.1	present	Q9P8L8_BOTFU	1e-28	Q9C0P7#PHI:225#PEP5#140110#Nectria_haematococca#reduced_virulence	1e-07
1606	bcinT_01606	Scaffold_4	207400	207711	-	311	NO	NO	NO	NA	NO	NO	nonOrtho	present	NA	NA	NA	NA
1607	bcinT_01607	Scaffold_4	208020	209819	+	1799	NO	NO	NO	NA	Fungal Zn(2)-Cys(6) binuclear cluster domain_pfam00172;Fungal specific transcription factor domain_pfam11951	NO	Bcin05p02830.1	present	Q9HG15_COLLN	6e-06	I1RQN6#PHI:1974#GzZC289#5518#Fusarium_graminearum#unaffected_pathogenicity	2e-22
1608	bcinT_01608	Scaffold_4	221722	222310	-	588	NO	NO	NO	NA	NO	NO	nonOrtho	present	NA	NA	NA	NA
1609	bcinT_01609	Scaffold_4	230774	234148	+	3374	NO	NO	NO	NA	C2 domain_pfam00168;Phosphatidylinositol-specific phospholipase C, X domain_pfam00388;Phosphatidylinositol-specific phospholipase C, Y domain_pfam00387	NO	Bcin05p02840.1	present	P78585_BOTFU	0	P78585#PHI:1026#bcplc1#40559#Botrytis_cinerea#reduced_virulence	1e-34
1610	bcinT_01610	Scaffold_4	237933	238137	-	204	NO	NO	NO	NA	NO	NO	nonOrtho	present	NA	NA	NA	NA
1611	bcinT_01611	Scaffold_4	238762	239691	-	929	NO	NO	NO	NA	NO	NO	Bcin05p02850.1	present	NA	NA	NA	NA
1612	bcinT_01612	Scaffold_4	240024	240659	-	635	NO	NO	NO	NA	NO	NO	nonOrtho	present	NA	NA	NA	NA
1613	bcinT_01613	Scaffold_4	240980	245437	+	4457	NO	NO	NO	NA	NO	NO	Bcin05p02860.1	present	NA	NA	NA	NA
1614	bcinT_01614	Scaffold_4	246128	247547	-	1419	NO	NO	NO	NA	PCI domain_pfam01399	NO	Bcin05p02870.1	present	NA	NA	NA	NA
1615	bcinT_01615	Scaffold_4	247806	249253	+	1447	NO	NO	NO	NA	WD domain, G-beta repeat_pfam00400;Sof1-like domain_pfam04158	NO	Bcin05p02880.1	present	Q6XSF5_COCHE	5e-12	NA	NA
1616	bcinT_01616	Scaffold_4	251312	251707	+	395	0.857	NO	NO	NA	NO	NO	Bcin05p02890.1	present	NA	NA	NA	NA
1617	bcinT_01617	Scaffold_4	252226	253476	-	1250	NO	NO	NO	NA	Phosphotransferase enzyme family_pfam01636	NO	Bcin05p02900.1	present	NA	NA	NA	NA
1618	bcinT_01618	Scaffold_4	254421	254610	+	189	NO	NO	NO	NA	NO	NO	nonOrtho	present	NA	NA	NA	NA
1619	bcinT_01619	Scaffold_4	257074	258993	+	1919	NO	NO	NO	NA	TCP-1/cpn60 chaperonin family_pfam00118	NO	Bcin05p02910.1	present	C0S733_PARBP	1e-55	NA	NA
1620	bcinT_01620	Scaffold_4	259232	259825	-	593	NO	NO	NO	NA	Protein of unknown function (DUF1168)_pfam06658	NO	Bcin05p02920.1	present	NA	NA	NA	NA
1621	bcinT_01621	Scaffold_4	260345	261976	+	1631	NO	NO	NO	NA	Histidine phosphatase superfamily (branch 1)_pfam00300	NO	Bcin05p02930.1,Bcin05p02930.2	present	NA	NA	NA	NA
1622	bcinT_01622	Scaffold_4	263438	265498	-	2060	NO	NO	NO	NA	Protein kinase domain_pfam00069	NO	Bcin05p02940.1	present	Q8J230_USTMD	9e-05	I1RWG2#PHI:1242#FGSG_08631#5518#Fusarium_graminearum#unaffected_pathogenicity	3e-07
1623	bcinT_01623	Scaffold_4	267937	268371	-	434	NO	NO	NO	NA	NO	NO	Bcin05p02950.1	present	NA	NA	NA	NA
1624	bcinT_01624	Scaffold_4	272452	275449	-	2997	NO	NO	NO	NA	Fungal Zn(2)-Cys(6) binuclear cluster domain_pfam00172;Fungal specific transcription factor domain_pfam04082	NO	Bcin05p02960.1	present	Q0WXM3_FUSOX	3e-06	I1RG47#PHI:1942#GzZC257#5518#Fusarium_graminearum#unaffected_pathogenicity	1e-13
1625	bcinT_01625	Scaffold_4	277347	277904	+	557	0.969	NO	NO	NA	NO	NO	Bcin05p02970.1	present	NA	NA	NA	NA
1626	bcinT_01626	Scaffold_4	278486	279929	-	1443	NO	NO	NO	NA	NO	NO	Bcin05p02980.1,Bcin05p02980.2	present	NA	NA	NA	NA
1627	bcinT_01627	Scaffold_4	280586	283838	-	3252	NO	NO	NO	NA	Threonyl and Alanyl tRNA synthetase second additional domain_pfam07973;tRNA synthetases class II (A)_pfam01411	NO	Bcin05p03000.1	present	NA	NA	NA	NA
1628	bcinT_01628	Scaffold_4	284178	284937	+	759	NO	NO	NO	NA	NO	NO	Bcin05p03010.1	present	NA	NA	NA	NA
1629	bcinT_01629	Scaffold_4	285144	285822	-	678	0.911	NO	NO	NA	Chitin synthesis regulation, resistance to Congo red_pfam12273	NO	Bcin05p03020.1	present	NA	NA	NA	NA
1630	bcinT_01630	Scaffold_4	286734	291654	-	4920	NO	NO	NO	NA	Golgi CORVET complex core vacuolar protein 8_pfam12816	NO	Bcin05p03030.1	present	NA	NA	NA	NA
1631	bcinT_01631	Scaffold_4	292190	293308	+	1118	NO	NO	NO	NA	Protein of unknown function (DUF3752)_pfam12572	NO	Bcin05p03040.1	present	NA	NA	NA	NA
1632	bcinT_01632	Scaffold_4	293711	295352	-	1641	NO	NO	NO	NA	Permease for cytosine/purines, uracil, thiamine, allantoin_pfam02133	NO	Bcin05p03050.1	present	NA	NA	NA	NA
1633	bcinT_01633	Scaffold_4	296625	297050	-	425	NO	NO	NO	NA	NO	NO	nonOrtho	present	NA	NA	NA	NA
1634	bcinT_01634	Scaffold_4	297674	298832	-	1158	NO	NO	NO	NA	Metallo-beta-lactamase superfamily_pfam00753	NO	Bcin05p03060.1	present	NA	NA	NA	NA
1635	bcinT_01635	Scaffold_4	301478	302875	+	1397	NO	SignalP_EUK	NO	NA	NO	NO	Bcin05p03070.1	present	NA	NA	NA	NA
1636	bcinT_01636	Scaffold_4	303402	304464	-	1062	NO	NO	NO	NA	NO	NO	nonOrtho	present	NA	NA	NA	NA
1637	bcinT_01637	Scaffold_4	305344	306511	-	1167	0.979	NO	NO	NA	Cyclophilin type peptidyl-prolyl cis-trans isomerase/CLD_pfam00160	NO	Bcin05p03080.1	present	Q9P8W9_CRYNE	1e-59	Q9P8W9#PHI:213#CPA1#5207#Cryptococcus_neoformans#reduced_virulence	5e-19
1638	bcinT_01638	Scaffold_4	306997	307368	+	371	0.979	NO	NO	NA	NO	NO	nonOrtho	present	NA	NA	NA	NA
1639	bcinT_01639	Scaffold_4	308878	310321	+	1443	NO	NO	NO	NA	Ring finger domain_pfam13639	NO	Bcin05p03090.1	present	NA	NA	NA	NA
1640	bcinT_01640	Scaffold_4	310775	311124	-	349	0.928	NO	NO	NA	NO	NO	nonOrtho	present	NA	NA	NA	NA
1641	bcinT_01641	Scaffold_4	311630	313626	-	1996	NO	NO	NO	NA	Tetratricopeptide repeat_pfam13424;Tetratricopeptide repeat_pfam13181	NO	Bcin05p03100.1	present	A0JC82_9HYPO	7e-05	NA	NA
1642	bcinT_01642	Scaffold_4	315092	318454	-	3362	NO	NO	NO	NA	Spa2 homology domain (SHD) of GIT_pfam08518	NO	Bcin05p03110.1	present	Q59PD2_CANAL	9e-07	U3MXJ8#PHI:3039#MoSPA2#318829#Magnaporthe_oryzae#unaffected_pathogenicity	0.0003
1643	bcinT_01643	Scaffold_4	321044	321884	-	840	NO	NO	NO	NA	Ssu72-like protein_pfam04722	NO	Bcin05p03120.1	present	NA	NA	Q4IPC8#PHI:1531#GzSsu72#5518#Fusarium_graminearum#unaffected_pathogenicity	2e-22
1644	bcinT_01644	Scaffold_4	324211	325893	+	1682	NO	NO	NO	NA	SH3 domain_pfam00018	NO	Bcin05p03130.1	present	NA	NA	NA	NA
1645	bcinT_01645	Scaffold_4	328092	328861	-	769	NO	NO	NO	NA	Isochorismatase family_pfam00857	NO	Bcin05p03140.1	present	NA	NA	NA	NA
1646	bcinT_01646	Scaffold_4	330237	333931	+	3694	NO	NO	NO	NA	Sterol-sensing domain of SREBP cleavage-activation_pfam12349;N-terminal domain with HPIH motif_pfam13323;Hydroxymethylglutaryl-coenzyme A reductase_pfam00368	NO	Bcin05p03150.1	present	NA	NA	I1RXX1#PHI:1006#HMR1#5518#Fusarium_graminearum#reduced_virulence	2e-17
1647	bcinT_01647	Scaffold_4	334454	336229	-	1775	NO	NO	NO	NA	Vacuolar sorting 38 and autophagy-related subunit 14_pfam10186	NO	Bcin05p03160.1	present	NA	NA	NA	NA
1648	bcinT_01648	Scaffold_4	337388	337659	-	271	NO	NO	NO	NA	NO	NO	nonOrtho	present	NA	NA	NA	NA
1649	bcinT_01649	Scaffold_4	337989	338327	+	338	0.867	NO	NO	NA	NO	NO	nonOrtho	present	NA	NA	NA	NA
1650	bcinT_01650	Scaffold_4	339549	341696	-	2147	NO	NO	NO	NA	Amino acid permease_pfam13520	NO	Bcin05p03170.1	present	NA	NA	NA	NA
1651	bcinT_01651	Scaffold_4	342577	343299	+	722	NO	NO	NO	NA	Methyltransferase domain_pfam13649	NO	Bcin05p03180.1	present	C5GYF3_AJEDR	1e-05	NA	NA
1652	bcinT_01652	Scaffold_4	344226	345796	-	1570	NO	NO	NO	NA	NO	NO	Bcin05p03190.1	present	NA	NA	NA	NA
1653	bcinT_01653	Scaffold_4	349051	350622	-	1571	NO	NO	NO	NA	Protein kinase domain_pfam00069	NO	Bcin05p03200.1	present	NA	NA	NA	NA
1654	bcinT_01654	Scaffold_4	354150	355181	+	1031	NO	NO	NO	NA	Ca2+ regulator and membrane fusion protein Fig1_pfam12351	NO	Bcin05p03210.1	present	NA	NA	NA	NA
1655	bcinT_01655	Scaffold_4	356174	357067	+	893	NO	NO	NO	NA	NO	NO	Bcin05p03220.1	present	NA	NA	NA	NA
1656	bcinT_01656	Scaffold_4	358697	361320	-	2623	NO	NO	NO	NA	XFP C-terminal domain_pfam09363;D-xylulose 5-phosphate/D-fructose 6-phosphate phosphoketolase_pfam03894;XFP N-terminal domain_pfam09364	NO	Bcin05p03230.1	present	NA	NA	NA	NA
1657	bcinT_01657	Scaffold_4	361758	362352	-	594	NO	NO	NO	NA	NO	NO	nonOrtho	present	NA	NA	NA	NA
1658	bcinT_01658	Scaffold_4	362958	364981	-	2023	NO	NO	NO	NA	Sugar (and other) transporter_pfam00083	NO	Bcin05p03240.1	present	Q5ANE1_CANAL	5e-116	Q4PBY9#PHI:2240_PHI:4586#Srt1#5270#Ustilago_maydis#reduced_virulence	8e-34
1659	bcinT_01659	Scaffold_4	366047	366900	-	853	NO	NO	NO	NA	Adenylate kinase_pfam00406;Adenylate kinase, active site lid_pfam05191	NO	Bcin05p03250.1	present	NA	NA	NA	NA
1660	bcinT_01660	Scaffold_4	370608	371123	+	515	NO	NO	NO	NA	NO	NO	Bcin05p03260.1	present	NA	NA	NA	NA
1661	bcinT_01661	Scaffold_4	372466	374176	+	1710	NO	NO	NO	NA	LETM1-like protein_pfam07766	NO	Bcin05p03270.1	present	NA	NA	NA	NA
1662	bcinT_01662	Scaffold_4	374846	376294	+	1448	NO	NO	NO	NA	PX domain_pfam00787	NO	Bcin05p03280.1	present	NA	NA	NA	NA
1663	bcinT_01663	Scaffold_4	377206	379881	-	2675	NO	SignalP_EUK	NO	NA	Subtilase family_pfam00082;Proprotein convertase P-domain_pfam01483	NO	Bcin05p03290.1	present	Q5APK9_CANAL	0	Q4WQI8#PHI:4603#KexB#746128#Aspergillus_fumigatus#reduced_virulence	2e-11
1664	bcinT_01664	Scaffold_4	382033	386989	+	4956	NO	NO	NO	NA	NO	NO	Bcin05p03300.1	present	NA	NA	NA	NA
1665	bcinT_01665	Scaffold_4	388139	389932	+	1793	NO	NO	NO	NA	XLF-Cernunnos, XRcc4-like factor, NHEJ component_pfam09302	NO	Bcin05p03310.1	present	NA	NA	NA	NA
1666	bcinT_01666	Scaffold_4	390474	390874	-	400	NO	NO	NO	NA	NO	NO	nonOrtho	present	NA	NA	NA	NA
1667	bcinT_01667	Scaffold_4	394767	396238	-	1471	NO	NO	NO	NA	NO	NO	Bcin05p03320.1	present	NA	NA	NA	NA
1668	bcinT_01668	Scaffold_4	397411	398444	+	1033	NO	NO	NO	NA	NO	NO	Bcin05p03330.1	present	NA	NA	NA	NA
1669	bcinT_01669	Scaffold_4	398775	402269	+	3494	NO	NO	NO	NA	WD domain, G-beta repeat_pfam00400	NO	Bcin05p03340.1	present	C1GIB2_PARBD	4e-12	NA	NA
1670	bcinT_01670	Scaffold_4	403620	404708	-	1088	NO	NO	NO	NA	NO	NO	Bcin05g03350.2	present	NA	NA	NA	NA
1671	bcinT_01671	Scaffold_4	407061	408077	+	1016	NO	NO	NO	GT8.hmm	Glycosyl transferase family 8_pfam01501	NO	Bcin05p03360.1	present	NA	NA	NA	NA
1672	bcinT_01672	Scaffold_4	408220	409572	-	1352	NO	NO	NO	GT69.hmm	Cryptococcal mannosyltransferase 1_pfam11735	NO	Bcin05p03370.1	present	Q00523_CRYNE	2e-32	NA	NA
1673	bcinT_01673	Scaffold_4	410935	412541	-	1606	NO	NO	NO	NA	Aldehyde dehydrogenase family_pfam00171	NO	Bcin05p03380.1	present	NA	NA	NA	NA
1674	bcinT_01674	Scaffold_4	413625	415112	-	1487	NO	SignalP_EUK	NO	GH5.hmm	Cellulase (glycosyl hydrolase family 5)_pfam00150	NO	Bcin05p03390.1	present	Q7ZA48_9HYPO	1e-24	B2W4L0#PHI:3859#GLU1#45151#Pyrenophora_tritici-repentis#reduced_virulence	9e-13
1675	bcinT_01675	Scaffold_4	417181	417488	-	307	0.855	NO	NO	NA	NO	NO	Bcin05p03400.1	present	NA	NA	NA	NA
1676	bcinT_01676	Scaffold_4	417956	419228	-	1272	NO	NO	NO	NA	Cupin domain_pfam07883	NO	Bcin05p03410.1	present	NA	NA	G2WY50#PHI:4909#VdQase#27337#Verticillium_dahliae#reduced_virulence	2e-05
1677	bcinT_01677	Scaffold_4	419886	420857	+	971	NO	NO	NO	CE10.hmm	Steryl acetyl hydrolase_pfam10340	NO	Bcin05p03420.1	present	NA	NA	NA	NA
1678	bcinT_01678	Scaffold_4	421069	423644	-	2575	NO	NO	NO	NA	Chromatin associated protein KTI12_pfam08433	NO	Bcin05p03430.1	present	NA	NA	NA	NA
1679	bcinT_01679	Scaffold_4	427122	429245	+	2123	NO	NO	NO	NA	NO	NO	Bcin05p03440.1,Bcin05p03440.2	present	NA	NA	NA	NA
1680	bcinT_01680	Scaffold_4	431122	432840	+	1718	NO	NO	NO	NA	NO	NO	nonOrtho	present	NA	NA	NA	NA
1681	bcinT_01681	Scaffold_4	436287	438305	+	2018	NO	NO	NO	NA	Major Facilitator Superfamily_pfam07690	NO	Bcin05p03450.1	present	Q9P8L8_BOTFU	1e-10	NA	NA
1682	bcinT_01682	Scaffold_4	439110	440763	+	1653	NO	SignalP_EUK	NO	NA	NO	NO	Bcin05p03460.1	present	NA	NA	NA	NA
1683	bcinT_01683	Scaffold_4	442782	443486	+	704	NO	NO	NO	NA	NO	NO	Bcin05p03470.1	present	NA	NA	NA	NA
1684	bcinT_01684	Scaffold_4	443716	444643	-	927	NO	NO	NO	NA	Frag1/DRAM/Sfk1 family_pfam10277	NO	Bcin05p03480.1	present	NA	NA	NA	NA
1685	bcinT_01685	Scaffold_4	445288	446551	+	1263	NO	NO	NO	NA	Protein kinase domain_pfam00069	NO	Bcin05p03490.1	present	A3LXZ6_PICST	1e-75	Q59Z32#PHI:2554#Rck2#5476#Candida_albicans#reduced_virulence	6e-16
1686	bcinT_01686	Scaffold_4	446971	449790	-	2819	NO	NO	NO	NA	F-box-like_pfam12937;Exocyst complex component Sec10_pfam07393	NO	Bcin05p03500.1	present	NA	NA	NA	NA
1687	bcinT_01687	Scaffold_4	451062	451746	+	684	NO	NO	NO	NA	NO	NO	nonOrtho	present	NA	NA	NA	NA
1688	bcinT_01688	Scaffold_4	453794	455343	+	1549	NO	NO	NO	NA	FAD binding domain_pfam01494	NO	Bcin05p03510.1	present	Q5GFD3_PHAND	1e-26	Q5GFD3#PHI:413#MPD1#13684#Parastagonospora_nodorum#unaffected_pathogenicity	7e-07
1689	bcinT_01689	Scaffold_4	455392	456417	-	1025	NO	NO	NO	NA	UbiA prenyltransferase family_pfam01040	NO	Bcin05p03520.1	present	NA	NA	NA	NA
1690	bcinT_01690	Scaffold_4	457088	458407	+	1319	NO	NO	NO	NA	NO	NO	Bcin05p03530.1	present	Q9Y784_MAGGR	6e-20	NA	NA
1691	bcinT_01691	Scaffold_4	460171	461474	+	1303	NO	NO	NO	NA	O-methyltransferase_pfam00891	NO	Bcin05p03540.1	present	Q2I0M6_CERNC	4e-18	NA	NA
1692	bcinT_01692	Scaffold_4	463340	465407	+	2067	NO	NO	NO	NA	Multicopper oxidase_pfam00394;Multicopper oxidase_pfam07732;Multicopper oxidase_pfam07731	NO	Bcin05p03550.1	present	B2C6F1_CRYGA	6e-69	J7MF98#PHI:2700#lac2#5465#Colletotrichum_orbiculare#reduced_virulence	1e-05
1693	bcinT_01693	Scaffold_4	466532	469358	-	2826	NO	NO	NO	NA	Eisosome protein 1_pfam12757	NO	Bcin05p03560.1	present	NA	NA	NA	NA
1694	bcinT_01694	Scaffold_4	470678	471931	+	1253	NO	NO	NO	NA	Tyrosine phosphatase family_pfam13350	NO	Bcin05p03570.1	present	NA	NA	NA	NA
1695	bcinT_01695	Scaffold_4	473560	474633	+	1073	NO	SignalP_EUK	NO	NA	Peptidase A4 family_pfam01828	NO	Bcin05p03580.1	present	NA	NA	NA	NA
1696	bcinT_01696	Scaffold_4	474986	476271	-	1285	NO	NO	NO	NA	RING-H2 zinc finger domain_pfam12678	NO	Bcin05p03590.1	present	NA	NA	NA	NA
1697	bcinT_01697	Scaffold_4	477724	479220	+	1496	NO	NO	NO	NA	Taurine catabolism dioxygenase TauD, TfdA family_pfam02668	NO	Bcin05p03600.1	present	NA	NA	NA	NA
1698	bcinT_01698	Scaffold_4	481207	485983	+	4776	NO	NO	NO	NA	ABC transporter_pfam00005;ABC transporter transmembrane region_pfam00664	NO	Bcin05p03610.1	present	Q9UW87_CANAL	2e-178	B2SRG1#PHI:1141#raxB#347#Xanthomonas_oryzae#increased_virulence_(hypervirulence)	2e-28
1699	bcinT_01699	Scaffold_4	487034	487883	+	849	NO	NO	NO	NA	NO	NO	Bcin05p03620.1	present	NA	NA	NA	NA
1700	bcinT_01700	Scaffold_4	488171	489390	+	1219	NO	NO	NO	NA	Acetyltransferase (GNAT) domain_pfam13302	NO	Bcin05p03630.1	present	NA	NA	NA	NA
1701	bcinT_01701	Scaffold_4	492190	495483	-	3293	NO	NO	NO	NA	Adaptin C-terminal domain_pfam02883;Alpha adaptin AP2, C-terminal domain_pfam02296;Adaptin N terminal region_pfam01602	NO	Bcin05p03640.1	present	NA	NA	NA	NA
1702	bcinT_01702	Scaffold_4	496065	497171	+	1106	NO	NO	NO	NA	Methyltransferase domain_pfam13489	NO	Bcin05p03650.1	present	NA	NA	NA	NA
1703	bcinT_01703	Scaffold_4	497332	498679	-	1347	NO	NO	NO	NA	NO	NO	nonOrtho	present	NA	NA	NA	NA
1704	bcinT_01704	Scaffold_4	499956	501375	+	1419	NO	NO	NO	NA	NO	NO	Bcin05p03660.1	present	A4UC81_MAGO7	1e-23	NA	NA
1705	bcinT_01705	Scaffold_4	502409	503079	+	670	0.995	NO	NO	NA	NO	NO	nonOrtho	present	NA	NA	NA	NA
1706	bcinT_01706	Scaffold_4	503419	504858	-	1439	NO	NO	NO	NA	Phosphotransferase enzyme family_pfam01636	NO	Bcin05p03670.1	present	NA	NA	NA	NA
1707	bcinT_01707	Scaffold_4	508659	509002	+	343	1	SignalP_EUK	YES	NA	NO	NO	Bcin05p03680.1	present	NA	NA	NA	NA
1708	bcinT_01708	Scaffold_4	511680	514715	-	3035	NO	NO	NO	NA	NO	NO	Bcin05p03690.1,Bcin05p03690.2	present	NA	NA	NA	NA
1709	bcinT_01709	Scaffold_4	517529	520918	-	3389	NO	NO	NO	NA	NO	NO	Bcin05p03700.1	present	NA	NA	NA	NA
1710	bcinT_01710	Scaffold_4	521342	521967	+	625	NO	NO	NO	NA	NO	NO	nonOrtho	present	NA	NA	NA	NA
1711	bcinT_01711	Scaffold_4	522256	524456	-	2200	NO	NO	NO	NA	NO	NO	Bcin05p03710.1	present	NA	NA	NA	NA
1712	bcinT_01712	Scaffold_4	525819	526022	-	203	1	NO	NO	NA	NO	NO	nonOrtho	present	NA	NA	NA	NA
1713	bcinT_01713	Scaffold_4	526514	527069	-	555	NO	NO	NO	NA	NO	NO	Bcin05p03720.1	present	Q5AIC4_CANAL	0.0009	Q2VLJ0#PHI:715#ZEB2#5518#Fusarium_graminearum#unaffected_pathogenicity	1e-05
1714	bcinT_01714	Scaffold_4	529735	530442	-	707	NO	NO	NO	NA	IGR protein motif_pfam09597	NO	Bcin05p03730.1	present	NA	NA	NA	NA
1715	bcinT_01715	Scaffold_4	531149	536630	+	5481	NO	NO	NO	NA	Zinc finger, C3HC4 type (RING finger)_pfam13920;SNF2 family N-terminal domain_pfam00176	NO	Bcin05p03740.1	present	Q5AM49_CANAL	4e-10	NA	NA
1716	bcinT_01716	Scaffold_4	537162	538507	-	1345	NO	NO	NO	NA	Pyridoxal-phosphate dependent enzyme_pfam00291	NO	Bcin05p03750.1	present	Q59KP3_CANAL	2e-07	NA	NA
1717	bcinT_01717	Scaffold_4	539777	540821	-	1044	NO	NO	NO	NA	Protein prenyltransferase alpha subunit repeat_pfam01239	NO	Bcin05p03760.1	present	NA	NA	NA	NA
1718	bcinT_01718	Scaffold_4	541493	543040	-	1547	NO	NO	NO	NA	GHMP kinases N terminal domain_pfam00288;GHMP kinases C terminal_pfam08544	NO	Bcin05p03770.2	present	Q4WP25_ASPFU	0	NA	NA
1719	bcinT_01719	Scaffold_4	544472	545767	+	1295	NO	NO	NO	NA	NO	NO	Bcin05p03780.1	present	NA	NA	NA	NA
1720	bcinT_01720	Scaffold_4	547074	549556	-	2482	NO	NO	NO	NA	ATPase family associated with various cellular activities (AAA)_pfam00004;Peptidase family M41_pfam01434	NO	Bcin05p03790.1	present	Q5AG40_CANAL	6e-39	NA	NA
1721	bcinT_01721	Scaffold_4	550862	552248	-	1386	NO	NO	NO	NA	Zinc finger, C2H2 type_pfam00096	NO	Bcin05p03800.1	present	A3QX02_ASPFM	3e-24	Q4P9P1#PHI:2237#Rbf1#5270#Ustilago_maydis#loss_of_pathogenicity	7e-55
1722	bcinT_01722	Scaffold_4	563471	563783	-	312	NO	NO	NO	NA	NO	NO	nonOrtho	present	NA	NA	NA	NA
1723	bcinT_01723	Scaffold_4	564594	565949	-	1355	NO	NO	NO	NA	NO	NO	nonOrtho	present	NA	NA	NA	NA
1724	bcinT_01724	Scaffold_4	567605	568978	-	1373	NO	NO	NO	NA	NO	NO	Bcin05p03810.1	present	NA	NA	NA	NA
1725	bcinT_01725	Scaffold_4	569607	570305	-	698	NO	NO	NO	NA	Nitroreductase family_pfam00881	NO	Bcin05p03820.1	present	NA	NA	NA	NA
1726	bcinT_01726	Scaffold_4	571470	572943	+	1473	NO	NO	NO	NA	Peptidase family M48_pfam01435;CAAX prenyl protease N-terminal, five membrane helices_pfam16491	NO	Bcin05p03830.1	present	A4R1F0_MAGO7	0	G4MNG8#PHI:807#MGG_06951#318829#Magnaporthe_oryzae#reduced_virulence	2e-27
1727	bcinT_01727	Scaffold_4	573069	573641	-	572	NO	NO	NO	NA	NO	NO	Bcin05p03840.1	present	NA	NA	NA	NA
1728	bcinT_01728	Scaffold_4	573880	574310	+	430	NO	NO	NO	NA	Ribosomal protein L34_pfam00468	NO	Bcin05p03850.1	present	NA	NA	NA	NA
1729	bcinT_01729	Scaffold_4	575636	576050	+	414	0.849	NO	NO	NA	NO	NO	Bcin05p03860.1	present	NA	NA	NA	NA
1730	bcinT_01730	Scaffold_4	576712	577096	-	384	NO	SignalP_EUK	NO	NA	NO	NO	Bcin05p03870.1	present	NA	NA	NA	NA
1731	bcinT_01731	Scaffold_4	577455	579087	-	1632	NO	NO	NO	NA	Cytochrome P450_pfam00067	NO	Bcin05p03880.1	present	NA	NA	NA	NA
1732	bcinT_01732	Scaffold_4	580012	581177	+	1165	NO	NO	NO	NA	Putative undecaprenyl diphosphate synthase_pfam01255	NO	Bcin05p03890.1	present	NA	NA	NA	NA
1733	bcinT_01733	Scaffold_4	581742	583980	+	2238	NO	NO	NO	NA	Inhibitor of growth proteins N-terminal histone-binding_pfam12998	NO	Bcin05p03900.1	present	Q9HFW4_USTMD	5e-07	NA	NA
1734	bcinT_01734	Scaffold_4	585353	586076	-	723	0.879	NO	NO	NA	NO	NO	nonOrtho	present	NA	NA	NA	NA
1735	bcinT_01735	Scaffold_4	587126	589356	+	2230	NO	NO	NO	NA	NO	NO	Bcin05p03920.1	present	NA	NA	NA	NA
1736	bcinT_01736	Scaffold_4	591377	594603	+	3226	NO	NO	NO	NA	Up-regulated During Septation_pfam15456	NO	Bcin05p03930.1	present	NA	NA	NA	NA
1737	bcinT_01737	Scaffold_4	595697	597433	-	1736	NO	NO	NO	NA	DNA polymerase alpha/epsilon subunit B_pfam04042	NO	Bcin05p03940.1	present	NA	NA	NA	NA
1738	bcinT_01738	Scaffold_4	598454	603020	-	4566	NO	NO	NO	NA	Solute carrier family 12_pfam03522;Amino acid permease_pfam00324	NO	Bcin05p03950.1	present	NA	NA	NA	NA
1739	bcinT_01739	Scaffold_4	604028	606490	+	2462	NO	NO	NO	NA	Transmembrane amino acid transporter protein_pfam01490	NO	Bcin05p03960.1	present	NA	NA	NA	NA
1740	bcinT_01740	Scaffold_4	608192	609570	-	1378	NO	NO	NO	NA	Nitronate monooxygenase_pfam03060	NO	Bcin05p03970.1	present	NA	NA	NA	NA
1741	bcinT_01741	Scaffold_4	610265	610892	+	627	0.802	NO	NO	NA	RNA polymerase Rpb3/Rpb11 dimerisation domain_pfam13656	NO	Bcin05p03980.1	present	NA	NA	NA	NA
1742	bcinT_01742	Scaffold_4	613055	615334	+	2279	NO	SignalP_EUK	NO	NA	Eukaryotic aspartyl protease_pfam00026	NO	Bcin05p03990.1	present	OPSB_ASPFU	1e-34	NA	NA
1743	bcinT_01743	Scaffold_4	617603	618380	+	777	NO	NO	NO	NA	NO	NO	nonOrtho	present	NA	NA	NA	NA
1744	bcinT_01744	Scaffold_4	619547	620343	-	796	NO	SignalP_EUK	NO	NA	SnoaL-like domain_pfam13577	NO	Bcin05p04010.1	present	NA	NA	NA	NA
1745	bcinT_01745	Scaffold_4	621949	622515	-	566	0.96	NO	NO	NA	NO	NO	nonOrtho	present	NA	NA	NA	NA
1746	bcinT_01746	Scaffold_4	623010	623304	+	294	NO	NO	NO	NA	NO	NO	nonOrtho	present	NA	NA	NA	NA
1747	bcinT_01747	Scaffold_4	624826	625829	+	1003	NO	NO	NO	NA	Enoyl-(Acyl carrier protein) reductase_pfam13561	NO	nonOrtho	present	Q32WF7_PHAND	5e-05	NA	NA
1748	bcinT_01748	Scaffold_4	626801	628871	-	2070	NO	NO	NO	NA	SRF-type transcription factor (DNA-binding and dimerisation domain)_pfam00319	NO	Bcin05p04030.1	present	A9YDN6_MAGGR	3e-61	A9YDN6#PHI:1070#MIG1#318829#Magnaporthe_oryzae#loss_of_pathogenicity	3e-35
1749	bcinT_01749	Scaffold_4	634263	634804	+	541	0.862	NO	NO	NA	NO	NO	nonOrtho	present	NA	NA	NA	NA
1750	bcinT_01750	Scaffold_4	635680	636007	-	327	NO	NO	NO	NA	NO	NO	nonOrtho	present	NA	NA	NA	NA
1751	bcinT_01751	Scaffold_4	638785	642916	-	4131	NO	NO	NO	NA	Protein of unknown function (DUF3591)_pfam12157	NO	Bcin05p04040.1	present	NA	NA	NA	NA
1752	bcinT_01752	Scaffold_4	643228	644971	+	1743	NO	NO	NO	NA	Alanine racemase, N-terminal domain_pfam01168;Putative serine dehydratase domain_pfam14031	NO	Bcin05p04050.1	present	NA	NA	NA	NA
1753	bcinT_01753	Scaffold_4	645198	646664	-	1466	NO	NO	NO	NA	Actin_pfam00022	NO	Bcin05p04060.1	present	Q5A415_CANAL	8e-25	NA	NA
1754	bcinT_01754	Scaffold_4	647275	648606	+	1331	NO	NO	NO	NA	Leucine rich repeat_pfam13855;Protein kinase domain_pfam00069	NO	Bcin05p04070.1	present	CCR4_CANAL	8e-10	NA	NA
1755	bcinT_01755	Scaffold_4	649945	650991	+	1046	NO	NO	NO	NA	Alcohol dehydrogenase GroES-like domain_pfam08240;Zinc-binding dehydrogenase_pfam00107	NO	Bcin05p04080.1	present	A4QVF8_MAGO7	6e-06	NA	NA
1756	bcinT_01756	Scaffold_4	651155	652419	-	1264	NO	NO	NO	NA	short chain dehydrogenase_pfam00106	NO	Bcin05p04090.1	present	NA	NA	NA	NA
1757	bcinT_01757	Scaffold_4	653504	656176	-	2672	NO	NO	NO	NA	MYND finger_pfam01753	NO	nonOrtho	present	NA	NA	NA	NA
1758	bcinT_01758	Scaffold_4	658600	659854	+	1254	NO	SignalP_EUK	NO	NA	Protein of unknown function (DUF4448)_pfam14610	NO	Bcin05p04120.1	present	NA	NA	NA	NA
1759	bcinT_01759	Scaffold_4	663208	663690	-	482	NO	NO	NO	NA	NO	NO	Bcin05p04130.1	present	NA	NA	NA	NA
1760	bcinT_01760	Scaffold_4	665173	665595	-	422	0.996	NO	NO	NA	NO	NO	nonOrtho	present	NA	NA	NA	NA
1761	bcinT_01761	Scaffold_4	670508	670763	+	255	0.884	NO	NO	NA	NO	NO	Bcin05p04140.1	present	NA	NA	NA	NA
1762	bcinT_01762	Scaffold_4	673040	674335	+	1295	NO	NO	NO	NA	Maintenance of mitochondrial morphology protein 1_pfam10296	NO	Bcin05p04150.1	present	NA	NA	NA	NA
1763	bcinT_01763	Scaffold_4	674604	675424	-	820	NO	NO	NO	NA	VPS28 protein_pfam03997	NO	Bcin05p04160.1	present	Q59SD1_CANAL	2e-35	NA	NA
1764	bcinT_01764	Scaffold_4	675867	678206	+	2339	NO	NO	NO	NA	Noc2p family_pfam03715	NO	Bcin05p04170.1	present	NA	NA	NA	NA
1765	bcinT_01765	Scaffold_4	679176	681967	+	2791	NO	NO	NO	NA	Methyltransferase domain_pfam13489;Protein of unknown function (DUF3419)_pfam11899	NO	Bcin05p04180.1	present	NA	NA	NA	NA
1766	bcinT_01766	Scaffold_4	683574	685453	+	1879	NO	SignalP_EUK	NO	NA	Alpha/beta hydrolase family_pfam12697	NO	Bcin05p04190.1	present	NA	NA	NA	NA
1767	bcinT_01767	Scaffold_4	687758	688662	+	904	0.967	NO	NO	NA	NO	NO	nonOrtho	present	NA	NA	NA	NA
1768	bcinT_01768	Scaffold_4	689356	689967	+	611	NO	NO	NO	NA	NO	NO	Bcin05p04200.1	present	NA	NA	NA	NA
1769	bcinT_01769	Scaffold_4	691493	692434	-	941	NO	SignalP_EUK	NO	NA	NO	NO	Bcin05p04210.1	present	NA	NA	NA	NA
1770	bcinT_01770	Scaffold_4	695424	696980	+	1556	NO	NO	NO	NA	Fungal specific transcription factor domain_pfam11951;Fungal Zn(2)-Cys(6) binuclear cluster domain_pfam00172	NO	Bcin05p04220.1	present	Q5A4F3_CANAL	2e-06	I1S4B9#PHI:1738#GzZC053#5518#Fusarium_graminearum#unaffected_pathogenicity	5e-13
1771	bcinT_01771	Scaffold_4	697353	698063	-	710	NO	NO	NO	NA	Snf7_pfam03357	NO	Bcin05p04230.1	present	SNF7_CANAL	0.0002	NA	NA
1772	bcinT_01772	Scaffold_4	699895	702994	+	3099	NO	NO	NO	NA	SIT4 phosphatase-associated protein_pfam04499	NO	Bcin05p04240.1	present	Q9UVI6_CANAL	2e-84	NA	NA
1773	bcinT_01773	Scaffold_4	703425	704088	+	663	NO	NO	NO	NA	NO	NO	nonOrtho	present	NA	NA	NA	NA
1774	bcinT_01774	Scaffold_4	704842	706594	+	1752	NO	NO	NO	NA	Domain of unknown function (DUF1992)_pfam09350	NO	Bcin05p04250.1	present	NA	NA	NA	NA
1775	bcinT_01775	Scaffold_4	707301	707964	+	663	0.833	NO	NO	NA	NO	NO	nonOrtho	present	NA	NA	NA	NA
1776	bcinT_01776	Scaffold_4	708582	711566	+	2984	NO	NO	NO	NA	Centrosomin N-terminal motif 1_pfam07989	NO	Bcin05p04260.1	present	NA	NA	NA	NA
1777	bcinT_01777	Scaffold_4	712652	713874	+	1222	NO	NO	NO	NA	Alanine dehydrogenase/PNT, N-terminal domain_pfam05222	NO	Bcin05p04270.1	present	NA	NA	NA	NA
1778	bcinT_01778	Scaffold_4	724510	726435	-	1925	NO	NO	NO	GT2.hmm	Chitin synthase_pfam03142	NO	Bcin05p04280.1	present	CHS5_USTMA	3e-12	NA	NA
1779	bcinT_01779	Scaffold_4	727271	728880	+	1609	NO	NO	NO	NA	NO	NO	Bcin05p04290.1	present	NA	NA	NA	NA
1780	bcinT_01780	Scaffold_4	729417	730913	-	1496	NO	NO	NO	NA	NO	NO	Bcin05p04300.1	present	NA	NA	NA	NA
1781	bcinT_01781	Scaffold_4	732030	733792	-	1762	NO	NO	NO	NA	Sodium/hydrogen exchanger family_pfam00999	NO	Bcin05p04310.1	present	NA	NA	NA	NA
1782	bcinT_01782	Scaffold_4	734172	734891	+	719	NO	NO	NO	NA	NO	NO	Bcin05p04320.1	present	NA	NA	NA	NA
1783	bcinT_01783	Scaffold_4	735033	736361	-	1328	NO	NO	NO	NA	Thg1 C terminal domain_pfam14413;tRNAHis guanylyltransferase_pfam04446	NO	Bcin05p04330.1	present	NA	NA	NA	NA
1784	bcinT_01784	Scaffold_4	737133	738998	-	1865	NO	NO	NO	NA	Protein kinase domain_pfam00069	NO	Bcin05p04340.1	present	STE20_CANAL	3e-06	NA	NA
1785	bcinT_01785	Scaffold_4	740004	740647	-	643	NO	NO	NO	NA	NO	NO	Bcin05p04350.1	present	NA	NA	NA	NA
1786	bcinT_01786	Scaffold_4	741303	742135	+	832	NO	NO	NO	NA	Lytic transglycolase_pfam03330	NO	Bcin05p04360.1	present	NA	NA	NA	NA
1787	bcinT_01787	Scaffold_4	743538	746361	+	2823	NO	NO	NO	NA	Phosphatidylinositol-specific phospholipase C, X domain_pfam00388;3' exoribonuclease, RNase T-like_pfam16473	NO	Bcin05p04370.1	present	NA	NA	NA	NA
1788	bcinT_01788	Scaffold_4	747130	747625	+	495	0.879	NO	NO	NA	Endoribonuclease L-PSP_pfam01042	NO	Bcin05p04380.1	present	NA	NA	NA	NA
1789	bcinT_01789	Scaffold_4	747777	749268	+	1491	NO	NO	NO	NA	NO	NO	Bcin05p04390.1	present	NA	NA	NA	NA
1790	bcinT_01790	Scaffold_4	751795	752420	+	625	NO	NO	NO	NA	NO	NO	Bcin05p04400.1	present	NA	NA	NA	NA
1791	bcinT_01791	Scaffold_4	754597	755589	+	992	NO	NO	NO	NA	NO	NO	Bcin05p04410.1	present	NA	NA	NA	NA
1792	bcinT_01792	Scaffold_4	756273	757933	-	1660	NO	NO	NO	NA	Insulinase (Peptidase family M16)_pfam00675;Peptidase M16 inactive domain_pfam05193	NO	Bcin05p04420.1	present	NA	NA	NA	NA
1793	bcinT_01793	Scaffold_4	758198	758880	+	682	NO	NO	NO	NA	CybS, succinate dehydrogenase cytochrome B small subunit_pfam05328	NO	Bcin05p04430.1	present	NA	NA	NA	NA
1794	bcinT_01794	Scaffold_4	759998	760810	+	812	NO	NO	NO	NA	NO	NO	Bcin05p04440.1	present	NA	NA	NA	NA
1795	bcinT_01795	Scaffold_4	761210	762070	-	860	NO	NO	NO	NA	NO	NO	Bcin05p04450.1	present	NA	NA	NA	NA
1796	bcinT_01796	Scaffold_4	763661	764313	+	652	NO	NO	NO	NA	NO	NO	Bcin05p04460.1	present	NA	NA	NA	NA
1797	bcinT_01797	Scaffold_4	764804	765553	+	749	NO	NO	NO	NA	NO	NO	Bcin05p04470.1	present	NA	NA	NA	NA
1798	bcinT_01798	Scaffold_4	767213	769590	-	2377	NO	NO	NO	NA	LNS2 (Lipin/Ned1/Smp2)_pfam08235;lipin, N-terminal conserved region_pfam04571	NO	Bcin05p04480.1	present	NA	NA	NA	NA
1799	bcinT_01799	Scaffold_4	772850	776354	+	3504	NO	NO	NO	NA	Fibronectin type III domain_pfam00041	NO	Bcin05p04490.1	present	NA	NA	NA	NA
1800	bcinT_01800	Scaffold_4	776357	777472	+	1115	1	NO	NO	NA	NO	NO	nonOrtho	present	NA	NA	NA	NA
1801	bcinT_01801	Scaffold_4	777715	779486	+	1771	NO	NO	NO	NA	NO	NO	Bcin05p04500.1	present	NA	NA	NA	NA
1802	bcinT_01802	Scaffold_4	781510	782681	-	1171	NO	NO	NO	NA	Uncharacterised conserved protein_pfam09749	NO	Bcin05p04510.1	present	NA	NA	NA	NA
1803	bcinT_01803	Scaffold_4	784003	785579	+	1576	NO	NO	NO	NA	Pal1 cell morphology protein_pfam08316	NO	Bcin05p04520.1	present	NA	NA	NA	NA
1804	bcinT_01804	Scaffold_4	786338	791465	-	5127	NO	NO	NO	NA	His Kinase A (phospho-acceptor) domain_pfam00512;Response regulator receiver domain_pfam00072;PAS fold_pfam00989;Histidine kinase-, DNA gyrase B-, and HSP90-like ATPase_pfam02518	NO	Bcin05p04530.1	present	Q9C1Q7_ASPFM	2e-29	D4I7B7#PHI:2500#rcsC#552#Erwinia_amylovora#loss_of_pathogenicity	6e-20
1805	bcinT_01805	Scaffold_4	792949	793337	+	388	0.998	NO	NO	NA	NO	NO	nonOrtho	present	NA	NA	NA	NA
1806	bcinT_01806	Scaffold_4	793785	795987	+	2202	NO	NO	NO	NA	Platelet-activating factor acetylhydrolase, isoform II_pfam03403	NO	Bcin05p04540.1	present	NA	NA	NA	NA
1807	bcinT_01807	Scaffold_4	796517	796954	+	437	0.963	NO	NO	NA	NO	NO	nonOrtho	present	NA	NA	NA	NA
1808	bcinT_01808	Scaffold_4	797724	800801	+	3077	NO	NO	NO	NA	NO	NO	Bcin05p04550.1	present	NA	NA	NA	NA
1809	bcinT_01809	Scaffold_4	801812	804952	+	3140	NO	NO	NO	NA	N-terminal domain of NWD NACHT-NTPase_pfam17100;NACHT domain_pfam05729	NO	Bcin05p04560.1	present	NA	NA	NA	NA
1810	bcinT_01810	Scaffold_4	805908	807752	-	1844	NO	NO	NO	AA3.hmm	GMC oxidoreductase_pfam05199;GMC oxidoreductase_pfam00732	NO	Bcin05p04570.1	present	Q4P8E8_USTMA	1e-52	A3RH09#PHI:3865#GOX2#27334#Penicillium_expansum#reduced_virulence	9e-09
1811	bcinT_01811	Scaffold_4	809600	811427	+	1827	NO	NO	NO	NA	Catalase_pfam00199;Catalase-related immune-responsive_pfam06628	NO	Bcin05p04580.1	present	CATA_CANAL	1e-164	O13289#PHI:106#CAT1#5476#Candida_albicans#reduced_virulence	1e-13
1812	bcinT_01812	Scaffold_4	811966	813584	+	1618	NO	NO	NO	NA	NO	NO	Bcin05p04590.1	present	NA	NA	NA	NA
1813	bcinT_01813	Scaffold_4	813873	815265	-	1392	NO	NO	NO	NA	Putative S-adenosyl-L-methionine-dependent methyltransferase_pfam02636	NO	Bcin05p04600.1	present	NA	NA	NA	NA
1814	bcinT_01814	Scaffold_4	815687	817101	+	1414	NO	NO	NO	NA	Pyridoxal-phosphate dependent enzyme_pfam00291	NO	Bcin05p04610.1	present	NA	NA	NA	NA
1815	bcinT_01815	Scaffold_4	817790	819300	-	1510	NO	NO	NO	NA	O-methyltransferase_pfam00891	NO	Bcin05p04620.1	present	Q2I0M6_CERNC	1e-46	NA	NA
1816	bcinT_01816	Scaffold_4	819969	821044	-	1075	NO	NO	NO	NA	NO	NO	Bcin05p04630.1	present	NA	NA	NA	NA
1817	bcinT_01817	Scaffold_4	822295	823005	-	710	NO	NO	NO	NA	NO	NO	Bcin05p04640.1	present	NA	NA	NA	NA
1818	bcinT_01818	Scaffold_4	824247	827055	-	2808	NO	NO	NO	NA	TEA/ATTS domain family_pfam01285	NO	Bcin05p04650.1	present	Q5ANJ4_CANAL	1e-08	NA	NA
1819	bcinT_01819	Scaffold_4	827966	830744	-	2778	NO	NO	NO	NA	RNA recognition motif. (a.k.a. RRM, RBD, or RNP domain)_pfam00076	NO	Bcin05p04660.1	present	F2QU09_PICP7	2e-18	NA	NA
1820	bcinT_01820	Scaffold_4	831415	832159	+	744	NO	NO	NO	NA	NO	NO	nonOrtho	present	NA	NA	NA	NA
1821	bcinT_01821	Scaffold_4	834093	836267	-	2174	NO	NO	NO	NA	NO	NO	Bcin05p04680.1	present	NA	NA	G4MX10#PHI:2017#COM1#318829#Magnaporthe_oryzae#reduced_virulence	5e-08
1822	bcinT_01822	Scaffold_4	838721	840917	-	2196	NO	NO	NO	NA	NO	NO	nonOrtho	present	NA	NA	NA	NA
1823	bcinT_01823	Scaffold_4	842522	843382	+	860	0.999	NO	NO	NA	Uncharacterized protein conserved in bacteria (DUF2237)_pfam09996	NO	Bcin05p04690.1	present	NA	NA	NA	NA
1824	bcinT_01824	Scaffold_4	844587	845638	+	1051	NO	NO	NO	NA	NO	NO	Bcin05p04700.1	present	NA	NA	NA	NA
1825	bcinT_01825	Scaffold_4	847414	848411	+	997	NO	NO	NO	NA	UBA/TS-N domain_pfam00627	NO	Bcin05p04710.1	present	NA	NA	NA	NA
1826	bcinT_01826	Scaffold_4	849295	849974	+	679	0.963	NO	NO	NA	Endoribonuclease L-PSP_pfam01042	NO	Bcin05p04720.1	present	NA	NA	NA	NA
1827	bcinT_01827	Scaffold_4	854236	856502	-	2266	NO	NO	NO	NA	Protein kinase domain_pfam00069	NO	Bcin05p04730.1,Bcin05p04730.2	present	Q59Z94_CANAL	2e-136	Q59Z32#PHI:2554#Rck2#5476#Candida_albicans#reduced_virulence	2e-142
1828	bcinT_01828	Scaffold_4	862504	863130	-	626	NO	NO	NO	NA	NO	NO	nonOrtho	present	NA	NA	NA	NA
1829	bcinT_01829	Scaffold_4	863753	865403	-	1650	NO	NO	NO	NA	Maintenance of telomere capping protein 1_pfam10310	NO	Bcin05p04740.1	present	NA	NA	NA	NA
1830	bcinT_01830	Scaffold_4	866085	869044	+	2959	NO	NO	NO	NA	NO	NO	Bcin05p04750.2,Bcin05p04750.3	present	NA	NA	NA	NA
1831	bcinT_01831	Scaffold_4	870527	872708	-	2181	NO	NO	NO	NA	Major Facilitator Superfamily_pfam07690	NO	Bcin05p04760.1	present	Q9P8L8_BOTFU	4e-17	NA	NA
1832	bcinT_01832	Scaffold_4	874256	876006	-	1750	NO	SignalP_EUK	NO	NA	LicD family_pfam04991	NO	Bcin05p04770.1	present	NA	NA	NA	NA
1833	bcinT_01833	Scaffold_4	877010	878104	+	1094	0.942	NO	NO	NA	NO	NO	nonOrtho	present	NA	NA	NA	NA
1834	bcinT_01834	Scaffold_4	880892	882634	+	1742	NO	NO	NO	NA	Cytochrome P450_pfam00067	NO	Bcin05p04780.1	present	A4ULJ0_MYCGR	1e-08	V5XZS6#PHI:4194#AKT7#5599#Alternaria_alternata#reduced_virulence_increased_virulence_(hypervirulence)	1e-06
1835	bcinT_01835	Scaffold_4	884122	885855	+	1733	NO	NO	NO	NA	Permease for cytosine/purines, uracil, thiamine, allantoin_pfam02133	NO	Bcin05p04790.1,Bcin05p04790.2	present	NA	NA	NA	NA
1836	bcinT_01836	Scaffold_4	887081	887400	-	319	NO	NO	NO	NA	NO	NO	nonOrtho	present	NA	NA	NA	NA
1837	bcinT_01837	Scaffold_4	888834	889114	+	280	0.857	SignalP_EUK	YES	NA	NO	NO	Bcin05p04800.1	present	NA	NA	NA	NA
1838	bcinT_01838	Scaffold_4	890397	890918	+	521	0.81	NO	NO	NA	NO	NO	nonOrtho	present	NA	NA	NA	NA
1839	bcinT_01839	Scaffold_4	891175	892255	-	1080	0.975	NO	NO	NA	Competence-damaged protein_pfam02464	NO	Bcin05p04810.1	present	NA	NA	NA	NA
1840	bcinT_01840	Scaffold_4	892840	893682	+	842	NO	NO	NO	NA	NO	NO	Bcin05p04820.1,Bcin05p04820.2	present	NA	NA	NA	NA
1841	bcinT_01841	Scaffold_4	894639	895126	+	487	0.982	NO	NO	NA	NO	NO	Bcin05p04830.1	present	NA	NA	NA	NA
1842	bcinT_01842	Scaffold_4	896603	898835	+	2232	NO	NO	NO	NA	Sodium:solute symporter family_pfam00474	NO	Bcin05p04840.1	present	NA	NA	Q59P00#PHI:2558#DUR31#5476#Candida_albicans#reduced_virulence	2e-08
1843	bcinT_01843	Scaffold_4	899380	901501	-	2121	NO	NO	NO	NA	NO	NO	nonOrtho	present	NA	NA	NA	NA
1844	bcinT_01844	Scaffold_4	903636	908673	-	5037	NO	NO	NO	NA	C-terminal domain of Sin3a protein_pfam16879;Sin3 family co-repressor_pfam08295;Paired amphipathic helix repeat_pfam02671	NO	Bcin05p04850.1,Bcin05p04850.2	present	NA	NA	NA	NA
1845	bcinT_01845	Scaffold_4	909488	910154	-	666	NO	SignalP_EUK	NO	NA	NO	NO	Bcin05p04860.1	present	NA	NA	NA	NA
1846	bcinT_01846	Scaffold_4	911445	913625	+	2180	NO	NO	NO	NA	Cytochrome b5-like Heme/Steroid binding domain_pfam00173;FAD binding domain_pfam00890	NO	Bcin05p04870.1	present	Q5AEK8_CANAL	9e-08	NA	NA
1847	bcinT_01847	Scaffold_4	914159	914910	+	751	NO	NO	NO	NA	NO	NO	nonOrtho	present	NA	NA	NA	NA
1848	bcinT_01848	Scaffold_4	917701	919626	+	1925	NO	NO	NO	NA	Sugar (and other) transporter_pfam00083	NO	Bcin05p04880.1	present	Q5ANE1_CANAL	3e-134	Q4PBY9#PHI:2240_PHI:4586#Srt1#5270#Ustilago_maydis#reduced_virulence	2e-30
1849	bcinT_01849	Scaffold_4	922321	923312	+	991	NO	NO	NO	NA	NO	NO	Bcin05p04890.1	present	NA	NA	NA	NA
1850	bcinT_01850	Scaffold_4	927000	929649	-	2649	NO	NO	NO	NA	NO	NO	Bcin05p04900.1	present	NA	NA	NA	NA
1851	bcinT_01851	Scaffold_4	930543	930936	+	393	NO	NO	NO	NA	NO	NO	nonOrtho	present	NA	NA	NA	NA
1852	bcinT_01852	Scaffold_4	931981	934086	-	2105	NO	SignalP_EUK	NO	NA	NO	NO	nonOrtho	present	NA	NA	NA	NA
1853	bcinT_01853	Scaffold_4	937345	939285	+	1940	NO	NO	NO	NA	Pleckstrin homology domain_pfam15406	NO	Bcin05p04910.1	present	NA	NA	NA	NA
1854	bcinT_01854	Scaffold_4	943692	945415	-	1723	NO	NO	NO	NA	Major Facilitator Superfamily_pfam07690	NO	Bcin05p04920.1	present	NA	NA	NA	NA
1855	bcinT_01855	Scaffold_4	946055	947357	+	1302	NO	NO	NO	NA	Taurine catabolism dioxygenase TauD, TfdA family_pfam02668	NO	Bcin05p04930.1	present	NA	NA	NA	NA
1856	bcinT_01856	Scaffold_4	948097	948378	-	281	NO	NO	NO	NA	NO	NO	nonOrtho	present	NA	NA	NA	NA
1857	bcinT_01857	Scaffold_4	948992	949636	+	644	NO	NO	NO	NA	NO	NO	Bcin05p04940.1	present	NA	NA	NA	NA
1858	bcinT_01858	Scaffold_4	950176	952000	-	1824	NO	SignalP_EUK	NO	GH28.hmm	Glycosyl hydrolases family 28_pfam00295	NO	Bcin05p04950.1	present	Q96VZ3_FUSOX	5e-12	NA	NA
1859	bcinT_01859	Scaffold_4	954075	955160	-	1085	NO	NO	NO	NA	Carbon-nitrogen hydrolase_pfam00795	NO	Bcin05p04960.1	present	NA	NA	P32964#PHI:143#CHT#5563#Gloeocercospora_sorghi#unaffected_pathogenicity	8e-16
1860	bcinT_01860	Scaffold_4	957799	959134	-	1335	NO	NO	NO	NA	NO	NO	Bcin05p04970.1	present	NA	NA	NA	NA
1861	bcinT_01861	Scaffold_4	960609	962057	+	1448	NO	NO	NO	NA	NO	NO	Bcin05p04980.1	present	NA	NA	NA	NA
1862	bcinT_01862	Scaffold_4	962733	964472	-	1739	NO	NO	NO	NA	short chain dehydrogenase_pfam00106	NO	Bcin05p04990.1	present	NA	NA	Q12634#PHI:685_PHI:2022#BUF_BUF1#318829#Magnaporthe_oryzae#loss_of_pathogenicity	0.0003
1863	bcinT_01863	Scaffold_4	964788	966044	+	1256	NO	NO	NO	NA	NO	NO	Bcin05p05000.1	present	NA	NA	NA	NA
1864	bcinT_01864	Scaffold_4	966546	966991	-	445	NO	NO	NO	NA	NO	NO	nonOrtho	present	NA	NA	NA	NA
1865	bcinT_01865	Scaffold_4	967734	968148	+	414	NO	NO	NO	NA	NO	NO	nonOrtho	present	NA	NA	NA	NA
1866	bcinT_01866	Scaffold_4	968466	969749	-	1283	NO	NO	NO	NA	NO	NO	Bcin05p05010.1	present	Q9Y784_MAGGR	7e-23	NA	NA
1867	bcinT_01867	Scaffold_4	971511	972894	-	1383	NO	NO	NO	NA	O-methyltransferase_pfam00891	NO	Bcin05p05020.1	present	Q2I0M6_CERNC	8e-22	NA	NA
1868	bcinT_01868	Scaffold_4	974448	975053	-	605	0.859	NO	NO	NA	GINS complex protein_pfam05916	NO	Bcin05p05030.1	present	NA	NA	NA	NA
1869	bcinT_01869	Scaffold_4	975359	976195	+	836	NO	NO	NO	NA	Iron/manganese superoxide dismutases, C-terminal domain_pfam02777;Iron/manganese superoxide dismutases, alpha-hairpin domain_pfam00081	NO	Bcin05p05040.1	present	Q6TDT0_CRYGA	3e-79	Q5IFQ6#PHI:410#SOD2#5207#Cryptococcus_neoformans#loss_of_pathogenicity	2e-16
1870	bcinT_01870	Scaffold_4	977323	977687	-	364	NO	NO	NO	NA	NO	NO	Bcin05p05050.1	present	NA	NA	NA	NA
1871	bcinT_01871	Scaffold_4	982791	983705	-	914	NO	NO	NO	NA	NO	NO	Bcin05p05060.1	present	NA	NA	NA	NA
1872	bcinT_01872	Scaffold_4	984551	986327	+	1776	NO	NO	NO	NA	NLI interacting factor-like phosphatase_pfam03031	NO	Bcin05p05070.1	present	NA	NA	NA	NA
1873	bcinT_01873	Scaffold_4	987752	991588	-	3836	NO	NO	NO	NA	NO	NO	Bcin05p05080.1,Bcin05p05080.3	present	NA	NA	NA	NA
1874	bcinT_01874	Scaffold_4	992903	994325	-	1422	NO	NO	NO	GH72.hmm	Glucanosyltransferase_pfam03198	NO	Bcin05p05090.1	present	GEL3_ASPFU	1e-95	Q2KN79#PHI:522_PHI:2808#GAS1_gas1#5507#Fusarium_oxysporum#reduced_virulence	2e-05
1875	bcinT_01875	Scaffold_4	997500	998745	-	1245	NO	NO	NO	NA	Acetyltransferase (GNAT) domain_pfam13302	NO	Bcin05p05100.1	present	NA	NA	NA	NA
1876	bcinT_01876	Scaffold_4	1002073	1002756	+	683	NO	SignalP_EUK	NO	NA	NO	NO	Bcin05p05110.1	present	NA	NA	NA	NA
1877	bcinT_01877	Scaffold_4	1004730	1006675	-	1945	NO	NO	NO	NA	short chain dehydrogenase_pfam00106	NO	Bcin05p05120.1	present	Q32WF7_PHAND	1e-08	Q0UDE7#PHI:2247#Sch1#13684#Parastagonospora_nodorum#unaffected_pathogenicity	2e-09
1878	bcinT_01878	Scaffold_4	1007404	1007865	+	461	NO	NO	NO	NA	NO	NO	Bcin05p05130.1	present	NA	NA	NA	NA
1879	bcinT_01879	Scaffold_4	1008672	1009919	+	1247	NO	NO	NO	NA	Fungal Zn(2)-Cys(6) binuclear cluster domain_pfam00172	NO	nonOrtho	present	Q0WXM3_FUSOX	6e-07	I1RI60#PHI:1949#GzZC264#5518#Fusarium_graminearum#lethal	1e-10
1880	bcinT_01880	Scaffold_4	1010468	1011753	+	1285	NO	NO	NO	NA	NO	NO	Bcin05p05150.1,Bcin05p05150.2	present	NA	NA	NA	NA
1881	bcinT_01881	Scaffold_4	1012938	1014199	-	1261	NO	SignalP_EUK	NO	NA	NO	NO	Bcin05p05160.1	present	NA	NA	NA	NA
1882	bcinT_01882	Scaffold_4	1015152	1015554	+	402	0.94	NO	NO	NA	NO	NO	Bcin05p05170.1	present	NA	NA	NA	NA
1883	bcinT_01883	Scaffold_4	1016800	1018371	-	1571	NO	SignalP_EUK	NO	NA	Glucosidase II beta subunit-like protein_pfam07915	NO	Bcin05p05180.1	present	NA	NA	NA	NA
1884	bcinT_01884	Scaffold_4	1022608	1024683	+	2075	NO	NO	NO	NA	NO	NO	Bcin05p05190.1	present	Q5D1P9_GLOAC	7e-56	NA	NA
1885	bcinT_01885	Scaffold_4	1025734	1027248	-	1514	NO	NO	NO	NA	NO	NO	nonOrtho	present	NA	NA	NA	NA
1886	bcinT_01886	Scaffold_4	1027977	1028753	-	776	0.903	NO	NO	NA	NO	NO	nonOrtho	present	NA	NA	NA	NA
1887	bcinT_01887	Scaffold_4	1035359	1036406	-	1047	NO	NO	NO	NA	NO	NO	Bcin05p05210.1,Bcin05p05210.2	present	NA	NA	NA	NA
1888	bcinT_01888	Scaffold_4	1038293	1039198	+	905	NO	NO	NO	NA	NO	NO	nonOrtho	present	NA	NA	NA	NA
1889	bcinT_01889	Scaffold_4	1039208	1040911	+	1703	NO	NO	NO	NA	Acetyltransferase (GNAT) domain_pfam13523	NO	Bcin05p05220.1	present	NA	NA	NA	NA
1890	bcinT_01890	Scaffold_4	1041954	1042428	-	474	0.941	NO	NO	NA	NO	NO	nonOrtho	present	NA	NA	NA	NA
1891	bcinT_01891	Scaffold_4	1044364	1045398	+	1034	NO	NO	NO	NA	NO	NO	Bcin05p05230.1	present	NA	NA	NA	NA
1892	bcinT_01892	Scaffold_4	1045956	1047561	+	1605	NO	NO	NO	NA	Mitochondrial calcium uniporter_pfam04678	NO	Bcin05p05240.1	present	NA	NA	NA	NA
1893	bcinT_01893	Scaffold_4	1049179	1049985	-	806	NO	NO	NO	NA	Transcription initiation factor IID, 31kD subunit_pfam02291	NO	Bcin05p05250.1	present	NA	NA	NA	NA
1894	bcinT_01894	Scaffold_4	1050495	1053169	+	2674	NO	NO	NO	NA	Histidinol dehydrogenase_pfam00815;Phosphoribosyl-ATP pyrophosphohydrolase_pfam01503;Phosphoribosyl-AMP cyclohydrolase_pfam01502	NO	Bcin05p05260.1	present	NA	NA	NA	NA
1895	bcinT_01895	Scaffold_4	1053422	1054633	+	1211	NO	NO	NO	NA	NO	NO	Bcin05p05270.1	present	NA	NA	NA	NA
1896	bcinT_01896	Scaffold_4	1055892	1057365	-	1473	NO	NO	NO	NA	Variant SH3 domain_pfam07653;Peroxin 13, N-terminal region_pfam04088	NO	Bcin05p05280.1	present	NA	NA	NA	NA
1897	bcinT_01897	Scaffold_4	1058203	1059607	-	1404	NO	NO	NO	NA	NmrA-like family_pfam05368	NO	Bcin05p05290.1,Bcin05p05290.2	present	NA	NA	G5EHQ9#PHI:2174#NMR2#318829#Magnaporthe_oryzae#reduced_virulence	6e-07
1898	bcinT_01898	Scaffold_4	1061281	1063840	+	2559	NO	NO	NO	NA	NO	NO	Bcin05p05300.1	present	NA	NA	NA	NA
1899	bcinT_01899	Scaffold_4	1064788	1066620	-	1832	NO	SignalP_EUK	NO	NA	Glycine-rich protein domain (DUF2403)_pfam10290;Putative TOS1-like glycosyl hydrolase (DUF2401)_pfam10287	NO	Bcin05p05310.1	present	NA	NA	NA	NA
1900	bcinT_01900	Scaffold_4	1066957	1067523	+	566	0.996	NO	NO	NA	NO	NO	nonOrtho	present	NA	NA	NA	NA
1901	bcinT_01901	Scaffold_4	1068272	1069352	-	1080	NO	SignalP_EUK	NO	NA	NO	NO	Bcin05p05320.1	present	NA	NA	NA	NA
1902	bcinT_01902	Scaffold_4	1069596	1070190	-	594	0.901	NO	NO	NA	NO	NO	nonOrtho	present	NA	NA	NA	NA
1903	bcinT_01903	Scaffold_4	1070544	1071067	+	523	1	NO	NO	NA	NO	NO	nonOrtho	present	NA	NA	NA	NA
1904	bcinT_01904	Scaffold_4	1074249	1075995	-	1746	NO	NO	NO	NA	Vacuolar sorting 38 and autophagy-related subunit 14_pfam10186	NO	Bcin05p05330.1	present	NA	NA	NA	NA
1905	bcinT_01905	Scaffold_4	1076584	1077341	+	757	NO	NO	NO	NA	NO	NO	Bcin05p05340.1	present	NA	NA	NA	NA
1906	bcinT_01906	Scaffold_4	1077995	1078659	+	664	NO	NO	NO	NA	Protein of unknown function (DUF3807)_pfam12720	NO	Bcin05p05350.1	present	NA	NA	NA	NA
1907	bcinT_01907	Scaffold_4	1079551	1080738	+	1187	NO	NO	NO	NA	NO	NO	Bcin05p05360.1	present	NA	NA	NA	NA
1908	bcinT_01908	Scaffold_4	1081771	1083605	-	1834	NO	NO	NO	NA	LMBR1-like membrane protein_pfam04791	NO	Bcin05p05370.1	present	NA	NA	NA	NA
1909	bcinT_01909	Scaffold_4	1084216	1089006	+	4790	NO	NO	NO	NA	CPSF A subunit region_pfam03178;Mono-functional DNA-alkylating methyl methanesulfonate N-term_pfam10433	NO	Bcin05p05380.1	present	CFT1_CRYNB	4e-49	NA	NA
1910	bcinT_01910	Scaffold_4	1090652	1093226	-	2574	NO	NO	NO	NA	NO	NO	Bcin05p05390.1	present	NA	NA	I1RSX8#PHI:1795#GzZC110#5518#Fusarium_graminearum#unaffected_pathogenicity	2e-12
1911	bcinT_01911	Scaffold_4	1093863	1095246	-	1383	NO	NO	NO	NA	Protein kinase domain_pfam00069	NO	Bcin05p05400.1	present	Q59ZI9_CANAL	4e-156	I1RAY2#PHI:1218#FGSG_00677#5518#Fusarium_graminearum#lethal	9e-37
1912	bcinT_01912	Scaffold_4	1095686	1096675	+	989	NO	NO	NO	NA	RNase P subunit p30_pfam01876	NO	Bcin05p05410.1	present	NA	NA	NA	NA
1913	bcinT_01913	Scaffold_4	1096834	1098005	-	1171	NO	NO	NO	NA	NO	NO	Bcin05p05420.1	present	NA	NA	NA	NA
1914	bcinT_01914	Scaffold_4	1099742	1100862	+	1120	NO	NO	NO	NA	Protein of unknown function (DUF1295)_pfam06966	NO	Bcin05p05430.1	present	NA	NA	NA	NA
1915	bcinT_01915	Scaffold_4	1101489	1102487	+	998	1	NO	NO	NA	Glutathione-dependent formaldehyde-activating enzyme_pfam04828	NO	Bcin05p05440.1	present	NA	NA	NA	NA
1916	bcinT_01916	Scaffold_4	1102712	1103501	-	789	0.836	NO	NO	NA	Enoyl-(Acyl carrier protein) reductase_pfam13561	NO	Bcin05p05450.1	present	Q75WR5_9PLEO	1e-53	O93802#PHI:2312_PHI:2844#THR_BRM2#5530_5599#Metarhizium_anisopliae_Alternaria_alternata#increased_virulence_(hypervirulence)_unaffected_pathogenicity	2e-10
1917	bcinT_01917	Scaffold_4	1104442	1105585	+	1143	NO	NO	NO	NA	Transcription factor S-II (TFIIS), central domain_pfam07500;Transcription factor S-II (TFIIS)_pfam01096;TFIIS helical bundle-like domain_pfam08711	NO	Bcin05p05460.1	present	NA	NA	V6QWX8#PHI:1626#GzTF2S001#5518#Fusarium_graminearum#unaffected_pathogenicity	4e-14
1918	bcinT_01918	Scaffold_4	1106899	1109224	-	2325	NO	NO	NO	NA	NO	NO	Bcin05p05470.1	present	NA	NA	NA	NA
1919	bcinT_01919	Scaffold_4	1110451	1111989	-	1538	NO	NO	NO	NA	NO	NO	Bcin05p05480.1	present	NA	NA	NA	NA
1920	bcinT_01920	Scaffold_4	1114573	1117407	-	2834	NO	NO	NO	NA	Centromere protein Scm3_pfam10384	NO	Bcin05p05490.1	present	NA	NA	NA	NA
1921	bcinT_01921	Scaffold_4	1117916	1119494	+	1578	NO	NO	NO	NA	Autophagy protein Apg6_pfam04111	NO	Bcin05p05500.1	present	NA	NA	G4N6Q1#PHI:2074#Moatg6#318829#Magnaporthe_oryzae#loss_of_pathogenicity	2e-13
1922	bcinT_01922	Scaffold_4	1119834	1120123	-	289	NO	NO	NO	NA	NO	NO	Bcin05p05510.1	present	NA	NA	NA	NA
1923	bcinT_01923	Scaffold_4	1121450	1125642	-	4192	NO	NO	NO	NA	AAA domain_pfam13476	NO	Bcin05p05520.1	present	NA	NA	NA	NA
1924	bcinT_01924	Scaffold_4	1127588	1129310	+	1722	NO	NO	NO	NA	PAS fold_pfam08447;GATA zinc finger_pfam00320	NO	Bcin05p05530.1	present	Q5EGQ1_CRYNE	1e-14	J9MJU9#PHI:2283#AreA#5507#Fusarium_oxysporum#reduced_virulence	0.0001
1925	bcinT_01925	Scaffold_4	1130675	1132844	-	2169	NO	NO	NO	NA	NO	NO	Bcin05p05540.1	present	NA	NA	NA	NA
1926	bcinT_01926	Scaffold_4	1133287	1133731	-	444	0.992	NO	NO	NA	Endoribonuclease L-PSP_pfam01042	NO	Bcin05p05550.2	present	NA	NA	NA	NA
1927	bcinT_01927	Scaffold_4	1134601	1135854	+	1253	NO	NO	NO	NA	Enoyl-CoA hydratase/isomerase_pfam00378	NO	Bcin05p05560.1	present	Q9P4U9_ALTAL	2e-89	NA	NA
1928	bcinT_01928	Scaffold_4	1137450	1138005	-	555	NO	NO	NO	NA	RNA polymerase Rpb4_pfam03874	NO	Bcin05p05570.1	present	NA	NA	NA	NA
1929	bcinT_01929	Scaffold_4	1138698	1140086	+	1388	NO	NO	NO	NA	Phosphoribosyl synthetase-associated domain_pfam14572;N-terminal domain of ribose phosphate pyrophosphokinase_pfam13793	NO	Bcin05p05580.1	present	C5GV17_AJEDR	7e-77	Q5NH02#PHI:4732#FTT0673p/prsAp#263#Francisella_tularensis#unaffected_pathogenicity	3e-07
1930	bcinT_01930	Scaffold_4	1141712	1142335	+	623	NO	NO	NO	NA	NO	NO	nonOrtho	present	NA	NA	NA	NA
1931	bcinT_01931	Scaffold_4	1143043	1144166	+	1123	NO	NO	NO	NA	short chain dehydrogenase_pfam00106	NO	Bcin05p05590.1	present	Q32WF7_PHAND	2e-12	G4N1P8#PHI:5440#ABA4#318829#Magnaporthe_oryzae#reduced_virulence	7e-06
1932	bcinT_01932	Scaffold_4	1152558	1157958	+	5400	NO	NO	NO	NA	RasGEF N-terminal motif_pfam00618;RasGEF domain_pfam00617	NO	Bcin05p05600.1	present	Q875L6_USTMD	6e-10	NA	NA
1933	bcinT_01933	Scaffold_4	1158993	1160016	-	1023	NO	NO	NO	NA	Ras family_pfam00071	NO	Bcin05p05610.1	present	Q2PBY8_CLAPU	4e-13	NA	NA
1934	bcinT_01934	Scaffold_4	1160375	1162155	+	1780	NO	NO	NO	NA	tRNA pseudouridine synthase_pfam01416	NO	Bcin05p05620.1	present	NA	NA	NA	NA
1935	bcinT_01935	Scaffold_4	1162652	1164550	-	1898	NO	NO	NO	NA	Cytochrome P450_pfam00067	NO	Bcin05p05630.1	present	A4ULJ0_MYCGR	1e-09	NA	NA
1936	bcinT_01936	Scaffold_4	1165148	1166521	-	1373	NO	NO	NO	NA	NO	NO	Bcin05p05640.1	present	Q9Y784_MAGGR	5e-16	NA	NA
1937	bcinT_01937	Scaffold_4	1167204	1169333	-	2129	NO	NO	NO	NA	NO	NO	Bcin05p05660.1	present	NA	NA	NA	NA
1938	bcinT_01938	Scaffold_4	1169778	1170903	-	1125	NO	NO	NO	NA	Polyprenyl synthetase_pfam00348	NO	Bcin05p05670.1	present	NA	NA	NA	NA
1939	bcinT_01939	Scaffold_4	1171341	1173250	+	1909	NO	NO	NO	NA	Flavin-binding monooxygenase-like_pfam00743	NO	Bcin05p05680.1	present	NA	NA	B1GVX4#PHI:2289#BcBOA2#40559#Botrytis_cinerea#reduced_virulence	3e-05
1940	bcinT_01940	Scaffold_4	1173431	1174475	-	1044	NO	NO	NO	NA	short chain dehydrogenase_pfam00106	NO	Bcin05p05690.1	present	NA	NA	NA	NA
1941	bcinT_01941	Scaffold_4	1175384	1177962	-	2578	NO	NO	NO	NA	Cell division protein 48 (CDC48), domain 2_pfam02933;ATPase family associated with various cellular activities (AAA)_pfam00004	NO	Bcin05p05700.1	present	Q0PND8_MAGGR	4e-27	NA	NA
1942	bcinT_01942	Scaffold_4	1178306	1179581	+	1275	NO	SignalP_EUK	NO	NA	N-terminal domain of CBF1 interacting co-repressor CIR_pfam10197	NO	Bcin05p05710.1	present	NA	NA	NA	NA
1943	bcinT_01943	Scaffold_4	1179627	1180220	-	593	NO	NO	NO	NA	NO	NO	Bcin05p05720.1	present	NA	NA	NA	NA
1944	bcinT_01944	Scaffold_4	1180921	1181742	+	821	NO	NO	NO	NA	NO	NO	Bcin05p05730.1	present	NA	NA	NA	NA
1945	bcinT_01945	Scaffold_4	1182037	1183964	-	1927	NO	NO	NO	NA	Domain of unknown function (DUF4217)_pfam13959;Helicase conserved C-terminal domain_pfam00271;DEAD/DEAH box helicase_pfam00270	NO	Bcin05p05740.1	present	F2QYD1_PICP7	1e-44	NA	NA
1946	bcinT_01946	Scaffold_4	1184734	1185918	+	1184	NO	NO	NO	NA	NO	NO	Bcin05p05750.1	present	NA	NA	NA	NA
1947	bcinT_01947	Scaffold_4	1188169	1188855	+	686	NO	NO	NO	NA	Uncharacterized conserved protein_pfam10241	NO	Bcin05p05760.1	present	NA	NA	NA	NA
1948	bcinT_01948	Scaffold_4	1189033	1189626	-	593	NO	NO	NO	NA	NO	NO	nonOrtho	present	NA	NA	NA	NA
1949	bcinT_01949	Scaffold_4	1191159	1191863	-	704	NO	NO	NO	NA	NO	NO	Bcin05p05780.1	present	NA	NA	NA	NA
1950	bcinT_01950	Scaffold_4	1192389	1194223	-	1834	NO	NO	NO	NA	NOP5NT (NUC127) domain_pfam08156;snoRNA binding domain, fibrillarin_pfam01798	NO	Bcin05p05790.1	present	NA	NA	NA	NA
1951	bcinT_01951	Scaffold_4	1194421	1195776	+	1355	NO	NO	NO	NA	ATP synthase (C/AC39) subunit_pfam01992	NO	Bcin05p05800.1	present	NA	NA	NA	NA
1952	bcinT_01952	Scaffold_4	1195849	1196979	-	1130	NO	NO	NO	NA	Ribosomal protein S15_pfam00312	NO	Bcin05p05810.1	present	NA	NA	NA	NA
1953	bcinT_01953	Scaffold_4	1197279	1198298	+	1019	NO	NO	NO	NA	Ribosomal protein S2_pfam00318;40S ribosomal protein SA C-terminus_pfam16122	NO	Bcin05p05820.1	present	NA	NA	NA	NA
1954	bcinT_01954	Scaffold_4	1199371	1201970	-	2599	NO	SignalP_EUK	NO	NA	Pro-kumamolisin, activation domain_pfam09286	NO	Bcin05p05830.1	present	SED1_ARTOC	1e-172	NA	NA
1955	bcinT_01955	Scaffold_4	1203442	1204744	+	1302	NO	NO	NO	NA	Opioid growth factor receptor (OGFr) conserved region_pfam04664	NO	Bcin05p05840.1	present	NA	NA	NA	NA
1956	bcinT_01956	Scaffold_4	1205672	1207165	-	1493	NO	NO	NO	NA	Creatinase/Prolidase N-terminal domain_pfam01321;Metallopeptidase family M24_pfam00557	NO	Bcin05p05850.1	present	NA	NA	NA	NA
1957	bcinT_01957	Scaffold_4	1207808	1209737	-	1929	NO	NO	NO	NA	Pyridoxal-dependent decarboxylase, C-terminal sheet domain_pfam00278;Pyridoxal-dependent decarboxylase, pyridoxal binding domain_pfam02784	NO	Bcin05p05860.1	present	Q9UVG2_PHAND	0	O14439#PHI:2228#odc#5270#Ustilago_maydis#loss_of_pathogenicity	1e-09
1958	bcinT_01958	Scaffold_4	1211563	1214702	-	3139	NO	NO	NO	NA	Peptidase M16 inactive domain_pfam05193;Insulinase (Peptidase family M16)_pfam00675;Peptidase M16C associated_pfam08367	NO	Bcin05p05870.1	present	NA	NA	NA	NA
1959	bcinT_01959	Scaffold_4	1215065	1216985	+	1920	NO	NO	NO	NA	Myosin-like coiled-coil protein_pfam09728	NO	Bcin05p05880.1	present	NA	NA	NA	NA
1960	bcinT_01960	Scaffold_4	1218105	1218656	+	551	0.893	NO	NO	NA	NO	NO	Bcin05p05890.1	present	NA	NA	NA	NA
1961	bcinT_01961	Scaffold_4	1220326	1221792	+	1466	NO	SignalP_EUK	NO	NA	Eukaryotic aspartyl protease_pfam00026	NO	Bcin05p05900.1	present	Y1220_ASPFU	2e-128	NA	NA
1962	bcinT_01962	Scaffold_4	1222270	1223666	-	1396	NO	NO	NO	NA	Fungal specific transcription factor domain_pfam11951;Fungal Zn(2)-Cys(6) binuclear cluster domain_pfam00172	NO	Bcin05p05910.1	present	Q5A4F3_CANAL	7e-06	I1RC73#PHI:1933_PHI:6134#GzZC248_FHS1#5518#Fusarium_graminearum#reduced_virulence	4e-17
1963	bcinT_01963	Scaffold_4	1225076	1225591	+	515	0.915	NO	NO	NA	NO	NO	Bcin05p05920.1	present	NA	NA	NA	NA
1964	bcinT_01964	Scaffold_4	1226274	1228337	+	2063	NO	NO	NO	CBM18.hmm;AA7.hmm	FAD binding domain_pfam01565;Berberine and berberine like_pfam08031	NO	Bcin05p05930.1	present	D1MYV6_MAGGR	8e-18	L2FHG9#PHI:3972#CDA#474922#Colletotrichum_gloeosporioides#unaffected_pathogenicity	6e-05
1965	bcinT_01965	Scaffold_4	1229271	1230677	+	1406	NO	NO	NO	NA	NAD-binding of NADP-dependent 3-hydroxyisobutyrate dehydrogenase_pfam14833;NAD binding domain of 6-phosphogluconate dehydrogenase_pfam03446	NO	Bcin05p05940.1	present	NA	NA	NA	NA
1966	bcinT_01966	Scaffold_4	1231762	1233709	+	1947	NO	SignalP_EUK	NO	AA3.hmm	GMC oxidoreductase_pfam05199;GMC oxidoreductase_pfam00732	NO	Bcin05p05950.1	present	Q4P8E8_USTMA	2e-72	A3RH09#PHI:3865#GOX2#27334#Penicillium_expansum#reduced_virulence	3e-10
1967	bcinT_01967	Scaffold_4	1234430	1236398	-	1968	NO	NO	NO	NA	Aminotransferase class I and II_pfam00155	NO	Bcin05p05960.1	present	NA	NA	NA	NA
1968	bcinT_01968	Scaffold_4	1236990	1237224	+	234	0.986	NO	NO	NA	NO	NO	nonOrtho	present	NA	NA	NA	NA
1969	bcinT_01969	Scaffold_4	1237452	1240163	-	2711	NO	NO	NO	NA	V-type ATPase 116kDa subunit family_pfam01496	NO	Bcin05p05970.1	present	Q96WM3_CRYNE	0	C4YGV6#PHI:3370#vph1#5476#Candida_albicans#reduced_virulence	3e-17
1970	bcinT_01970	Scaffold_4	1242681	1244009	+	1328	NO	NO	NO	NA	NO	NO	Bcin05p05980.1	present	NA	NA	NA	NA
1971	bcinT_01971	Scaffold_4	1245155	1245861	-	706	NO	NO	NO	NA	NO	NO	Bcin05p05990.1,Bcin05p05990.2	present	NA	NA	NA	NA
1972	bcinT_01972	Scaffold_4	1247024	1247931	+	907	NO	NO	NO	NA	NO	NO	nonOrtho	present	NA	NA	NA	NA
1973	bcinT_01973	Scaffold_4	1249850	1250890	-	1040	NO	NO	NO	NA	NO	NO	Bcin05p06000.1	present	NA	NA	NA	NA
1974	bcinT_01974	Scaffold_4	1253626	1253964	+	338	0.939	NO	NO	NA	NO	NO	Bcin05p06010.1	present	NA	NA	NA	NA
1975	bcinT_01975	Scaffold_4	1255037	1256620	+	1583	NO	SignalP_EUK	NO	GH10.hmm;CBM1.hmm	Glycosyl hydrolase family 10_pfam00331;Fungal cellulose binding domain_pfam00734	NO	Bcin05p06020.1	present	O59937_FUSOX	3e-63	Q8NJ73#PHI:2043#XYL-6#318829#Magnaporthe_oryzae#unaffected_pathogenicity	2e-10
1976	bcinT_01976	Scaffold_4	1257139	1258992	-	1853	NO	NO	NO	NA	tRNA synthetases class I (M)_pfam09334	NO	Bcin05p06030.1	present	NA	NA	NA	NA
1977	bcinT_01977	Scaffold_4	1259272	1259839	+	567	0.996	NO	NO	NA	Nuclear pore RNA shuttling protein Mtr2_pfam10429	NO	Bcin05p06040.1	present	NA	NA	NA	NA
1978	bcinT_01978	Scaffold_4	1260918	1264234	+	3316	NO	NO	NO	NA	NO	NO	Bcin05p06050.1	present	NA	NA	NA	NA
1979	bcinT_01979	Scaffold_4	1264737	1265453	-	716	NO	NO	NO	NA	NO	NO	Bcin05p06060.1	present	A4R1F0_MAGO7	1e-30	NA	NA
1980	bcinT_01980	Scaffold_4	1265885	1266458	+	573	0.971	NO	NO	NA	Ribosomal L38e protein family_pfam01781	NO	Bcin05p06070.1	present	NA	NA	NA	NA
1981	bcinT_01981	Scaffold_4	1267456	1268949	+	1493	NO	NO	NO	NA	NO	NO	Bcin05p06080.1	present	NA	NA	NA	NA
1982	bcinT_01982	Scaffold_4	1270182	1271294	-	1112	NO	NO	NO	NA	SprT-like family_pfam10263	NO	Bcin05p06090.1	present	NA	NA	NA	NA
1983	bcinT_01983	Scaffold_4	1273334	1275534	-	2200	NO	NO	NO	NA	F-box-like_pfam12937	NO	Bcin05p06100.1	present	NA	NA	NA	NA
1984	bcinT_01984	Scaffold_4	1276802	1278499	+	1697	0.826	NO	NO	NA	NO	NO	nonOrtho	present	NA	NA	NA	NA
1985	bcinT_01985	Scaffold_4	1279285	1280994	-	1709	NO	NO	NO	NA	Protein kinase domain_pfam00069	NO	Bcin05p06110.1	present	Q1HGK2_MAGGR	3e-38	I1RD19#PHI:1251#FGSG_01506#5518#Fusarium_graminearum#unaffected_pathogenicity	7e-29
1986	bcinT_01986	Scaffold_4	1281309	1282607	+	1298	NO	NO	NO	NA	Ubiquitin-conjugating enzyme_pfam00179	NO	Bcin05p06120.1,Bcin05p06120.2	present	NA	NA	NA	NA
1987	bcinT_01987	Scaffold_4	1283605	1284127	-	522	0.955	NO	NO	NA	Ribosomal protein L31e_pfam01198	NO	Bcin05p06130.1	present	NA	NA	NA	NA
1988	bcinT_01988	Scaffold_4	1284715	1285958	+	1243	NO	NO	NO	NA	Regulator of G protein signaling domain_pfam00615	NO	Bcin05p06140.1	present	NA	NA	G4N6G5#PHI:2194#MoRgs3#318829#Magnaporthe_oryzae#reduced_virulence	8e-31
1989	bcinT_01989	Scaffold_4	1286578	1287681	-	1103	NO	NO	NO	NA	PCI domain_pfam01399	NO	Bcin05p06150.1	present	NA	NA	NA	NA
1990	bcinT_01990	Scaffold_4	1289563	1293039	+	3476	NO	NO	NO	NA	NO	NO	Bcin05p06160.1	present	NA	NA	NA	NA
1991	bcinT_01991	Scaffold_4	1295371	1296174	+	803	NO	NO	NO	NA	Zinc-finger of C2H2 type_pfam12874;C2H2-type zinc finger_pfam13912	NO	Bcin05p06170.1	present	NA	NA	I1RWW2#PHI:1405#GzC2H069#5518#Fusarium_graminearum#unaffected_pathogenicity	3e-06
1992	bcinT_01992	Scaffold_4	1297841	1298410	-	569	NO	NO	NO	NA	NO	NO	Bcin02p07200.2	present	NA	NA	NA	NA
1993	bcinT_01993	Scaffold_5	121	535	+	414	0.845	NO	NO	NA	6,7-dimethyl-8-ribityllumazine synthase_pfam00885	NO	Bcin01p08260.1	present	NA	NA	NA	NA
1994	bcinT_01994	Scaffold_5	943	3858	-	2915	NO	NO	NO	NA	NO	NO	Bcin01p08250.1,Bcin01p08250.2,Bcin01p08250.3	present	NA	NA	NA	NA
1995	bcinT_01995	Scaffold_5	5676	6182	-	506	0.98	NO	NO	NA	NO	NO	nonOrtho	present	NA	NA	NA	NA
1996	bcinT_01996	Scaffold_5	9105	10976	-	1871	NO	NO	NO	NA	Cation efflux family_pfam01545;Dimerisation domain of Zinc Transporter_pfam16916	NO	Bcin01p08240.1	present	NA	NA	NA	NA
1997	bcinT_01997	Scaffold_5	13995	16196	+	2201	NO	NO	NO	NA	Zinc finger, C2H2 type_pfam00096	NO	Bcin01p08230.1	present	Q59RR0_CANAL	9e-18	Q4P9P1#PHI:2237#Rbf1#5270#Ustilago_maydis#loss_of_pathogenicity	1e-12
1998	bcinT_01998	Scaffold_5	16873	18064	-	1191	NO	NO	NO	NA	Zinc-binding dehydrogenase_pfam00107;Alcohol dehydrogenase GroES-like domain_pfam08240	NO	Bcin01p08220.1	present	Q92217_COCHE	0.0005	NA	NA
[truncated: 11,355 more rows]

## Sheet: Sscl_Lang
sort	geneName	CHR	geneStart	geneEnd	orientation	geneLength	effectorP	signalP	EffectorCandidate	cazym	pfam	OcculterCut	OrthoStat_vs_SclRef	OrthoStat_vs_sLmutab	OrthoStat_vs_all	PAV_Status_Sscl_Lang vs reference Sclerotinia	DFVF	source_eValue	PHI	source_eValue
1	SLangusT_00001	Scaffold_1	616	10314	-	9698	NO	NO	NO	NA	Repeating coiled region of VPS13_pfam16910;Autophagy-related protein C terminal domain_pfam09333;Vacuolar sorting-associated protein 13, N-terminal_pfam16908;Vacuolar-sorting-associated 13 protein C-terminal_pfam16909;SHR-binding domain of vacuolar-sorting associated protein 13_pfam06650;N-terminal region of Chorein or VPS13_pfam12624	NO	sscle_05g047660	SLmutabT_09083	SLmutabT_09083;sscle_05g047660	present	NA	NA	NA	NA
2	SLangusT_00002	Scaffold_1	11388	12524	+	1136	NO	NO	NO	NA	Protein of unknown function (DUF3429)_pfam11911	NO	sscle_05g047650	SLmutabT_09084	SLmutabT_09084;sscle_05g047650	present	NA	NA	NA	NA
3	SLangusT_00003	Scaffold_1	16613	17029	+	416	0.815	NO	NO	NA	NO	NO	sscle_05g047640	SLmutabT_09085	SLmutabT_09085;sscle_05g047640	present	NA	NA	NA	NA
4	SLangusT_00004	Scaffold_1	18102	18655	+	553	NO	NO	NO	NA	NO	NO	nonOrtho	SLmutabT_09086	SLmutabT_09086;*	present	NA	NA	NA	NA
5	SLangusT_00005	Scaffold_1	19573	21766	+	2193	NO	NO	NO	NA	Protein kinase domain_pfam00069	NO	sscle_05g047630	SLmutabT_09087	SLmutabT_09087;sscle_05g047630	present	Q8J230_USTMD	9e-05	I1RWG2#PHI:1242#FGSG_08631#5518#Fusarium_graminearum#unaffected_pathogenicity	3.13e-07
6	SLangusT_00006	Scaffold_1	22452	24085	-	1633	NO	NO	NO	NA	Histidine phosphatase superfamily (branch 1)_pfam00300	NO	sscle_05g047620	SLmutabT_09088	SLmutabT_09088;sscle_05g047620	present	NA	NA	NA	NA
7	SLangusT_00007	Scaffold_1	24661	25257	+	596	NO	NO	NO	NA	Protein of unknown function (DUF1168)_pfam06658	NO	sscle_05g047610	SLmutabT_09089	SLmutabT_09089;sscle_05g047610	present	NA	NA	NA	NA
8	SLangusT_00008	Scaffold_1	25491	27407	-	1916	NO	NO	NO	NA	TCP-1/cpn60 chaperonin family_pfam00118	NO	sscle_05g047600	SLmutabT_09090	SLmutabT_09090;sscle_05g047600	present	C0S733_PARBP	1.59e-55	NA	NA
9	SLangusT_00009	Scaffold_1	31439	32674	-	1235	NO	NO	NO	NA	Phosphotransferase enzyme family_pfam01636	NO	sscle_05g047590	SLmutabT_09091	SLmutabT_09091;sscle_05g047590	present	NA	NA	NA	NA
10	SLangusT_00010	Scaffold_1	35176	36644	-	1468	0.996	NO	NO	NA	NO	NO	nonOrtho	SLmutabT_09516	SLmutabT_09516;*	present	NA	NA	NA	NA
11	SLangusT_00011	Scaffold_1	39263	41440	-	2177	NO	NO	NO	NA	Major Facilitator Superfamily_pfam07690	NO	sscle_05g047580	SLmutabT_09514	SLmutabT_09514;sscle_05g047580	present	NA	NA	NA	NA
12	SLangusT_00012	Scaffold_1	43815	45258	-	1443	NO	NO	NO	NA	WD domain, G-beta repeat_pfam00400;Sof1-like domain_pfam04158	NO	sscle_05g047570	SLmutabT_09513	SLmutabT_09513;sscle_05g047570	present	Q6XSF5_COCHE	1.75e-11	NA	NA
13	SLangusT_00013	Scaffold_1	45570	46995	+	1425	NO	NO	NO	NA	PCI domain_pfam01399	NO	sscle_05g047560	SLmutabT_09512	SLmutabT_09512;sscle_05g047560	present	NA	NA	NA	NA
14	SLangusT_00014	Scaffold_1	47740	52146	-	4406	NO	NO	NO	NA	NO	NO	sscle_05g047550	SLmutabT_09511	SLmutabT_09511;sscle_05g047550	present	NA	NA	NA	NA
15	SLangusT_00015	Scaffold_1	53769	54698	+	929	NO	NO	NO	NA	NO	NO	sscle_05g047540	SLmutabT_09510	SLmutabT_09510;sscle_05g047540	present	NA	NA	NA	NA
16	SLangusT_00016	Scaffold_1	55128	55748	-	620	1	NO	NO	NA	Glutathione-dependent formaldehyde-activating enzyme_pfam04828	NO	sscle_05g047530	SLmutabT_09509	SLmutabT_09509;sscle_05g047530	present	NA	NA	NA	NA
17	SLangusT_00017	Scaffold_1	56155	56495	+	340	0.967	NO	NO	NA	NO	NO	sscle_05g047520	SLmutabT_09508	SLmutabT_09508;sscle_05g047520	present	NA	NA	NA	NA
18	SLangusT_00018	Scaffold_1	59694	60216	+	522	NO	NO	NO	NA	NO	NO	nonOrtho	SLmutabT_09507	SLmutabT_09507;*	present	NA	NA	NA	NA
19	SLangusT_00019	Scaffold_1	62756	63077	+	321	NO	SignalP_EUK	NO	NA	NO	NO	nonOrtho	SLmutabT_09506	SLmutabT_09506;*	present	NA	NA	NA	NA
20	SLangusT_00020	Scaffold_1	64587	65196	+	609	0.969	NO	NO	NA	NO	NO	nonOrtho	SLmutabT_09505	SLmutabT_09505;*	present	NA	NA	NA	NA
21	SLangusT_00021	Scaffold_1	68878	69293	-	415	NO	NO	NO	NA	NO	NO	nonOrtho	SLmutabT_09504	SLmutabT_09504;*	present	NA	NA	NA	NA
22	SLangusT_00022	Scaffold_1	73301	76669	+	3368	NO	NO	NO	NA	C2 domain_pfam00168;Phosphatidylinositol-specific phospholipase C, X domain_pfam00388;Phosphatidylinositol-specific phospholipase C, Y domain_pfam00387	NO	sscle_05g047510	SLmutabT_09503	SLmutabT_09503;sscle_05g047510	present	P78585_BOTFU	0	P78585#PHI:1026#bcplc1#40559#Botrytis_cinerea#reduced_virulence	2.88e-29
23	SLangusT_00023	Scaffold_1	78577	80346	-	1769	NO	NO	NO	NA	Fungal specific transcription factor domain_pfam11951	NO	sscle_05g047500	SLmutabT_09502	SLmutabT_09502;sscle_05g047500	present	Q9HG15_COLLN	4.13e-05	I1RQN6#PHI:1974#GzZC289#5518#Fusarium_graminearum#unaffected_pathogenicity	5.17e-21
24	SLangusT_00024	Scaffold_1	81490	83456	+	1966	NO	NO	NO	NA	Major Facilitator Superfamily_pfam07690	NO	sscle_05g047490	SLmutabT_09501	SLmutabT_09501;sscle_05g047490	present	Q9P8L8_BOTFU	2.46e-27	Q9C0P7#PHI:225#PEP5#140110#Nectria_haematococca#reduced_virulence	9.46e-07
25	SLangusT_00025	Scaffold_1	84555	86587	-	2032	NO	NO	NO	NA	Amino acid permease_pfam00324	NO	sscle_05g047480	SLmutabT_09500	SLmutabT_09500;sscle_05g047480	present	NA	NA	NA	NA
26	SLangusT_00026	Scaffold_1	88864	90130	+	1266	NO	NO	NO	NA	NO	NO	sscle_05g047470	SLmutabT_09499	SLmutabT_09499;sscle_05g047470	present	Q6A2T2_BOTFU	0.000171	NA	NA
27	SLangusT_00027	Scaffold_1	90877	91777	+	900	NO	NO	NO	NA	Domain of unknown function (DUF1771)_pfam08590;Smr domain_pfam01713	NO	sscle_05g047460	SLmutabT_09498	SLmutabT_09498;sscle_05g047460	present	NA	NA	NA	NA
28	SLangusT_00028	Scaffold_1	92885	95267	+	2382	NO	NO	NO	NA	Fungal Zn(2)-Cys(6) binuclear cluster domain_pfam00172;Fungal specific transcription factor domain_pfam04082	NO	sscle_05g047450	SLmutabT_09497	SLmutabT_09497;sscle_05g047450	present	Q9HG15_COLLN	0.000199	I1RB16#PHI:1967#GzZC282#5518#Fusarium_graminearum#reduced_virulence	1.84e-07
29	SLangusT_00029	Scaffold_1	101879	102142	-	263	NO	NO	NO	NA	NO	NO	nonOrtho	SLmutabT_09496	SLmutabT_09496;*	present	NA	NA	NA	NA
30	SLangusT_00030	Scaffold_1	103310	104138	-	828	NO	NO	NO	NA	NO	NO	nonOrtho	SLmutabT_09495	SLmutabT_09495;*	present	NA	NA	NA	NA
31	SLangusT_00031	Scaffold_1	105415	105849	-	434	0.949	NO	NO	NA	NO	NO	nonOrtho	SLmutabT_09494	SLmutabT_09494;*	present	NA	NA	NA	NA
32	SLangusT_00032	Scaffold_1	106709	108271	+	1562	NO	NO	NO	NA	NO	NO	sscle_05g047440	SLmutabT_09493	SLmutabT_09493;sscle_05g047440	present	NA	NA	NA	NA
33	SLangusT_00033	Scaffold_1	109616	110585	+	969	NO	NO	NO	NA	NO	NO	nonOrtho	SLmutabT_09492	SLmutabT_09492;*	present	NA	NA	NA	NA
34	SLangusT_00034	Scaffold_1	111619	112135	-	516	NO	NO	NO	NA	NO	NO	nonOrtho	SLmutabT_09491	SLmutabT_09491;*	present	NA	NA	NA	NA
35	SLangusT_00035	Scaffold_1	112522	115411	+	2889	NO	NO	NO	NA	tRNA synthetases class I (C) catalytic domain_pfam01406	NO	sscle_05g047430	SLmutabT_09490	SLmutabT_09490;sscle_05g047430	present	NA	NA	NA	NA
36	SLangusT_00036	Scaffold_1	115477	115967	-	490	NO	NO	NO	NA	NO	NO	nonOrtho	SLmutabT_09489	SLmutabT_09489;*	present	NA	NA	NA	NA
37	SLangusT_00037	Scaffold_1	116911	118365	-	1454	NO	NO	NO	NA	Sodium/hydrogen exchanger family_pfam00999	NO	sscle_05g047420	SLmutabT_09488	SLmutabT_09488;sscle_05g047420	present	Q59KS4_CANAL	3.85e-127	NA	NA
38	SLangusT_00038	Scaffold_1	118732	120548	+	1816	NO	NO	NO	NA	Sodium/hydrogen exchanger family_pfam00999	NO	sscle_05g047410	SLmutabT_09487	SLmutabT_09487;sscle_05g047410	present	NA	NA	NA	NA
39	SLangusT_00039	Scaffold_1	121975	124084	-	2109	NO	NO	NO	NA	MBOAT, membrane-bound O-acyltransferase family_pfam03062	NO	sscle_05g047400	SLmutabT_02870	SLmutabT_02870;sscle_05g047400	present	NA	NA	NA	NA
40	SLangusT_00040	Scaffold_1	124537	126176	-	1639	NO	NO	NO	NA	Cytochrome P450_pfam00067	NO	sscle_05g047390	SLmutabT_02869	SLmutabT_02869;sscle_05g047390	present	A4ULJ2_MYCGR	6.42e-06	NA	NA
41	SLangusT_00041	Scaffold_1	128033	129509	+	1476	NO	SignalP_EUK	NO	NA	NO	NO	sscle_05g047380	SLmutabT_02868	SLmutabT_02868;sscle_05g047380	present	NA	NA	NA	NA
42	SLangusT_00042	Scaffold_1	130255	131806	-	1551	NO	SignalP_EUK	NO	GH5.hmm	Cellulase (glycosyl hydrolase family 5)_pfam00150	NO	sscle_05g047370	SLmutabT_02867	SLmutabT_02867;sscle_05g047370	present	Q7ZA48_9HYPO	1.1e-21	B2W4L0#PHI:3859#GLU1#45151#Pyrenophora_tritici-repentis#reduced_virulence	5.72e-15
43	SLangusT_00043	Scaffold_1	133473	134681	-	1208	NO	NO	NO	NA	NO	NO	sscle_05g047360	SLmutabT_02866	SLmutabT_02866;sscle_05g047360	present	NA	NA	NA	NA
44	SLangusT_00044	Scaffold_1	134935	135812	+	877	NO	NO	NO	NA	FRG1-like domain_pfam06229	NO	sscle_05g047350	SLmutabT_02865	SLmutabT_02865;sscle_05g047350	present	NA	NA	NA	NA
45	SLangusT_00045	Scaffold_1	136277	137652	+	1375	NO	NO	NO	NA	WD domain, G-beta repeat_pfam00400	NO	sscle_05g047340	SLmutabT_02864	SLmutabT_02864;sscle_05g047340	present	NA	NA	NA	NA
46	SLangusT_00046	Scaffold_1	138022	140720	+	2698	NO	SignalP_EUK	NO	NA	Sel1 repeat_pfam08238	NO	sscle_05g047330	SLmutabT_02863	SLmutabT_02863;sscle_05g047330	present	NA	NA	NA	NA
47	SLangusT_00047	Scaffold_1	142350	142828	-	478	0.873	NO	NO	NA	Helix-loop-helix DNA-binding domain_pfam00010	NO	sscle_05g047320	SLmutabT_02862	SLmutabT_02862;sscle_05g047320	present	NA	NA	I1RB45#PHI:1301#GzbHLH002#5518#Fusarium_graminearum#unaffected_pathogenicity	6.35e-22
48	SLangusT_00048	Scaffold_1	143915	145201	+	1286	0.992	SignalP_EUK	YES	NA	NO	NO	nonOrtho	SLmutabT_02861	SLmutabT_02861;*	present	NA	NA	NA	NA
49	SLangusT_00049	Scaffold_1	147663	148663	+	1000	NO	NO	NO	NA	Maf-like protein_pfam02545	NO	sscle_05g047310	SLmutabT_02860	SLmutabT_02860;sscle_05g047310	present	NA	NA	NA	NA
50	SLangusT_00050	Scaffold_1	149289	152482	-	3193	NO	SignalP_EUK	NO	NA	Heterokaryon incompatibility protein Het-C_pfam07217	NO	sscle_05g047300	SLmutabT_02859	SLmutabT_02859;sscle_05g047300	present	NA	NA	NA	NA
51	SLangusT_00051	Scaffold_1	154514	155988	+	1474	NO	NO	NO	NA	HMG (high mobility group) box_pfam00505	NO	sscle_05g047290	SLmutabT_02858	SLmutabT_02858;sscle_05g047290	present	NA	NA	NA	NA
52	SLangusT_00052	Scaffold_1	157121	157442	+	321	1	NO	NO	NA	NO	NO	nonOrtho	SLmutabT_02857	SLmutabT_02857;*	present	NA	NA	NA	NA
53	SLangusT_00053	Scaffold_1	159649	161830	+	2181	NO	SignalP_EUK	NO	GH71.hmm	Glycosyl hydrolase family 71_pfam03659	NO	sscle_05g047280	SLmutabT_02856	SLmutabT_02856;sscle_05g047280	present	NA	NA	NA	NA
54	SLangusT_00054	Scaffold_1	162651	165996	-	3345	NO	NO	NO	NA	NO	NO	sscle_05g047270	SLmutabT_02855	SLmutabT_02855;sscle_05g047270	present	NA	NA	NA	NA
55	SLangusT_00055	Scaffold_1	167517	169930	-	2413	NO	NO	NO	NA	Fungal specific transcription factor domain_pfam04082;Fungal Zn(2)-Cys(6) binuclear cluster domain_pfam00172	NO	sscle_05g047260	SLmutabT_02854	SLmutabT_02854;sscle_05g047260	present	Q0WXM3_FUSOX	3e-11	I1RD28#PHI:1876#GzZC191#5518#Fusarium_graminearum#unaffected_pathogenicity	3.12e-10
56	SLangusT_00056	Scaffold_1	173002	179510	-	6508	NO	NO	NO	NA	Beta-ketoacyl synthase, N-terminal domain_pfam00109;Starter unit:ACP transacylase in aflatoxin biosynthesis_pfam16073;Methyltransferase domain_pfam08242;Ketoacyl-synthetase C-terminal extension_pfam16197;Phosphopantetheine attachment site_pfam00550;Polyketide synthase dehydratase_pfam14765;Beta-ketoacyl synthase, C-terminal domain_pfam02801;Acyl transferase domain_pfam00698	NO	sscle_05g047250	SLmutabT_02853	SLmutabT_02853;sscle_05g047250	present	O59897_ASPFM	1.16e-124	B1GVX7#PHI:2290#BcBOA6#40559#Botrytis_cinerea#reduced_virulence	4.55e-08
57	SLangusT_00057	Scaffold_1	180083	180895	-	812	NO	NO	NO	NA	Serine hydrolase (FSH1)_pfam03959	NO	sscle_05g047240	SLmutabT_02852	SLmutabT_02852;sscle_05g047240	present	NA	NA	D2SZX8#PHI:2838#TOX9#5016#Cochliobolus_heterostrophus#reduced_virulence	0.00014
58	SLangusT_00058	Scaffold_1	183392	183762	-	370	NO	NO	NO	NA	NO	NO	sscle_05g047230	SLmutabT_02851	SLmutabT_02851;sscle_05g047230	present	NA	NA	NA	NA
59	SLangusT_00059	Scaffold_1	184526	185124	+	598	0.882	NO	NO	NA	Phosphatidylethanolamine-binding protein_pfam01161	NO	sscle_05g047220	SLmutabT_02850	SLmutabT_02850;sscle_05g047220	present	NA	NA	O07741#PHI:3644#Rv1891c#1773#Mycobacterium_tuberculosis#reduced_virulence	0.000169
60	SLangusT_00060	Scaffold_1	185839	187443	-	1604	NO	NO	NO	NA	Major Facilitator Superfamily_pfam07690	NO	sscle_05g047210	SLmutabT_02849	SLmutabT_02849;sscle_05g047210	present	Q59RG0_CANAL	2.34e-76	NA	NA
61	SLangusT_00061	Scaffold_1	188861	189859	+	998	NO	SignalP_EUK	NO	NA	NO	NO	sscle_05g047200	SLmutabT_02848	SLmutabT_02848;sscle_05g047200	present	NA	NA	NA	NA
62	SLangusT_00062	Scaffold_1	193145	195975	-	2830	NO	NO	NO	NA	Amidohydrolase family_pfam01979;Urease alpha-subunit, N-terminal domain_pfam00449;Urease beta subunit_pfam00699;Urease, gamma subunit_pfam00547	NO	sscle_05g047190	SLmutabT_02847	SLmutabT_02847;sscle_05g047190	present	NA	NA	A0A095EN78#PHI:4555#URE1#552467#Cryptococcus_gattii#reduced_virulence	3.36e-21
63	SLangusT_00063	Scaffold_1	196720	198676	-	1956	NO	NO	NO	NA	Ring finger domain_pfam13639	NO	sscle_05g047180	SLmutabT_02846	SLmutabT_02846;sscle_05g047180	present	NA	NA	NA	NA
64	SLangusT_00064	Scaffold_1	200537	202671	+	2134	NO	NO	NO	NA	Histone acetyltransferases subunit 3_pfam10198	NO	sscle_05g047170	SLmutabT_02845	SLmutabT_02845;sscle_05g047170	present	NA	NA	NA	NA
65	SLangusT_00065	Scaffold_1	203916	206506	+	2590	NO	NO	NO	NA	NO	NO	sscle_05g047160	SLmutabT_02844	SLmutabT_02844;sscle_05g047160	present	NA	NA	NA	NA
66	SLangusT_00066	Scaffold_1	206935	210710	+	3775	NO	NO	NO	NA	DNA repair metallo-beta-lactamase_pfam07522	NO	sscle_05g047150	SLmutabT_02843	SLmutabT_02843;sscle_05g047150	present	NA	NA	NA	NA
67	SLangusT_00067	Scaffold_1	218323	219318	+	995	NO	NO	NO	NA	NO	NO	sscle_05g047140	SLmutabT_02842	SLmutabT_02842;sscle_05g047140	present	NA	NA	NA	NA
68	SLangusT_00068	Scaffold_1	223137	224630	-	1493	NO	NO	NO	NA	Acetyltransferase (GNAT) family_pfam00583;Bromodomain_pfam00439	NO	sscle_05g047130	SLmutabT_02841	SLmutabT_02841;sscle_05g047130	present	Q5AM49_CANAL	0.000825	NA	NA
69	SLangusT_00069	Scaffold_1	225179	225522	+	343	NO	NO	NO	NA	NO	NO	sscle_05g047120	SLmutabT_02840	SLmutabT_02840;sscle_05g047120	present	NA	NA	NA	NA
70	SLangusT_00070	Scaffold_1	225697	226778	+	1081	NO	NO	NO	NA	Repair protein Rad1/Rec1/Rad17_pfam02144	NO	sscle_05g047110	SLmutabT_02839	SLmutabT_02839;sscle_05g047110	present	NA	NA	NA	NA
71	SLangusT_00071	Scaffold_1	228599	229547	-	948	NO	NO	NO	NA	NO	NO	sscle_05g047100	SLmutabT_02837	SLmutabT_02837;sscle_05g047100	present	NA	NA	NA	NA
72	SLangusT_00072	Scaffold_1	229887	231497	-	1610	NO	NO	NO	NA	tRNA synthetase class II core domain (G, H, P, S and T)_pfam00587;Anticodon binding domain_pfam03129	NO	sscle_05g047090	SLmutabT_02836	SLmutabT_02836;sscle_05g047090	present	NA	NA	NA	NA
73	SLangusT_00073	Scaffold_1	232059	233782	+	1723	NO	NO	NO	NA	NO	NO	sscle_05g047080	SLmutabT_02835	SLmutabT_02835;sscle_05g047080	present	NA	NA	NA	NA
74	SLangusT_00074	Scaffold_1	234258	235949	+	1691	NO	NO	NO	NA	NO	NO	nonOrtho	SLmutabT_02834	SLmutabT_02834;*	present	NA	NA	NA	NA
75	SLangusT_00075	Scaffold_1	238018	239878	+	1860	NO	NO	NO	NA	Fungal specific transcription factor domain_pfam11951;Fungal Zn(2)-Cys(6) binuclear cluster domain_pfam00172	NO	nonOrtho	SLmutabT_02833	SLmutabT_02833;*	present	Q59MD2_CANAL	4.91e-06	I1RB67#PHI:1984#GzZC299#5518#Fusarium_graminearum#unaffected_pathogenicity	2.34e-16
76	SLangusT_00076	Scaffold_1	240189	241881	+	1692	NO	NO	NO	NA	NO	NO	sscle_05g047040	SLmutabT_02832	SLmutabT_02832;sscle_05g047040	present	NA	NA	NA	NA
77	SLangusT_00077	Scaffold_1	243347	244461	+	1114	NO	NO	NO	NA	NO	NO	sscle_05g047030	SLmutabT_02831	SLmutabT_02831;sscle_05g047030	present	NA	NA	NA	NA
78	SLangusT_00078	Scaffold_1	246158	247476	+	1318	NO	NO	NO	NA	Pyridine nucleotide-disulphide oxidoreductase_pfam07992	NO	sscle_05g047020	SLmutabT_02830	SLmutabT_02830;sscle_05g047020	present	NA	NA	NA	NA
79	SLangusT_00079	Scaffold_1	249300	251029	-	1729	NO	NO	NO	NA	NO	NO	sscle_05g047000	SLmutabT_02829	SLmutabT_02829;sscle_05g047000	present	NA	NA	NA	NA
80	SLangusT_00080	Scaffold_1	251289	251838	+	549	0.991	NO	NO	NA	NO	NO	sscle_05g046990	SLmutabT_02828	SLmutabT_02828;sscle_05g046990	present	NA	NA	NA	NA
81	SLangusT_00081	Scaffold_1	252384	253445	-	1061	NO	NO	NO	NA	Fungal specific transcription factor domain_pfam11951	NO	sscle_05g046980	SLmutabT_02827	SLmutabT_02827;sscle_05g046980	present	NA	NA	NA	NA
82	SLangusT_00082	Scaffold_1	254771	255736	+	965	NO	NO	NO	NA	RTA1 like protein_pfam04479	NO	sscle_05g046970	SLmutabT_02826	SLmutabT_02826;sscle_05g046970	present	NA	NA	NA	NA
83	SLangusT_00083	Scaffold_1	257075	257662	-	587	NO	NO	NO	NA	NO	NO	sscle_05g046960	SLmutabT_02825	SLmutabT_02825;sscle_05g046960	present	NA	NA	NA	NA
84	SLangusT_00084	Scaffold_1	258619	259762	-	1143	NO	NO	NO	NA	NO	NO	sscle_05g046950	SLmutabT_02824	SLmutabT_02824;sscle_05g046950	present	NA	NA	NA	NA
85	SLangusT_00085	Scaffold_1	262090	264195	-	2105	NO	NO	NO	NA	Protein of unknown function (DUF2985)_pfam11204	NO	sscle_05g046940	SLmutabT_02823	SLmutabT_02823;sscle_05g046940	present	NA	NA	NA	NA
86	SLangusT_00086	Scaffold_1	267599	270177	+	2578	NO	NO	NO	NA	NO	NO	sscle_05g046930	SLmutabT_02822	SLmutabT_02822;sscle_05g046930	present	NA	NA	NA	NA
87	SLangusT_00087	Scaffold_1	271794	272941	-	1147	NO	NO	NO	NA	Maintenance of mitochondrial structure and function_pfam13012;JAB1/Mov34/MPN/PAD-1 ubiquitin protease_pfam01398	NO	sscle_05g046920	SLmutabT_02821	SLmutabT_02821;sscle_05g046920	present	NA	NA	NA	NA
88	SLangusT_00088	Scaffold_1	273617	275733	+	2116	NO	NO	NO	NA	Histone deacetylase domain_pfam00850	NO	sscle_05g046910	SLmutabT_02820	SLmutabT_02820;sscle_05g046910	present	Q9C1C6_COCCA	0	Q9C1C6#PHI:216#HDC1#5017#Cochliobolus_carbonum#reduced_virulence	1.51e-20
89	SLangusT_00089	Scaffold_1	276677	277671	+	994	0.901	NO	NO	NA	Ribosomal protein L14p/L23e_pfam00238	NO	sscle_05g046900	SLmutabT_02819	SLmutabT_02819;sscle_05g046900	present	NA	NA	NA	NA
90	SLangusT_00090	Scaffold_1	278400	279852	-	1452	NO	NO	NO	NA	ZIP Zinc transporter_pfam02535	NO	sscle_05g046890	SLmutabT_02818	SLmutabT_02818;sscle_05g046890	present	NA	NA	NA	NA
91	SLangusT_00091	Scaffold_1	281406	282910	+	1504	NO	NO	NO	NA	NO	NO	sscle_05g046880	SLmutabT_02817	SLmutabT_02817;sscle_05g046880	present	NA	NA	NA	NA
92	SLangusT_00092	Scaffold_1	285875	286583	+	708	NO	SignalP_EUK	NO	NA	NO	NO	sscle_05g046870	SLmutabT_02816	SLmutabT_02816;sscle_05g046870	present	NA	NA	NA	NA
93	SLangusT_00093	Scaffold_1	287581	289127	-	1546	NO	NO	NO	NA	Methyltransferase domain_pfam13489	NO	sscle_05g046860	SLmutabT_02815	SLmutabT_02815;sscle_05g046860	present	Q6TFC7_ASPFM	7.9e-49	G4XKY9#PHI:2315#ChLae1#5016#Cochliobolus_heterostrophus#increased_virulence_(hypervirulence)_reduced_virulence	1.37e-09
94	SLangusT_00094	Scaffold_1	290686	290988	-	302	NO	NO	NO	NA	NO	NO	sscle_05g046850	nonOrtho	*;sscle_05g046850	present	NA	NA	NA	NA
95	SLangusT_00095	Scaffold_1	294529	296060	-	1531	NO	SignalP_EUK	NO	GH28.hmm	Glycosyl hydrolases family 28_pfam00295	NO	sscle_05g046840	SLmutabT_02813	SLmutabT_02813;sscle_05g046840	present	Q96VZ3_FUSOX	2.17e-135	NA	NA
96	SLangusT_00096	Scaffold_1	298899	300307	-	1408	NO	NO	NO	NA	Forkhead domain_pfam00250	NO	sscle_05g046830	SLmutabT_02811	SLmutabT_02811;sscle_05g046830	present	Q5A7S7_CANAL	3.88e-12	A7EKI7#PHI:5583#FoxE2#5180#Sclerotinia_sclerotiorum#unaffected_pathogenicity	2.52e-37
97	SLangusT_00097	Scaffold_1	301550	304019	-	2469	NO	NO	NO	NA	Cactus-binding C-terminus of cactin protein_pfam09732;Conserved mid region of cactin_pfam10312	NO	sscle_05g046820	SLmutabT_02810	SLmutabT_02810;sscle_05g046820	present	NA	NA	NA	NA
98	SLangusT_00098	Scaffold_1	305103	305780	-	677	0.937	NO	NO	NA	Peptide methionine sulfoxide reductase_pfam01625	NO	sscle_05g046810	SLmutabT_02809	SLmutabT_02809;sscle_05g046810	present	NA	NA	P0A086#PHI:4580#msrA2#1280#Staphylococcus_aureus#reduced_virulence_unaffected_pathogenicity	1.32e-10
99	SLangusT_00099	Scaffold_1	308258	308743	-	485	0.937	NO	NO	NA	NO	NO	nonOrtho	SLmutabT_02808	SLmutabT_02808;*	present	NA	NA	NA	NA
100	SLangusT_00100	Scaffold_1	309439	312391	+	2952	NO	NO	NO	NA	F-box-like_pfam12937;Unstructured region on cNMP-binding protein_pfam16643;Cyclic nucleotide-binding domain_pfam00027	NO	sscle_05g046800	SLmutabT_02807	SLmutabT_02807;sscle_05g046800	present	Q9HFV9_CRYNE	9.25e-06	NA	NA
101	SLangusT_00101	Scaffold_1	313577	314765	-	1188	NO	NO	NO	NA	Inhibitor of apoptosis-promoting Bax1_pfam01027	NO	sscle_05g046790	SLmutabT_02806	SLmutabT_02806;sscle_05g046790	present	NA	NA	NA	NA
102	SLangusT_00102	Scaffold_1	315504	316046	+	542	NO	NO	NO	NA	NO	NO	sscle_05g046780	SLmutabT_02805	SLmutabT_02805;sscle_05g046780	present	NA	NA	NA	NA
103	SLangusT_00103	Scaffold_1	317414	318255	+	841	NO	NO	NO	NA	Acetyltransferase (GNAT) family_pfam00583	NO	sscle_05g046770	SLmutabT_02804	SLmutabT_02804;sscle_05g046770	present	NA	NA	NA	NA
104	SLangusT_00104	Scaffold_1	319887	321990	+	2103	NO	NO	NO	NA	IBR domain, a half RING-finger domain_pfam01485	NO	sscle_05g046760	SLmutabT_02803	SLmutabT_02803;sscle_05g046760	present	NA	NA	NA	NA
105	SLangusT_00105	Scaffold_1	324545	325413	-	868	NO	NO	NO	NA	Hypoxia induced protein conserved region_pfam04588	NO	sscle_05g046750	SLmutabT_02802	SLmutabT_02802;sscle_05g046750	present	NA	NA	NA	NA
106	SLangusT_00106	Scaffold_1	329056	331377	+	2321	NO	NO	NO	NA	NO	NO	sscle_05g046740	SLmutabT_02801	SLmutabT_02801;sscle_05g046740	present	NA	NA	I1S4N1#PHI:1427#GzC2H095#5518#Fusarium_graminearum#unaffected_pathogenicity	8.65e-12
107	SLangusT_00107	Scaffold_1	333320	334724	-	1404	NO	NO	NO	NA	NO	NO	nonOrtho	SLmutabT_02800	SLmutabT_02800;*	present	NA	NA	NA	NA
108	SLangusT_00108	Scaffold_1	335149	335729	-	580	NO	NO	NO	NA	NO	NO	nonOrtho	SLmutabT_02799	SLmutabT_02799;*	present	NA	NA	NA	NA
109	SLangusT_00109	Scaffold_1	336967	337522	-	555	NO	NO	NO	NA	NO	NO	nonOrtho	SLmutabT_02798	SLmutabT_02798;*	present	NA	NA	NA	NA
110	SLangusT_00110	Scaffold_1	337802	338410	+	608	NO	NO	NO	NA	NO	NO	nonOrtho	SLmutabT_02797	SLmutabT_02797;*	present	NA	NA	NA	NA
111	SLangusT_00111	Scaffold_1	338734	339906	-	1172	NO	NO	NO	NA	NO	NO	nonOrtho	SLmutabT_02796	SLmutabT_02796;*	present	NA	NA	NA	NA
112	SLangusT_00112	Scaffold_1	341393	342806	-	1413	NO	NO	NO	NA	AT hook motif_pfam02178	NO	sscle_05g046730	SLmutabT_02795	SLmutabT_02795;sscle_05g046730	present	NA	NA	NA	NA
113	SLangusT_00113	Scaffold_1	343412	344065	+	653	0.999	NO	NO	NA	Zinc-binding_pfam12907;4F5 protein family_pfam04419	NO	sscle_05g046720	SLmutabT_02794	SLmutabT_02794;sscle_05g046720	present	NA	NA	NA	NA
114	SLangusT_00114	Scaffold_1	344451	345648	-	1197	NO	NO	NO	NA	non-haem dioxygenase in morphine synthesis N-terminal_pfam14226;2OG-Fe(II) oxygenase superfamily_pfam03171	NO	sscle_05g046710	SLmutabT_02793	SLmutabT_02793;sscle_05g046710	present	NA	NA	NA	NA
115	SLangusT_00115	Scaffold_1	346308	349446	-	3138	NO	NO	NO	NA	NO	NO	sscle_05g046700	SLmutabT_02792	SLmutabT_02792;sscle_05g046700	present	NA	NA	NA	NA
116	SLangusT_00116	Scaffold_1	349681	350924	+	1243	NO	NO	NO	NA	RNA polymerases N / 8 kDa subunit_pfam01194	NO	nonOrtho	SLmutabT_02791	SLmutabT_02791;*	present	NA	NA	NA	NA
117	SLangusT_00117	Scaffold_1	352893	355364	+	2471	NO	NO	NO	NA	NO	NO	sscle_05g046680	SLmutabT_02790	SLmutabT_02790;sscle_05g046680	present	NA	NA	NA	NA
118	SLangusT_00118	Scaffold_1	357604	358944	-	1340	NO	NO	NO	NA	Nitrogen permease regulator 2_pfam06218	NO	sscle_05g046670	SLmutabT_02789	SLmutabT_02789;sscle_05g046670	present	NA	NA	NA	NA
119	SLangusT_00119	Scaffold_1	360128	361644	+	1516	NO	NO	NO	NA	Lysine methyltransferase_pfam10294	NO	sscle_05g046660	SLmutabT_02788	SLmutabT_02788;sscle_05g046660	present	NA	NA	NA	NA
120	SLangusT_00120	Scaffold_1	362562	364895	+	2333	NO	NO	NO	NA	NO	NO	sscle_05g046650	SLmutabT_02787	SLmutabT_02787;sscle_05g046650	present	NA	NA	NA	NA
121	SLangusT_00121	Scaffold_1	365977	367575	+	1598	NO	NO	NO	NA	Heterokaryon incompatibility protein (HET)_pfam06985	NO	sscle_05g046640	SLmutabT_02786	SLmutabT_02786;sscle_05g046640	present	NA	NA	NA	NA
122	SLangusT_00122	Scaffold_1	368170	369586	-	1416	NO	NO	NO	NA	NO	NO	sscle_05g046630	SLmutabT_02785	SLmutabT_02785;sscle_05g046630	present	NA	NA	NA	NA
123	SLangusT_00123	Scaffold_1	372133	373689	-	1556	NO	NO	NO	NA	Kelch motif_pfam01344;Galactose oxidase, central domain_pfam13418;Kelch motif_pfam13854;Kelch motif_pfam07646	NO	sscle_05g046620	SLmutabT_02784	SLmutabT_02784;sscle_05g046620	present	Q5ADT1_CANAL	0.000794	NA	NA
124	SLangusT_00124	Scaffold_1	374652	377054	+	2402	NO	NO	NO	NA	Dihydrouridine synthase (Dus)_pfam01207	NO	sscle_05g046610	SLmutabT_02783	SLmutabT_02783;sscle_05g046610	present	NA	NA	NA	NA
125	SLangusT_00125	Scaffold_1	377908	378753	-	845	NO	NO	NO	NA	B-cell receptor-associated protein 31-like_pfam05529	NO	sscle_05g046600	SLmutabT_02782	SLmutabT_02782;sscle_05g046600	present	NA	NA	NA	NA
126	SLangusT_00126	Scaffold_1	379667	381173	-	1506	NO	NO	NO	NA	NO	NO	sscle_05g046590	SLmutabT_02781	SLmutabT_02781;sscle_05g046590	present	NA	NA	NA	NA
127	SLangusT_00127	Scaffold_1	382182	383781	-	1599	NO	NO	NO	NA	NO	NO	sscle_05g046580	SLmutabT_02780	SLmutabT_02780;sscle_05g046580	present	NA	NA	NA	NA
128	SLangusT_00128	Scaffold_1	387543	389451	+	1908	NO	NO	NO	NA	NO	NO	nonOrtho	SLmutabT_02779	SLmutabT_02779;*	present	NA	NA	NA	NA
129	SLangusT_00129	Scaffold_1	391188	391694	+	506	1	NO	NO	NA	NO	NO	sscle_05g046560	SLmutabT_02778	SLmutabT_02778;sscle_05g046560	present	NA	NA	NA	NA
130	SLangusT_00130	Scaffold_1	393774	394246	+	472	0.987	NO	NO	NA	NO	NO	nonOrtho	SLmutabT_02777	SLmutabT_02777;*	present	NA	NA	NA	NA
131	SLangusT_00131	Scaffold_1	401216	404013	-	2797	NO	NO	NO	NA	NO	NO	sscle_05g046550	SLmutabT_03050	SLmutabT_03050;sscle_05g046550	present	NA	NA	NA	NA
132	SLangusT_00132	Scaffold_1	405468	406970	+	1502	NO	NO	NO	NA	WD domain, G-beta repeat_pfam00400	NO	sscle_05g046540	SLmutabT_03051	SLmutabT_03051;sscle_05g046540	present	TUP1_CANAL	3.8e-24	NA	NA
133	SLangusT_00133	Scaffold_1	408568	409995	+	1427	NO	NO	NO	NA	NO	NO	sscle_05g046530	SLmutabT_03052	SLmutabT_03052;sscle_05g046530	present	NA	NA	NA	NA
134	SLangusT_00134	Scaffold_1	416114	417643	-	1529	NO	NO	NO	NA	NO	NO	sscle_05g046520	SLmutabT_03054	SLmutabT_03054;sscle_05g046520	present	NA	NA	NA	NA
135	SLangusT_00135	Scaffold_1	419606	420601	-	995	NO	NO	NO	NA	NO	NO	sscle_05g046510	SLmutabT_03055	SLmutabT_03055;sscle_05g046510	present	NA	NA	NA	NA
136	SLangusT_00136	Scaffold_1	422165	424248	+	2083	NO	NO	NO	NA	Calponin homology (CH) domain_pfam00307	NO	sscle_05g046500	SLmutabT_03056	SLmutabT_03056;sscle_05g046500	present	NA	NA	NA	NA
137	SLangusT_00137	Scaffold_1	425095	427959	-	2864	NO	NO	NO	NA	XPG I-region_pfam00867;XPG N-terminal domain_pfam00752	NO	sscle_05g046490	SLmutabT_03057	SLmutabT_03057;sscle_05g046490	present	NA	NA	NA	NA
138	SLangusT_00138	Scaffold_1	428316	430158	+	1842	NO	NO	NO	NA	Actin_pfam00022	NO	sscle_05g046480	SLmutabT_03058	SLmutabT_03058;sscle_05g046480	present	NA	NA	NA	NA
139	SLangusT_00139	Scaffold_1	431226	432052	-	826	NO	NO	NO	NA	NO	NO	nonOrtho	SLmutabT_03059	SLmutabT_03059;*	present	NA	NA	NA	NA
140	SLangusT_00140	Scaffold_1	434258	434644	+	386	NO	NO	NO	NA	NO	NO	sscle_05g046470	SLmutabT_03060	SLmutabT_03060;sscle_05g046470	present	NA	NA	NA	NA
141	SLangusT_00141	Scaffold_1	436250	436564	+	314	NO	NO	NO	NA	NO	NO	sscle_05g046450	SLmutabT_03061	SLmutabT_03061;sscle_05g046450	present	NA	NA	NA	NA
142	SLangusT_00142	Scaffold_1	436996	437781	+	785	NO	SignalP_EUK	NO	NA	NO	NO	nonOrtho	SLmutabT_03062	SLmutabT_03062;*	present	NA	NA	NA	NA
143	SLangusT_00143	Scaffold_1	438870	439272	-	402	NO	NO	NO	NA	NO	NO	nonOrtho	SLmutabT_03063	SLmutabT_03063;*	present	NA	NA	NA	NA
144	SLangusT_00144	Scaffold_1	440363	440948	-	585	NO	NO	NO	NA	NO	NO	nonOrtho	SLmutabT_03064	SLmutabT_03064;*	present	NA	NA	NA	NA
145	SLangusT_00145	Scaffold_1	442835	444184	-	1349	NO	NO	NO	NA	WLM domain_pfam08325	NO	sscle_05g046440	SLmutabT_03065	SLmutabT_03065;sscle_05g046440	present	NA	NA	NA	NA
146	SLangusT_00146	Scaffold_1	444675	446284	+	1609	NO	NO	NO	NA	Fungal family of unknown function (DUF1776)_pfam08643	NO	sscle_05g046430	SLmutabT_03066	SLmutabT_03066;sscle_05g046430	present	NA	NA	NA	NA
147	SLangusT_00147	Scaffold_1	447150	449400	-	2250	NO	SignalP_EUK	NO	NA	Zinc finger C-x8-C-x5-C-x3-H type (and similar)_pfam00642	NO	sscle_05g046420	SLmutabT_03067	SLmutabT_03067;sscle_05g046420	present	NA	NA	NA	NA
148	SLangusT_00148	Scaffold_1	450825	452222	+	1397	NO	NO	NO	GH18.hmm	Glycosyl hydrolases family 18_pfam00704	NO	sscle_05g046410	SLmutabT_03068	SLmutabT_03068;sscle_05g046410	present	O59928_HYPVI	3.95e-63	NA	NA
149	SLangusT_00149	Scaffold_1	452843	455462	+	2619	NO	NO	NO	NA	Vps53-like, N-terminal_pfam04100	NO	sscle_05g046400	SLmutabT_03069	SLmutabT_03069;sscle_05g046400	present	NA	NA	NA	NA
150	SLangusT_00150	Scaffold_1	456653	457980	+	1327	NO	NO	NO	NA	Pyridine nucleotide-disulphide oxidoreductase_pfam07992	NO	sscle_05g046390	SLmutabT_03070	SLmutabT_03070;sscle_05g046390	present	C1G3N5_PARBD	0	Q5RZ66#PHI:2846#TRR1#5207#Cryptococcus_neoformans#lethal	5.98e-32
151	SLangusT_00151	Scaffold_1	459819	463771	-	3952	NO	NO	NO	NA	NO	NO	sscle_05g046380	SLmutabT_03071	SLmutabT_03071;sscle_05g046380	present	NA	NA	NA	NA
152	SLangusT_00152	Scaffold_1	465338	469608	-	4270	NO	NO	NO	GT1.hmm	Glycosyltransferase family 28 N-terminal domain_pfam03033;UDP-glucoronosyl and UDP-glucosyl transferase_pfam00201	NO	sscle_05g046370	SLmutabT_03072	SLmutabT_03072;sscle_05g046370	present	O93841_9PEZI	0	NA	NA
153	SLangusT_00153	Scaffold_1	470687	474666	-	3979	NO	NO	NO	NA	Sec61beta family_pfam03911;NLI interacting factor-like phosphatase_pfam03031	NO	sscle_05g046350	SLmutabT_03073	SLmutabT_03073;sscle_05g046350	present	NA	NA	NA	NA
154	SLangusT_00154	Scaffold_1	478363	481388	+	3025	NO	NO	NO	NA	ABC transporter transmembrane region 2_pfam06472;ABC transporter_pfam00005	NO	sscle_05g046340	SLmutabT_03074	SLmutabT_03074;sscle_05g046340	present	Q3Y5V5_MAGGR	3.1e-08	B2SRG1#PHI:1141#raxB#347#Xanthomonas_oryzae#increased_virulence_(hypervirulence)	1.96e-08
155	SLangusT_00155	Scaffold_1	481794	482884	-	1090	NO	NO	NO	NA	Ribosomal proteins 50S-L18Ae/60S-L20/60S-L18A_pfam01775	NO	sscle_05g046330	SLmutabT_03075	SLmutabT_03075;sscle_05g046330	present	NA	NA	NA	NA
156	SLangusT_00156	Scaffold_1	483509	485205	+	1696	NO	NO	NO	NA	PCI domain_pfam01399	NO	sscle_05g046320	SLmutabT_03076	SLmutabT_03076;sscle_05g046320	present	NA	NA	NA	NA
157	SLangusT_00157	Scaffold_1	487008	488005	-	997	NO	NO	NO	NA	BTB/POZ domain_pfam00651	NO	sscle_05g046310	SLmutabT_03077	SLmutabT_03077;sscle_05g046310	present	NA	NA	NA	NA
158	SLangusT_00158	Scaffold_1	489347	490384	-	1037	NO	NO	NO	CE10.hmm	NO	NO	sscle_05g046300	SLmutabT_03078	SLmutabT_03078;sscle_05g046300	present	NA	NA	NA	NA
159	SLangusT_00159	Scaffold_1	490429	490777	-	348	0.915	NO	NO	NA	NO	NO	nonOrtho	SLmutabT_03079	SLmutabT_03079;*	present	NA	NA	NA	NA
160	SLangusT_00160	Scaffold_1	491362	492639	+	1277	NO	NO	NO	NA	Leucine Rich repeats (2 copies)_pfam12799;Leucine rich repeat_pfam13855	NO	sscle_05g046290	SLmutabT_03080	SLmutabT_03080;sscle_05g046290	present	B9W890_CANDC	1.1e-08	NA	NA
161	SLangusT_00161	Scaffold_1	492959	494229	-	1270	NO	NO	NO	NA	Aldo/keto reductase family_pfam00248	NO	sscle_05g046280	SLmutabT_03081	SLmutabT_03081;sscle_05g046280	present	NA	NA	NA	NA
162	SLangusT_00162	Scaffold_1	495156	496636	-	1480	NO	NO	NO	GT31.hmm	NO	NO	sscle_05g046270	SLmutabT_03082	SLmutabT_03082;sscle_05g046270	present	NA	NA	NA	NA
163	SLangusT_00163	Scaffold_1	499268	502119	-	2851	NO	NO	NO	GT2.hmm	Glycosyl transferase family group 2_pfam13632	NO	sscle_05g046260	SLmutabT_03083	SLmutabT_03083;sscle_05g046260	present	NA	NA	NA	NA
164	SLangusT_00164	Scaffold_1	502848	503467	-	619	0.911	NO	NO	NA	NO	NO	nonOrtho	SLmutabT_03084	SLmutabT_03084;*	present	NA	NA	NA	NA
165	SLangusT_00165	Scaffold_1	504568	505984	-	1416	NO	NO	NO	GH16.hmm	Glycosyl hydrolases family 16_pfam00722	NO	sscle_05g046250	SLmutabT_03085	SLmutabT_03085;sscle_05g046250	present	NA	NA	NA	NA
166	SLangusT_00166	Scaffold_1	507242	508517	+	1275	NO	SignalP_EUK	NO	NA	NO	NO	sscle_05g046240	SLmutabT_03086	SLmutabT_03086;sscle_05g046240	present	NA	NA	A7EKS0#PHI:2807#Ss-Sl2#5180#Sclerotinia_sclerotiorum#unaffected_pathogenicity	5.47e-35
167	SLangusT_00167	Scaffold_1	510230	511837	+	1607	NO	NO	NO	NA	NO	NO	sscle_05g046230	SLmutabT_03087	SLmutabT_03087;sscle_05g046230	present	NA	NA	NA	NA
168	SLangusT_00168	Scaffold_1	512065	512874	-	809	NO	NO	NO	NA	Utp11 protein_pfam03998	NO	sscle_05g046220	SLmutabT_03088	SLmutabT_03088;sscle_05g046220	present	NA	NA	NA	NA
169	SLangusT_00169	Scaffold_1	513165	513703	+	538	NO	NO	NO	NA	Cytochrome c oxidase biogenesis protein Cmc1 like_pfam08583	NO	sscle_05g046210	SLmutabT_03089	SLmutabT_03089;sscle_05g046210	present	NA	NA	NA	NA
170	SLangusT_00170	Scaffold_1	514300	515243	+	943	NO	NO	NO	NA	SET domain_pfam00856	NO	sscle_05g046200	SLmutabT_03090	SLmutabT_03090;sscle_05g046200	present	NA	NA	NA	NA
171	SLangusT_00171	Scaffold_1	516478	517608	+	1130	0.967	NO	NO	NA	NO	NO	nonOrtho	SLmutabT_03091	SLmutabT_03091;*	present	NA	NA	NA	NA
172	SLangusT_00172	Scaffold_1	518131	518721	-	590	NO	NO	NO	NA	NO	NO	nonOrtho	SLmutabT_03092	SLmutabT_03092;*	present	NA	NA	NA	NA
173	SLangusT_00173	Scaffold_1	518861	519587	-	726	NO	NO	NO	NA	NO	NO	nonOrtho	SLmutabT_03093	SLmutabT_03093;*	present	NA	NA	NA	NA
174	SLangusT_00174	Scaffold_1	520704	522053	+	1349	NO	SignalP_EUK	NO	NA	Peroxidase, family 2_pfam01328	NO	sscle_05g046190	SLmutabT_03094	SLmutabT_03094;sscle_05g046190	present	NA	NA	G4N3U4#PHI:5188#MoHPX1#318829#Magnaporthe_oryzae#reduced_virulence	7.92e-05
175	SLangusT_00175	Scaffold_1	522520	523985	+	1465	NO	NO	NO	NA	WD domain, G-beta repeat_pfam00400	NO	sscle_05g046180	SLmutabT_03095	SLmutabT_03095;sscle_05g046180	present	TUP1_CANAL	4.72e-08	NA	NA
176	SLangusT_00176	Scaffold_1	524470	526489	+	2019	NO	NO	NO	NA	Pyridine nucleotide-disulphide oxidoreductase, dimerisation domain_pfam02852;Pyridine nucleotide-disulphide oxidoreductase_pfam07992	NO	sscle_05g046170	SLmutabT_03096	SLmutabT_03096;sscle_05g046170	present	Q59RQ6_CANAL	1.58e-35	NA	NA
177	SLangusT_00177	Scaffold_1	528007	533363	+	5356	NO	NO	NO	NA	RNA polymerase Rpb1 C-terminal repeat_pfam05001;RNA polymerase Rpb1, domain 1_pfam04997;RNA polymerase Rpb1, domain 3_pfam04983;RNA polymerase Rpb1, domain 6_pfam04992;RNA polymerase Rpb1, domain 2_pfam00623;RNA polymerase Rpb1, domain 7_pfam04990;RNA polymerase Rpb1, domain 5_pfam04998;RNA polymerase Rpb1, domain 4_pfam05000	NO	sscle_05g046160	SLmutabT_03097	SLmutabT_03097;sscle_05g046160	present	NA	NA	NA	NA
178	SLangusT_00178	Scaffold_1	535086	535393	+	307	NO	NO	NO	NA	NO	NO	sscle_05g046150	SLmutabT_03098	SLmutabT_03098;sscle_05g046150	present	NA	NA	NA	NA
179	SLangusT_00179	Scaffold_1	537701	539928	+	2227	NO	NO	NO	NA	Fungal Zn(2)-Cys(6) binuclear cluster domain_pfam00172;Fungal specific transcription factor domain_pfam04082	NO	sscle_05g046140	SLmutabT_03099	SLmutabT_03099;sscle_05g046140	present	Q59MD2_CANAL	5.25e-05	I1S5H3#PHI:1729#GzZC044#5518#Fusarium_graminearum#unaffected_pathogenicity	1.3e-08
180	SLangusT_00180	Scaffold_1	540615	541850	-	1235	NO	NO	NO	NA	Oxidoreductase FAD-binding domain_pfam00970;Oxidoreductase NAD-binding domain_pfam00175	NO	sscle_05g046130	SLmutabT_03100	SLmutabT_03100;sscle_05g046130	present	NA	NA	NA	NA
181	SLangusT_00181	Scaffold_1	543423	546382	+	2959	NO	NO	NO	NA	NO	NO	sscle_05g046120	SLmutabT_03101	SLmutabT_03101;sscle_05g046120	present	NA	NA	NA	NA
182	SLangusT_00182	Scaffold_1	548062	551256	-	3194	NO	NO	NO	NA	2-oxoglutarate dehydrogenase C-terminal_pfam16870;Transketolase, pyrimidine binding domain_pfam02779;2-oxoglutarate dehydrogenase N-terminus_pfam16078;Dehydrogenase E1 component_pfam00676	NO	sscle_05g046110	SLmutabT_03102	SLmutabT_03102;sscle_05g046110	present	NA	NA	NA	NA
183	SLangusT_00183	Scaffold_1	552059	554045	+	1986	NO	NO	NO	NA	TFIIH p62 subunit, N-terminal domain_pfam08567;BSD domain_pfam03909	NO	sscle_05g046100	SLmutabT_03103	SLmutabT_03103;sscle_05g046100	present	NA	NA	NA	NA
184	SLangusT_00184	Scaffold_1	554318	556465	+	2147	NO	NO	NO	NA	NO	NO	sscle_05g046090	SLmutabT_03104	SLmutabT_03104;sscle_05g046090	present	NA	NA	NA	NA
185	SLangusT_00185	Scaffold_1	557218	562071	-	4853	NO	NO	NO	NA	NO	NO	sscle_05g046080	SLmutabT_03105	SLmutabT_03105;sscle_05g046080	present	NA	NA	NA	NA
186	SLangusT_00186	Scaffold_1	563304	563942	+	638	0.948	SignalP_EUK	YES	NA	NO	NO	sscle_05g046070	SLmutabT_03106	SLmutabT_03106;sscle_05g046070	present	NA	NA	NA	NA
187	SLangusT_00187	Scaffold_1	566326	566702	+	376	0.999	SignalP_EUK	YES	NA	NO	NO	sscle_05g046060	SLmutabT_03107	SLmutabT_03107;sscle_05g046060	present	NA	NA	NA	NA
188	SLangusT_00188	Scaffold_1	568044	569299	-	1255	NO	NO	NO	NA	SPFH domain / Band 7 family_pfam01145	NO	sscle_05g046050	SLmutabT_03108	SLmutabT_03108;sscle_05g046050	present	NA	NA	NA	NA
189	SLangusT_00189	Scaffold_1	570453	573122	-	2669	NO	NO	NO	NA	NO	NO	sscle_05g046040	SLmutabT_03109	SLmutabT_03109;sscle_05g046040	present	NA	NA	NA	NA
190	SLangusT_00190	Scaffold_1	575130	576716	-	1586	NO	NO	NO	NA	Cytochrome P450_pfam00067	NO	sscle_05g046030	SLmutabT_03110	SLmutabT_03110;sscle_05g046030	present	NA	NA	NA	NA
191	SLangusT_00191	Scaffold_1	578880	579503	+	623	NO	NO	NO	NA	NO	NO	nonOrtho	SLmutabT_03111	SLmutabT_03111;*	present	NA	NA	NA	NA
192	SLangusT_00192	Scaffold_1	582191	583936	-	1745	NO	NO	NO	NA	Major Facilitator Superfamily_pfam07690	NO	sscle_05g046010	SLmutabT_03112	SLmutabT_03112;sscle_05g046010	present	Q59RG1_CANAL	9.09e-79	Q4PBY9#PHI:2240_PHI:4586#Srt1#5270#Ustilago_maydis#reduced_virulence	4.05e-06
193	SLangusT_00193	Scaffold_1	589559	590155	-	596	0.966	NO	NO	NA	NO	NO	nonOrtho	SLmutabT_03113	SLmutabT_03113;*	present	NA	NA	NA	NA
194	SLangusT_00194	Scaffold_1	590569	594917	-	4348	NO	NO	NO	NA	Methyltransferase domain_pfam13489	NO	sscle_05g046000	SLmutabT_03114	SLmutabT_03114;sscle_05g046000	present	Q6TFC7_ASPFM	1.72e-81	G4XKY9#PHI:2315#ChLae1#5016#Cochliobolus_heterostrophus#increased_virulence_(hypervirulence)_reduced_virulence	2.9e-15
195	SLangusT_00195	Scaffold_1	598715	598937	-	222	NO	NO	NO	NA	NO	NO	nonOrtho	SLmutabT_03115	SLmutabT_03115;*	present	NA	NA	NA	NA
196	SLangusT_00196	Scaffold_1	604003	604515	-	512	NO	NO	NO	NA	NO	NO	sscle_05g045980	SLmutabT_03116	SLmutabT_03116;sscle_05g045980	present	NA	NA	NA	NA
197	SLangusT_00197	Scaffold_1	605886	606222	+	336	NO	NO	NO	NA	NO	NO	nonOrtho	SLmutabT_03117	SLmutabT_03117;*	present	NA	NA	NA	NA
198	SLangusT_00198	Scaffold_1	606906	607445	-	539	NO	NO	NO	NA	NO	NO	nonOrtho	SLmutabT_03118	SLmutabT_03118;*	present	NA	NA	NA	NA
199	SLangusT_00199	Scaffold_1	610536	611641	-	1105	NO	NO	NO	NA	NO	NO	sscle_05g045960	SLmutabT_03119	SLmutabT_03119;sscle_05g045960	present	NA	NA	NA	NA
200	SLangusT_00200	Scaffold_1	612206	613285	-	1079	NO	NO	NO	NA	D-isomer specific 2-hydroxyacid dehydrogenase, NAD binding domain_pfam02826;D-isomer specific 2-hydroxyacid dehydrogenase, catalytic domain_pfam00389	NO	sscle_05g045950	SLmutabT_03120	SLmutabT_03120;sscle_05g045950	present	NA	NA	NA	NA
201	SLangusT_00201	Scaffold_1	614166	615341	+	1175	NO	NO	NO	NA	Zinc-binding dehydrogenase_pfam00107;Alcohol dehydrogenase GroES-like domain_pfam08240	NO	sscle_05g045940	SLmutabT_03121	SLmutabT_03121;sscle_05g045940	present	Q6XVN4_CRYNV	1.35e-08	Q0U2A0#PHI:2255#Abd1#13684#Parastagonospora_nodorum#unaffected_pathogenicity	3.15e-23
202	SLangusT_00202	Scaffold_1	615700	616468	+	768	NO	NO	NO	NA	Mitochondrial ATP synthase g subunit_pfam04718	NO	sscle_05g045930	SLmutabT_03122	SLmutabT_03122;sscle_05g045930	present	NA	NA	NA	NA
203	SLangusT_00203	Scaffold_1	618261	621686	+	3425	NO	NO	NO	NA	NO	NO	sscle_05g045920	SLmutabT_03123	SLmutabT_03123;sscle_05g045920	present	NA	NA	NA	NA
204	SLangusT_00204	Scaffold_1	622591	623942	-	1351	NO	NO	NO	NA	Dienelactone hydrolase family_pfam01738	NO	sscle_05g045910	SLmutabT_03124	SLmutabT_03124;sscle_05g045910	present	NA	NA	NA	NA
205	SLangusT_00205	Scaffold_1	624648	625692	+	1044	NO	NO	NO	NA	CDP-alcohol phosphatidyltransferase_pfam01066	NO	sscle_05g045900	SLmutabT_03125	SLmutabT_03125;sscle_05g045900	present	NA	NA	NA	NA
206	SLangusT_00206	Scaffold_1	627666	629671	+	2005	NO	NO	NO	NA	NO	NO	sscle_05g045890	SLmutabT_03126	SLmutabT_03126;sscle_05g045890	present	NA	NA	NA	NA
207	SLangusT_00207	Scaffold_1	633992	634755	+	763	NO	NO	NO	NA	NO	NO	nonOrtho	nonOrtho	nonOrtho	present	NA	NA	NA	NA
208	SLangusT_00208	Scaffold_1	634979	635821	+	842	0.995	NO	NO	NA	NO	NO	nonOrtho	SLmutabT_03127	SLmutabT_03127;*	present	NA	NA	NA	NA
209	SLangusT_00209	Scaffold_1	642434	642708	-	274	NO	NO	NO	NA	NO	NO	nonOrtho	SLmutabT_03128	SLmutabT_03128;*	present	NA	NA	NA	NA
210	SLangusT_00210	Scaffold_1	642972	643220	+	248	NO	NO	NO	NA	NO	NO	nonOrtho	SLmutabT_03129	SLmutabT_03129;*	present	NA	NA	NA	NA
211	SLangusT_00211	Scaffold_1	643492	644176	+	684	NO	NO	NO	NA	ARP2/3 complex 16 kDa subunit (p16-Arc)_pfam04699	NO	sscle_05g045880	SLmutabT_03130	SLmutabT_03130;sscle_05g045880	present	NA	NA	NA	NA
212	SLangusT_00212	Scaffold_1	648816	649133	-	317	NO	NO	NO	NA	NO	NO	sscle_05g045870	SLmutabT_03131	SLmutabT_03131;sscle_05g045870	present	NA	NA	NA	NA
213	SLangusT_00213	Scaffold_1	650758	651077	+	319	NO	NO	NO	NA	NO	NO	nonOrtho	SLmutabT_03132	SLmutabT_03132;*	present	NA	NA	NA	NA
214	SLangusT_00214	Scaffold_1	651698	653543	-	1845	NO	NO	NO	NA	Transmembrane amino acid transporter protein_pfam01490	NO	sscle_05g045860	SLmutabT_03133	SLmutabT_03133;sscle_05g045860	present	NA	NA	NA	NA
215	SLangusT_00215	Scaffold_1	660491	663124	+	2633	NO	NO	NO	GH2.hmm	Glycosyl hydrolases family 2_pfam00703	NO	sscle_05g045850	SLmutabT_00385	SLmutabT_00385;sscle_05g045850	present	NA	NA	NA	NA
216	SLangusT_00216	Scaffold_1	663717	665040	-	1323	NO	NO	NO	NA	Zinc-binding dehydrogenase_pfam00107;Alcohol dehydrogenase GroES-like domain_pfam08240	NO	sscle_05g045840	SLmutabT_00384	SLmutabT_00384;sscle_05g045840	present	Q6XVN4_CRYNV	3.29e-18	Q0UA24#PHI:1130_PHI:2256#Xdh1#13684#Parastagonospora_nodorum#unaffected_pathogenicity	7.41e-16
217	SLangusT_00217	Scaffold_1	665510	665968	-	458	NO	NO	NO	NA	NO	NO	sscle_05g045830	SLmutabT_00383	SLmutabT_00383;sscle_05g045830	present	NA	NA	NA	NA
218	SLangusT_00218	Scaffold_1	666487	667245	+	758	NO	NO	NO	NA	Polyketide cyclase / dehydrase and lipid transport_pfam03364	NO	sscle_05g045820	SLmutabT_00382	SLmutabT_00382;sscle_05g045820	present	NA	NA	NA	NA
219	SLangusT_00219	Scaffold_1	668817	670966	-	2149	NO	NO	NO	NA	Cytochrome P450_pfam00067	NO	sscle_05g045810	SLmutabT_00381	SLmutabT_00381;sscle_05g045810	present	A4ULJ0_MYCGR	1.25e-05	NA	NA
220	SLangusT_00220	Scaffold_1	671997	673124	-	1127	NO	NO	NO	NA	G-patch domain_pfam12656	NO	sscle_05g045800	SLmutabT_00380	SLmutabT_00380;sscle_05g045800	present	NA	NA	NA	NA
221	SLangusT_00221	Scaffold_1	673773	678568	-	4795	NO	NO	NO	NA	Myb-like DNA-binding domain_pfam13921;HSA_pfam07529	NO	sscle_05g045790	SLmutabT_00379	SLmutabT_00379;sscle_05g045790	present	NA	NA	G4N7A6#PHI:2986#MGG_06434.6#318829#Magnaporthe_oryzae#unaffected_pathogenicity	1.05e-13
222	SLangusT_00222	Scaffold_1	679904	681062	-	1158	NO	NO	NO	NA	Insulin-induced protein (INSIG)_pfam07281	NO	sscle_05g045780	SLmutabT_00378	SLmutabT_00378;sscle_05g045780	present	NA	NA	NA	NA
223	SLangusT_00223	Scaffold_1	683053	684507	+	1454	NO	NO	NO	NA	NO	NO	sscle_05g045770	SLmutabT_00376	SLmutabT_00376;sscle_05g045770	present	NA	NA	NA	NA
224	SLangusT_00224	Scaffold_1	686592	688379	+	1787	NO	NO	NO	NA	Mycolic acid cyclopropane synthetase_pfam02353	NO	sscle_05g045760	SLmutabT_00375	SLmutabT_00375;sscle_05g045760	present	Q5APD4_CANAL	0	I1RNL0#PHI:2409#FgMT2#5518#Fusarium_graminearum#reduced_virulence	2.82e-16
225	SLangusT_00225	Scaffold_1	688970	693394	+	4424	NO	NO	NO	NA	Cytoskeletal-regulatory complex EF hand_pfam12763;Domain of unknown function (DUF1720)_pfam08226	NO	sscle_05g045750	SLmutabT_00374	SLmutabT_00374;sscle_05g045750	present	IRS4_CANAL	1.18e-05	NA	NA
226	SLangusT_00226	Scaffold_1	694773	695024	-	251	NO	NO	NO	NA	NO	NO	sscle_05g045740	SLmutabT_00373	SLmutabT_00373;sscle_05g045740	present	NA	NA	NA	NA
227	SLangusT_00227	Scaffold_1	695143	696313	-	1170	0.829	NO	NO	NA	NO	NO	nonOrtho	SLmutabT_00372	SLmutabT_00372;*	present	NA	NA	NA	NA
228	SLangusT_00228	Scaffold_1	698676	699311	+	635	0.833	SignalP_EUK	YES	NA	NO	NO	sscle_05g045730	SLmutabT_00371	SLmutabT_00371;sscle_05g045730	present	NA	NA	NA	NA
229	SLangusT_00229	Scaffold_1	699838	700893	-	1055	NO	NO	NO	CE10.hmm	alpha/beta hydrolase fold_pfam07859	NO	sscle_05g045720	SLmutabT_00370	SLmutabT_00370;sscle_05g045720	present	NA	NA	NA	NA
230	SLangusT_00230	Scaffold_1	701460	703528	+	2068	NO	NO	NO	NA	NO	NO	sscle_05g045710	SLmutabT_00369	SLmutabT_00369;sscle_05g045710	present	NA	NA	NA	NA
231	SLangusT_00231	Scaffold_1	703866	705767	-	1901	NO	NO	NO	NA	NO	NO	sscle_05g045700	SLmutabT_00368	SLmutabT_00368;sscle_05g045700	present	NA	NA	NA	NA
232	SLangusT_00232	Scaffold_1	706273	707409	-	1136	NO	NO	NO	NA	NO	NO	sscle_05g045690	SLmutabT_00367	SLmutabT_00367;sscle_05g045690	present	NA	NA	NA	NA
233	SLangusT_00233	Scaffold_1	708709	712846	+	4137	NO	NO	NO	NA	Ubiquitin-conjugating enzyme_pfam00179;Poly(ADP-ribose) polymerase catalytic domain_pfam00644	NO	sscle_05g045680	SLmutabT_00366	SLmutabT_00366;sscle_05g045680	present	NA	NA	NA	NA
234	SLangusT_00234	Scaffold_1	714928	715793	-	865	NO	SignalP_EUK	NO	NA	Eukaryotic-type carbonic anhydrase_pfam00194	NO	sscle_05g045670	SLmutabT_00365	SLmutabT_00365;sscle_05g045670	present	NA	NA	NA	NA
235	SLangusT_00235	Scaffold_1	718060	719757	+	1697	NO	NO	NO	NA	Sds3-like_pfam08598	NO	sscle_05g045660	SLmutabT_00364	SLmutabT_00364;sscle_05g045660	present	NA	NA	NA	NA
236	SLangusT_00236	Scaffold_1	721289	724123	-	2834	NO	NO	NO	NA	Fungal specific transcription factor domain_pfam04082;Fungal Zn(2)-Cys(6) binuclear cluster domain_pfam00172	NO	sscle_05g045650	SLmutabT_00363	SLmutabT_00363;sscle_05g045650	present	Q0WXM3_FUSOX	4.49e-07	I1RG47#PHI:1942#GzZC257#5518#Fusarium_graminearum#unaffected_pathogenicity	5.7e-14
237	SLangusT_00237	Scaffold_1	726051	726623	+	572	NO	NO	NO	NA	NO	NO	sscle_05g045640	SLmutabT_00362	SLmutabT_00362;sscle_05g045640	present	NA	NA	NA	NA
238	SLangusT_00238	Scaffold_1	727191	728606	-	1415	NO	NO	NO	NA	NO	NO	sscle_05g045630	SLmutabT_00361	SLmutabT_00361;sscle_05g045630	present	NA	NA	NA	NA
239	SLangusT_00239	Scaffold_1	729639	732889	-	3250	NO	NO	NO	NA	Threonyl and Alanyl tRNA synthetase second additional domain_pfam07973;tRNA synthetases class II (A)_pfam01411	NO	sscle_05g045620	SLmutabT_00360	SLmutabT_00360;sscle_05g045620	present	NA	NA	NA	NA
240	SLangusT_00240	Scaffold_1	733230	733981	+	751	NO	NO	NO	NA	NO	NO	sscle_05g045610	SLmutabT_00359	SLmutabT_00359;sscle_05g045610	present	NA	NA	NA	NA
241	SLangusT_00241	Scaffold_1	734158	734840	-	682	NO	NO	NO	NA	Chitin synthesis regulation, resistance to Congo red_pfam12273	NO	sscle_05g045600	SLmutabT_00358	SLmutabT_00358;sscle_05g045600	present	NA	NA	NA	NA
242	SLangusT_00242	Scaffold_1	736039	740955	-	4916	NO	NO	NO	NA	Golgi CORVET complex core vacuolar protein 8_pfam12816	NO	sscle_05g045590	SLmutabT_00357	SLmutabT_00357;sscle_05g045590	present	NA	NA	NA	NA
243	SLangusT_00243	Scaffold_1	741539	742660	+	1121	NO	NO	NO	NA	Protein of unknown function (DUF3752)_pfam12572	NO	sscle_05g045580	SLmutabT_00356	SLmutabT_00356;sscle_05g045580	present	NA	NA	NA	NA
244	SLangusT_00244	Scaffold_1	743037	744673	-	1636	NO	NO	NO	NA	Permease for cytosine/purines, uracil, thiamine, allantoin_pfam02133	NO	sscle_05g045570	SLmutabT_00355	SLmutabT_00355;sscle_05g045570	present	NA	NA	NA	NA
245	SLangusT_00245	Scaffold_1	747421	748013	-	592	0.868	NO	NO	NA	NO	NO	nonOrtho	SLmutabT_00354	SLmutabT_00354;*	present	NA	NA	NA	NA
246	SLangusT_00246	Scaffold_1	748023	748682	+	659	1	NO	NO	NA	NO	NO	nonOrtho	SLmutabT_00353	SLmutabT_00353;*	present	NA	NA	NA	NA
247	SLangusT_00247	Scaffold_1	750834	752096	+	1262	NO	SignalP_EUK	NO	NA	NO	NO	sscle_05g045560	SLmutabT_00352	SLmutabT_00352;sscle_05g045560	present	NA	NA	NA	NA
248	SLangusT_00248	Scaffold_1	753178	754273	-	1095	0.981	NO	NO	NA	Cyclophilin type peptidyl-prolyl cis-trans isomerase/CLD_pfam00160	NO	sscle_05g045550	SLmutabT_00351	SLmutabT_00351;sscle_05g045550	present	Q9P8W9_CRYNE	3.36e-60	Q9P8W9#PHI:213#CPA1#5207#Cryptococcus_neoformans#reduced_virulence	5.09e-19
249	SLangusT_00249	Scaffold_1	757066	758518	+	1452	NO	NO	NO	NA	Ring finger domain_pfam13639	NO	sscle_05g045530	SLmutabT_00350	SLmutabT_00350;sscle_05g045530	present	NA	NA	NA	NA
250	SLangusT_00250	Scaffold_1	759973	761964	-	1991	NO	NO	NO	NA	Tetratricopeptide repeat_pfam13181;Tetratricopeptide repeat_pfam13424	NO	sscle_05g045520	SLmutabT_00349	SLmutabT_00349;sscle_05g045520	present	A0JC82_9HYPO	3.24e-05	D4ICB6#PHI:2459#nlpI#552#Erwinia_amylovora#reduced_virulence	0.000607
251	SLangusT_00251	Scaffold_1	763359	766661	-	3302	NO	NO	NO	NA	Spa2 homology domain (SHD) of GIT_pfam08518	NO	sscle_05g045510	SLmutabT_00348	SLmutabT_00348;sscle_05g045510	present	Q59PD2_CANAL	2.32e-29	NA	NA
252	SLangusT_00252	Scaffold_1	769103	769942	-	839	NO	NO	NO	NA	Ssu72-like protein_pfam04722	NO	sscle_05g045500	SLmutabT_00347	SLmutabT_00347;sscle_05g045500	present	NA	NA	Q4IPC8#PHI:1531#GzSsu72#5518#Fusarium_graminearum#unaffected_pathogenicity	6.02e-23
253	SLangusT_00253	Scaffold_1	772325	774007	+	1682	NO	NO	NO	NA	SH3 domain_pfam00018	NO	sscle_05g045490	SLmutabT_00346	SLmutabT_00346;sscle_05g045490	present	NA	NA	NA	NA
254	SLangusT_00254	Scaffold_1	775058	775811	-	753	NO	NO	NO	NA	Isochorismatase family_pfam00857	NO	sscle_05g045480	SLmutabT_00345	SLmutabT_00345;sscle_05g045480	present	NA	NA	NA	NA
255	SLangusT_00255	Scaffold_1	777391	781079	+	3688	NO	NO	NO	NA	Hydroxymethylglutaryl-coenzyme A reductase_pfam00368;N-terminal domain with HPIH motif_pfam13323;Sterol-sensing domain of SREBP cleavage-activation_pfam12349	NO	sscle_05g045470	SLmutabT_00344	SLmutabT_00344;sscle_05g045470	present	NA	NA	I1RXX1#PHI:1006#HMR1#5518#Fusarium_graminearum#reduced_virulence	1.48e-16
256	SLangusT_00256	Scaffold_1	781541	783331	-	1790	NO	NO	NO	NA	Vacuolar sorting 38 and autophagy-related subunit 14_pfam10186	NO	sscle_05g045460	SLmutabT_00343	SLmutabT_00343;sscle_05g045460	present	NA	NA	NA	NA
257	SLangusT_00257	Scaffold_1	784521	785532	-	1011	NO	NO	NO	NA	Ca2+ regulator and membrane fusion protein Fig1_pfam12351	NO	sscle_05g045450	SLmutabT_00342	SLmutabT_00342;sscle_05g045450	present	NA	NA	NA	NA
258	SLangusT_00258	Scaffold_1	792128	793663	-	1535	NO	NO	NO	NA	NO	NO	sscle_05g045440	SLmutabT_00341	SLmutabT_00341;sscle_05g045440	present	NA	NA	NA	NA
259	SLangusT_00259	Scaffold_1	795692	798272	-	2580	NO	NO	NO	NA	XFP N-terminal domain_pfam09364;D-xylulose 5-phosphate/D-fructose 6-phosphate phosphoketolase_pfam03894;XFP C-terminal domain_pfam09363	NO	sscle_05g045430	SLmutabT_00340	SLmutabT_00340;sscle_05g045430	present	NA	NA	NA	NA
260	SLangusT_00260	Scaffold_1	799751	801864	-	2113	NO	NO	NO	NA	Sugar (and other) transporter_pfam00083	NO	sscle_05g045420	SLmutabT_00339	SLmutabT_00339;sscle_05g045420	present	Q5ANE1_CANAL	5.37e-114	Q4PBY9#PHI:2240_PHI:4586#Srt1#5270#Ustilago_maydis#reduced_virulence	3.63e-34
261	SLangusT_00261	Scaffold_1	802927	803782	-	855	NO	NO	NO	NA	Adenylate kinase, active site lid_pfam05191;Adenylate kinase_pfam00406	NO	sscle_05g045410	SLmutabT_00338	SLmutabT_00338;sscle_05g045410	present	NA	NA	NA	NA
262	SLangusT_00262	Scaffold_1	805417	810386	-	4969	NO	NO	NO	NA	NO	NO	sscle_05g045400	SLmutabT_00337	SLmutabT_00337;sscle_05g045400	present	NA	NA	NA	NA
263	SLangusT_00263	Scaffold_1	811410	811928	+	518	0.99	NO	NO	NA	NO	NO	nonOrtho	SLmutabT_00336	SLmutabT_00336;*	present	NA	NA	NA	NA
264	SLangusT_00264	Scaffold_1	812671	815340	+	2669	NO	SignalP_EUK	NO	NA	Proprotein convertase P-domain_pfam01483;Subtilase family_pfam00082	NO	sscle_05g045390	SLmutabT_00335	SLmutabT_00335;sscle_05g045390	present	Q5APK9_CANAL	0	Q4WQI8#PHI:4603#KexB#746128#Aspergillus_fumigatus#reduced_virulence	1.13e-12
265	SLangusT_00265	Scaffold_1	816151	817599	-	1448	NO	NO	NO	NA	PX domain_pfam00787	NO	sscle_05g045380	SLmutabT_00334	SLmutabT_00334;sscle_05g045380	present	NA	NA	NA	NA
266	SLangusT_00266	Scaffold_1	818331	820036	-	1705	NO	NO	NO	NA	LETM1-like protein_pfam07766	NO	sscle_05g045370	SLmutabT_00333	SLmutabT_00333;sscle_05g045370	present	NA	NA	NA	NA
267	SLangusT_00267	Scaffold_1	820670	821124	-	454	0.894	NO	NO	NA	NO	NO	nonOrtho	SLmutabT_00332	SLmutabT_00332;*	present	NA	NA	NA	NA
268	SLangusT_00268	Scaffold_1	822911	824701	+	1790	NO	NO	NO	NA	XLF-Cernunnos, XRcc4-like factor, NHEJ component_pfam09302	NO	sscle_05g045360	SLmutabT_00331	SLmutabT_00331;sscle_05g045360	present	NA	NA	NA	NA
269	SLangusT_00269	Scaffold_1	829258	830694	-	1436	NO	NO	NO	NA	NO	NO	sscle_05g045350	SLmutabT_00330	SLmutabT_00330;sscle_05g045350	present	NA	NA	NA	NA
270	SLangusT_00270	Scaffold_1	833261	836773	+	3512	NO	NO	NO	NA	WD domain, G-beta repeat_pfam00400	NO	sscle_05g045340	SLmutabT_00329	SLmutabT_00329;sscle_05g045340	present	C1GIB2_PARBD	4.12e-12	NA	NA
271	SLangusT_00271	Scaffold_1	837308	838876	-	1568	NO	NO	NO	NA	Aldehyde dehydrogenase family_pfam00171	NO	sscle_05g045330	SLmutabT_00328	SLmutabT_00328;sscle_05g045330	present	NA	NA	NA	NA
272	SLangusT_00272	Scaffold_1	839029	839354	-	325	NO	NO	NO	NA	NO	NO	nonOrtho	SLmutabT_00327	SLmutabT_00327;*	present	NA	NA	NA	NA
273	SLangusT_00273	Scaffold_1	839935	841418	-	1483	NO	SignalP_EUK	NO	GH5.hmm	Cellulase (glycosyl hydrolase family 5)_pfam00150	NO	sscle_05g045320	SLmutabT_00326	SLmutabT_00326;sscle_05g045320	present	Q7ZA48_9HYPO	7.05e-24	B2W4L0#PHI:3859#GLU1#45151#Pyrenophora_tritici-repentis#reduced_virulence	4.52e-14
274	SLangusT_00274	Scaffold_1	843602	843957	-	355	0.868	NO	NO	NA	NO	NO	sscle_05g045310	SLmutabT_00325	SLmutabT_00325;sscle_05g045310	present	NA	NA	NA	NA
275	SLangusT_00275	Scaffold_1	844301	844725	-	424	NO	NO	NO	NA	NO	NO	nonOrtho	SLmutabT_00324	SLmutabT_00324;*	present	NA	NA	NA	NA
276	SLangusT_00276	Scaffold_1	846345	847313	+	968	NO	NO	NO	CE10.hmm	Steryl acetyl hydrolase_pfam10340	NO	sscle_05g045300	SLmutabT_00323	SLmutabT_00323;sscle_05g045300	present	NA	NA	NA	NA
277	SLangusT_00277	Scaffold_1	847558	848602	-	1044	NO	NO	NO	NA	Chromatin associated protein KTI12_pfam08433	NO	sscle_05g045290	SLmutabT_00322	SLmutabT_00322;sscle_05g045290	present	NA	NA	NA	NA
278	SLangusT_00278	Scaffold_1	852199	852875	-	676	NO	NO	NO	NA	NO	NO	nonOrtho	SLmutabT_00321	SLmutabT_00321;*	present	NA	NA	NA	NA
279	SLangusT_00279	Scaffold_1	853629	855766	+	2137	NO	NO	NO	NA	NO	NO	sscle_05g045280	SLmutabT_00320	SLmutabT_00320;sscle_05g045280	present	NA	NA	NA	NA
280	SLangusT_00280	Scaffold_1	856922	858960	-	2038	NO	NO	NO	NA	Major Facilitator Superfamily_pfam07690	NO	sscle_05g045270	SLmutabT_00319	SLmutabT_00319;sscle_05g045270	present	O93842_FUSSP	1.85e-10	NA	NA
281	SLangusT_00281	Scaffold_1	861578	862519	-	941	NO	NO	NO	NA	Phospholipase/Carboxylesterase_pfam02230	NO	sscle_05g045260	SLmutabT_00318	SLmutabT_00318;sscle_05g045260	present	NA	NA	NA	NA
282	SLangusT_00282	Scaffold_1	864618	864947	+	329	0.988	NO	NO	NA	NO	NO	sscle_05g045240	SLmutabT_00316	SLmutabT_00316;sscle_05g045240	present	NA	NA	NA	NA
283	SLangusT_00283	Scaffold_1	865184	866217	+	1033	NO	NO	NO	NA	NO	NO	sscle_05g045230	SLmutabT_00315	SLmutabT_00315;sscle_05g045230	present	NA	NA	NA	NA
284	SLangusT_00284	Scaffold_1	868029	870848	+	2819	NO	NO	NO	NA	F-box-like_pfam12937;Exocyst complex component Sec10_pfam07393	NO	sscle_05g045220	SLmutabT_00314	SLmutabT_00314;sscle_05g045220	present	NA	NA	NA	NA
285	SLangusT_00285	Scaffold_1	871080	872343	-	1263	NO	NO	NO	NA	Protein kinase domain_pfam00069	NO	sscle_05g045210	SLmutabT_00313	SLmutabT_00313;sscle_05g045210	present	C1G8Q1_PARBD	1.88e-75	Q59Z32#PHI:2554#Rck2#5476#Candida_albicans#reduced_virulence	1.13e-15
286	SLangusT_00286	Scaffold_1	873288	874139	+	851	NO	NO	NO	NA	Frag1/DRAM/Sfk1 family_pfam10277	NO	sscle_05g045200	SLmutabT_00312	SLmutabT_00312;sscle_05g045200	present	NA	NA	NA	NA
287	SLangusT_00287	Scaffold_1	874357	875049	-	692	0.859	NO	NO	NA	NO	NO	sscle_05g045190	SLmutabT_00311	SLmutabT_00311;sscle_05g045190	present	NA	NA	NA	NA
288	SLangusT_00288	Scaffold_1	878790	880379	+	1589	NO	SignalP_EUK	NO	NA	FAD binding domain_pfam01494	NO	sscle_05g045180	SLmutabT_00310	SLmutabT_00310;sscle_05g045180	present	Q5GFD3_PHAND	5.05e-23	Q01446#PHI:112#MAK1#140110#Nectria_haematococca#reduced_virulence	0.000763
289	SLangusT_00289	Scaffold_1	880457	881460	-	1003	NO	NO	NO	NA	UbiA prenyltransferase family_pfam01040	NO	sscle_05g045170	SLmutabT_00308	SLmutabT_00308;sscle_05g045170	present	NA	NA	NA	NA
290	SLangusT_00290	Scaffold_1	882651	883970	+	1319	NO	NO	NO	NA	O-methyltransferase_pfam00891	NO	sscle_05g045160	SLmutabT_00307	SLmutabT_00307;sscle_05g045160	present	Q2I0M6_CERNC	1.33e-17	NA	NA
291	SLangusT_00291	Scaffold_1	885288	886503	-	1215	NO	NO	NO	NA	Tyrosine phosphatase family_pfam13350	NO	sscle_05g045150	SLmutabT_00306	SLmutabT_00306;sscle_05g045150	present	NA	NA	NA	NA
292	SLangusT_00292	Scaffold_1	887806	890632	+	2826	NO	NO	NO	NA	Eisosome protein 1_pfam12757	NO	sscle_05g045140	SLmutabT_00305	SLmutabT_00305;sscle_05g045140	present	NA	NA	NA	NA
293	SLangusT_00293	Scaffold_1	891854	893234	-	1380	NO	NO	NO	NA	NO	NO	sscle_05g045130	SLmutabT_00304	SLmutabT_00304;sscle_05g045130	present	NA	NA	NA	NA
294	SLangusT_00294	Scaffold_1	895223	896948	+	1725	NO	NO	NO	NA	Taurine catabolism dioxygenase TauD, TfdA family_pfam02668	NO	sscle_05g045120	SLmutabT_00303	SLmutabT_00303;sscle_05g045120	present	NA	NA	NA	NA
295	SLangusT_00295	Scaffold_1	898445	903132	+	4687	NO	NO	NO	NA	ABC transporter transmembrane region_pfam00664;ABC transporter_pfam00005	NO	sscle_05g045110	SLmutabT_00302	SLmutabT_00302;sscle_05g045110	present	Q5A762_CANAL	6.26e-106	B2SRG1#PHI:1141#raxB#347#Xanthomonas_oryzae#increased_virulence_(hypervirulence)	8.08e-29
296	SLangusT_00296	Scaffold_1	904124	904991	+	867	NO	NO	NO	NA	NO	NO	sscle_05g045100	SLmutabT_00301	SLmutabT_00301;sscle_05g045100	present	NA	NA	NA	NA
297	SLangusT_00297	Scaffold_1	905365	906237	-	872	NO	NO	NO	NA	Acetyltransferase (GNAT) domain_pfam13302	NO	sscle_05g045090	SLmutabT_00300	SLmutabT_00300;sscle_05g045090	present	NA	NA	NA	NA
298	SLangusT_00298	Scaffold_1	907121	908227	-	1106	NO	NO	NO	NA	Methyltransferase domain_pfam13489	NO	sscle_05g045080	SLmutabT_00299	SLmutabT_00299;sscle_05g045080	present	NA	NA	NA	NA
299	SLangusT_00299	Scaffold_1	908848	912146	+	3298	NO	NO	NO	NA	Adaptin C-terminal domain_pfam02883;Adaptin N terminal region_pfam01602;Alpha adaptin AP2, C-terminal domain_pfam02296	NO	sscle_05g045070	SLmutabT_00298	SLmutabT_00298;sscle_05g045070	present	NA	NA	NA	NA
300	SLangusT_00300	Scaffold_1	914164	914502	+	338	NO	SignalP_EUK	NO	NA	NO	NO	nonOrtho	SLmutabT_00297	SLmutabT_00297;*	present	NA	NA	NA	NA
301	SLangusT_00301	Scaffold_1	917103	917454	+	351	1	SignalP_EUK	YES	NA	NO	NO	sscle_05g045060	SLmutabT_00296	SLmutabT_00296;sscle_05g045060	present	NA	NA	NA	NA
302	SLangusT_00302	Scaffold_1	917914	918481	-	567	0.981	NO	NO	NA	NO	NO	nonOrtho	SLmutabT_00295	SLmutabT_00295;*	present	NA	NA	NA	NA
303	SLangusT_00303	Scaffold_1	919081	920191	+	1110	NO	NO	NO	NA	DnaJ domain_pfam00226	NO	sscle_05g045050	SLmutabT_00294	SLmutabT_00294;sscle_05g045050	present	NA	NA	J4UPL6#PHI:5394#mas5#176275#Beauveria_bassiana#loss_of_pathogenicity	6.04e-07
304	SLangusT_00304	Scaffold_1	920785	921130	-	345	NO	NO	NO	NA	NO	NO	nonOrtho	SLmutabT_00293	SLmutabT_00293;*	present	NA	NA	NA	NA
305	SLangusT_00305	Scaffold_1	921530	924034	-	2504	NO	NO	NO	NA	NO	NO	sscle_05g045030	SLmutabT_00292	SLmutabT_00292;sscle_05g045030	present	NA	NA	NA	NA
306	SLangusT_00306	Scaffold_1	926587	930629	-	4042	NO	NO	NO	NA	NO	NO	sscle_05g045020	SLmutabT_00291	SLmutabT_00291;sscle_05g045020	present	NA	NA	NA	NA
307	SLangusT_00307	Scaffold_1	930991	933194	-	2203	NO	NO	NO	NA	NO	NO	sscle_05g045010	SLmutabT_00290	SLmutabT_00290;sscle_05g045010	present	NA	NA	NA	NA
308	SLangusT_00308	Scaffold_1	935260	936415	-	1155	NO	NO	NO	NA	NO	NO	sscle_05g045000	SLmutabT_00289	SLmutabT_00289;sscle_05g045000	present	NA	NA	O74205#PHI:233#TOXE#5017#Cochliobolus_carbonum#reduced_virulence	3.7e-05
309	SLangusT_00309	Scaffold_1	938267	938971	-	704	NO	NO	NO	NA	IGR protein motif_pfam09597	NO	sscle_05g044990	SLmutabT_00288	SLmutabT_00288;sscle_05g044990	present	NA	NA	NA	NA
310	SLangusT_00310	Scaffold_1	939664	945103	+	5439	NO	NO	NO	NA	Helicase conserved C-terminal domain_pfam00271;Zinc finger, C3HC4 type (RING finger)_pfam13923;SNF2 family N-terminal domain_pfam00176	NO	sscle_05g044980	SLmutabT_00287	SLmutabT_00287;sscle_05g044980	present	Q5AM49_CANAL	3.37e-10	NA	NA
311	SLangusT_00311	Scaffold_1	945907	947275	-	1368	NO	NO	NO	NA	Pyridoxal-phosphate dependent enzyme_pfam00291	NO	sscle_05g044970	SLmutabT_00286	SLmutabT_00286;sscle_05g044970	present	A3GH63_PICST	9.51e-08	NA	NA
312	SLangusT_00312	Scaffold_1	949399	950448	-	1049	NO	NO	NO	NA	Protein prenyltransferase alpha subunit repeat_pfam01239	NO	sscle_05g044960	SLmutabT_00285	SLmutabT_00285;sscle_05g044960	present	NA	NA	NA	NA
313	SLangusT_00313	Scaffold_1	951075	952607	-	1532	NO	NO	NO	NA	GHMP kinases C terminal_pfam08544;GHMP kinases N terminal domain_pfam00288	NO	sscle_05g044950	SLmutabT_00284	SLmutabT_00284;sscle_05g044950	present	Q4WP25_ASPFU	0	NA	NA
314	SLangusT_00314	Scaffold_1	954521	955816	+	1295	NO	NO	NO	NA	NO	NO	nonOrtho	SLmutabT_00283	SLmutabT_00283;*	present	NA	NA	NA	NA
315	SLangusT_00315	Scaffold_1	963724	964131	+	407	NO	NO	NO	NA	NO	NO	nonOrtho	SLmutabT_00282	SLmutabT_00282;*	present	NA	NA	NA	NA
316	SLangusT_00316	Scaffold_1	967266	968159	+	893	0.985	NO	NO	NA	NO	NO	nonOrtho	SLmutabT_00281	SLmutabT_00281;*	present	NA	NA	NA	NA
317	SLangusT_00317	Scaffold_1	968969	970200	+	1231	NO	NO	NO	NA	NO	NO	sscle_05g044930	SLmutabT_00280	SLmutabT_00280;sscle_05g044930	present	NA	NA	NA	NA
318	SLangusT_00318	Scaffold_1	972864	974232	+	1368	NO	NO	NO	NA	Zinc finger, C2H2 type_pfam00096	NO	sscle_05g044920	SLmutabT_00279	SLmutabT_00279;sscle_05g044920	present	A3QX02_ASPFM	3.31e-24	Q4P9P1#PHI:2237#Rbf1#5270#Ustilago_maydis#loss_of_pathogenicity	3.9e-55
319	SLangusT_00319	Scaffold_1	974896	975255	+	359	0.934	NO	NO	NA	NO	NO	nonOrtho	SLmutabT_00278	SLmutabT_00278;*	present	NA	NA	NA	NA
320	SLangusT_00320	Scaffold_1	975656	978129	+	2473	NO	NO	NO	NA	ATPase family associated with various cellular activities (AAA)_pfam00004;Peptidase family M41_pfam01434	NO	sscle_05g044910	SLmutabT_00277	SLmutabT_00277;sscle_05g044910	present	Q5AG40_CANAL	4.55e-39	NA	NA
321	SLangusT_00321	Scaffold_1	981627	982325	-	698	NO	NO	NO	NA	Nitroreductase family_pfam00881	NO	sscle_05g044900	SLmutabT_00276	SLmutabT_00276;sscle_05g044900	present	NA	NA	NA	NA
322	SLangusT_00322	Scaffold_1	983193	984683	+	1490	NO	NO	NO	NA	CAAX prenyl protease N-terminal, five membrane helices_pfam16491;Peptidase family M48_pfam01435	NO	sscle_05g044890	SLmutabT_00275	SLmutabT_00275;sscle_05g044890	present	A4R1F0_MAGO7	0	G4MNG8#PHI:807#MGG_06951#318829#Magnaporthe_oryzae#reduced_virulence	9.74e-27
323	SLangusT_00323	Scaffold_1	984770	985354	-	584	NO	NO	NO	NA	NO	NO	sscle_05g044880	SLmutabT_00274	SLmutabT_00274;sscle_05g044880	present	NA	NA	NA	NA
324	SLangusT_00324	Scaffold_1	985588	986023	+	435	NO	NO	NO	NA	Ribosomal protein L34_pfam00468	NO	sscle_05g044870	SLmutabT_00273	SLmutabT_00273;sscle_05g044870	present	NA	NA	NA	NA
325	SLangusT_00325	Scaffold_1	987295	987940	+	645	NO	NO	NO	NA	NO	NO	sscle_05g044860	SLmutabT_00272	SLmutabT_00272;sscle_05g044860	present	NA	NA	NA	NA
326	SLangusT_00326	Scaffold_1	988165	988668	-	503	NO	NO	NO	NA	NO	NO	nonOrtho	SLmutabT_00271	SLmutabT_00271;*	present	NA	NA	NA	NA
327	SLangusT_00327	Scaffold_1	989417	989927	-	510	NO	SignalP_EUK	NO	NA	NO	NO	nonOrtho	SLmutabT_00270	SLmutabT_00270;*	present	NA	NA	NA	NA
328	SLangusT_00328	Scaffold_1	990348	991966	-	1618	NO	NO	NO	NA	Cytochrome P450_pfam00067	NO	sscle_05g044850	SLmutabT_00269	SLmutabT_00269;sscle_05g044850	present	NA	NA	NA	NA
329	SLangusT_00329	Scaffold_1	993748	994913	+	1165	NO	NO	NO	NA	Putative undecaprenyl diphosphate synthase_pfam01255	NO	sscle_05g044840	SLmutabT_00268	SLmutabT_00268;sscle_05g044840	present	NA	NA	NA	NA
330	SLangusT_00330	Scaffold_1	995540	997769	+	2229	NO	NO	NO	NA	Inhibitor of growth proteins N-terminal histone-binding_pfam12998	NO	sscle_05g044830	SLmutabT_00267	SLmutabT_00267;sscle_05g044830	present	Q9HFW4_USTMD	6.3e-07	NA	NA
331	SLangusT_00331	Scaffold_1	999174	999741	-	567	NO	NO	NO	NA	NO	NO	nonOrtho	SLmutabT_00266	SLmutabT_00266;*	present	NA	NA	NA	NA
332	SLangusT_00332	Scaffold_1	1000744	1002968	+	2224	NO	NO	NO	NA	NO	NO	sscle_05g044820	SLmutabT_00265	SLmutabT_00265;sscle_05g044820	present	NA	NA	NA	NA
333	SLangusT_00333	Scaffold_1	1004943	1008196	+	3253	NO	NO	NO	NA	Up-regulated During Septation_pfam15456	NO	sscle_05g044810	SLmutabT_00264	SLmutabT_00264;sscle_05g044810	present	NA	NA	NA	NA
334	SLangusT_00334	Scaffold_1	1009218	1010948	-	1730	NO	NO	NO	NA	DNA polymerase alpha/epsilon subunit B_pfam04042	NO	sscle_05g044800	SLmutabT_00263	SLmutabT_00263;sscle_05g044800	present	NA	NA	NA	NA
335	SLangusT_00335	Scaffold_1	1011746	1016825	-	5079	NO	NO	NO	NA	Solute carrier family 12_pfam03522;Amino acid permease_pfam00324	NO	sscle_05g044790	SLmutabT_00262	SLmutabT_00262;sscle_05g044790	present	NA	NA	NA	NA
336	SLangusT_00336	Scaffold_1	1017905	1020370	+	2465	NO	NO	NO	NA	Transmembrane amino acid transporter protein_pfam01490	NO	sscle_05g044780	SLmutabT_00261	SLmutabT_00261;sscle_05g044780	present	NA	NA	NA	NA
337	SLangusT_00337	Scaffold_1	1021048	1021362	-	314	NO	NO	NO	NA	NO	NO	nonOrtho	SLmutabT_00260	SLmutabT_00260;*	present	NA	NA	NA	NA
338	SLangusT_00338	Scaffold_1	1021634	1022940	+	1306	NO	NO	NO	NA	Protein of unknown function (DUF3716)_pfam12511	NO	sscle_05g044770	SLmutabT_00259	SLmutabT_00259;sscle_05g044770	present	NA	NA	NA	NA
339	SLangusT_00339	Scaffold_1	1023370	1024776	-	1406	NO	NO	NO	NA	Nitronate monooxygenase_pfam03060	NO	sscle_05g044760	SLmutabT_00258	SLmutabT_00258;sscle_05g044760	present	NA	NA	NA	NA
340	SLangusT_00340	Scaffold_1	1025492	1026135	+	643	NO	NO	NO	NA	RNA polymerase Rpb3/Rpb11 dimerisation domain_pfam13656	NO	sscle_05g044750	SLmutabT_00257	SLmutabT_00257;sscle_05g044750	present	NA	NA	NA	NA
341	SLangusT_00341	Scaffold_1	1028552	1028792	+	240	0.999	NO	NO	NA	NO	NO	nonOrtho	nonOrtho	nonOrtho	present	NA	NA	NA	NA
342	SLangusT_00342	Scaffold_1	1029156	1029977	+	821	NO	NO	NO	NA	NO	NO	nonOrtho	nonOrtho	nonOrtho	present	NA	NA	NA	NA
343	SLangusT_00343	Scaffold_1	1030961	1032439	-	1478	NO	NO	NO	NA	Protein kinase domain_pfam00069	NO	sscle_05g044740	SLmutabT_00253	SLmutabT_00253;sscle_05g044740	present	Q00LS5_PHAND	3.24e-10	Q59Z32#PHI:2554#Rck2#5476#Candida_albicans#reduced_virulence	5.41e-06
344	SLangusT_00344	Scaffold_1	1035827	1036660	+	833	NO	SignalP_EUK	NO	NA	SnoaL-like domain_pfam13577	NO	sscle_05g044730	SLmutabT_00252	SLmutabT_00252;sscle_05g044730	present	NA	NA	NA	NA
345	SLangusT_00345	Scaffold_1	1037914	1038301	-	387	NO	NO	NO	NA	NO	NO	nonOrtho	SLmutabT_00251	SLmutabT_00251;*	present	NA	NA	NA	NA
346	SLangusT_00346	Scaffold_1	1038499	1039219	-	720	0.803	NO	NO	NA	NO	NO	sscle_05g044710	SLmutabT_00250	SLmutabT_00250;sscle_05g044710	present	NA	NA	NA	NA
347	SLangusT_00347	Scaffold_1	1042330	1043350	+	1020	NO	NO	NO	NA	Enoyl-(Acyl carrier protein) reductase_pfam13561	NO	sscle_05g044700	SLmutabT_00249	SLmutabT_00249;sscle_05g044700	present	A4RGG9_MAGO7	2.36e-21	NA	NA
348	SLangusT_00348	Scaffold_1	1045085	1047137	-	2052	NO	NO	NO	NA	SRF-type transcription factor (DNA-binding and dimerisation domain)_pfam00319	NO	sscle_05g044690	SLmutabT_00248	SLmutabT_00248;sscle_05g044690	present	A9YDN6_MAGGR	1.52e-59	W7M2E5#PHI:3356#Mads2#117187#Fusarium_verticillioides#unaffected_pathogenicity	5.97e-35
349	SLangusT_00349	Scaffold_1	1049835	1050124	-	289	0.989	SignalP_EUK	YES	NA	NO	NO	nonOrtho	SLmutabT_00247	SLmutabT_00247;*	present	NA	NA	NA	NA
350	SLangusT_00350	Scaffold_1	1056400	1060094	-	3694	NO	NO	NO	NA	Protein of unknown function (DUF3591)_pfam12157	NO	sscle_05g044680	SLmutabT_00246	SLmutabT_00246;sscle_05g044680	present	NA	NA	NA	NA
351	SLangusT_00351	Scaffold_1	1060794	1062565	+	1771	NO	NO	NO	NA	Putative serine dehydratase domain_pfam14031;Alanine racemase, N-terminal domain_pfam01168	NO	sscle_05g044670	SLmutabT_00245	SLmutabT_00245;sscle_05g044670	present	NA	NA	NA	NA
352	SLangusT_00352	Scaffold_1	1062798	1064255	-	1457	NO	NO	NO	NA	Actin_pfam00022	NO	sscle_05g044660	SLmutabT_00244	SLmutabT_00244;sscle_05g044660	present	Q5A415_CANAL	3.71e-25	NA	NA
353	SLangusT_00353	Scaffold_1	1064871	1066202	+	1331	NO	NO	NO	NA	Protein kinase domain_pfam00069;Leucine rich repeat_pfam13855	NO	sscle_05g044650	SLmutabT_00243	SLmutabT_00243;sscle_05g044650	present	CCR4_CANAL	4.93e-11	NA	NA
354	SLangusT_00354	Scaffold_1	1067441	1068466	+	1025	NO	NO	NO	NA	Zinc-binding dehydrogenase_pfam00107	NO	sscle_05g044640	SLmutabT_00242	SLmutabT_00242;sscle_05g044640	present	A4QVF8_MAGO7	4.96e-06	NA	NA
355	SLangusT_00355	Scaffold_1	1068626	1069890	-	1264	NO	NO	NO	NA	short chain dehydrogenase_pfam00106	NO	sscle_05g044630	SLmutabT_00241	SLmutabT_00241;sscle_05g044630	present	NA	NA	NA	NA
356	SLangusT_00356	Scaffold_1	1071522	1071963	-	441	NO	NO	NO	NA	NO	NO	nonOrtho	nonOrtho	nonOrtho	present	NA	NA	NA	NA
357	SLangusT_00357	Scaffold_1	1076999	1078252	+	1253	NO	SignalP_EUK	NO	NA	Protein of unknown function (DUF4448)_pfam14610	NO	sscle_05g044620	SLmutabT_00240	SLmutabT_00240;sscle_05g044620	present	NA	NA	NA	NA
358	SLangusT_00358	Scaffold_2	2940	3779	-	839	NO	NO	NO	NA	NO	NO	nonOrtho	SLmutabT_07324	SLmutabT_07324;*	present	NA	NA	NA	NA
359	SLangusT_00359	Scaffold_2	4476	5541	+	1065	NO	NO	NO	NA	Methyltransferase domain_pfam13489	NO	sscle_03g029180	SLmutabT_07323	SLmutabT_07323;sscle_03g029180	present	Q6TFC7_ASPFM	0.000101	NA	NA
360	SLangusT_00360	Scaffold_2	8239	10885	-	2646	NO	NO	NO	NA	RNA recognition motif 2_pfam04059	NO	sscle_03g029170	SLmutabT_07322	SLmutabT_07322;sscle_03g029170	present	NA	NA	NA	NA
361	SLangusT_00361	Scaffold_2	11825	12201	+	376	0.904	NO	NO	NA	NO	NO	nonOrtho	SLmutabT_07321	SLmutabT_07321;*	present	NA	NA	NA	NA
362	SLangusT_00362	Scaffold_2	13415	16243	+	2828	NO	NO	NO	NA	Exocyst complex subunit Sec15-like_pfam04091	NO	sscle_03g029160	SLmutabT_07320	SLmutabT_07320;sscle_03g029160	present	NA	NA	NA	NA
363	SLangusT_00363	Scaffold_2	16541	17777	-	1236	NO	NO	NO	NA	Histone-like transcription factor (CBF/NF-Y) and archaeal histone_pfam00808	NO	sscle_03g029150	SLmutabT_07319	SLmutabT_07319;sscle_03g029150	present	NA	NA	W7MQF2#PHI:3054#FvHAP5#117187#Fusarium_verticillioides#reduced_virulence	2.98e-22
364	SLangusT_00364	Scaffold_2	18934	19856	+	922	NO	NO	NO	NA	Fcf2 pre-rRNA processing_pfam08698	NO	sscle_03g029140	SLmutabT_07318	SLmutabT_07318;sscle_03g029140	present	NA	NA	NA	NA
365	SLangusT_00365	Scaffold_2	21606	23128	+	1522	NO	NO	NO	NA	Ribosomal protein S10p/S20e_pfam00338	NO	sscle_03g029130	SLmutabT_07317	SLmutabT_07317;sscle_03g029130	present	NA	NA	NA	NA
366	SLangusT_00366	Scaffold_2	23387	25033	+	1646	NO	NO	NO	NA	tRNA synthetases class I (W and Y)_pfam00579	NO	sscle_03g029120	SLmutabT_07316	SLmutabT_07316;sscle_03g029120	present	NA	NA	NA	NA
367	SLangusT_00367	Scaffold_2	25214	25654	-	440	NO	NO	NO	NA	NO	NO	nonOrtho	nonOrtho	nonOrtho	present	NA	NA	NA	NA
368	SLangusT_00368	Scaffold_2	26391	28102	-	1711	NO	NO	NO	NA	Seryl-tRNA synthetase N-terminal domain_pfam02403;tRNA synthetase class II core domain (G, H, P, S and T)_pfam00587	NO	sscle_03g029110	SLmutabT_07315	SLmutabT_07315;sscle_03g029110	present	NA	NA	NA	NA
369	SLangusT_00369	Scaffold_2	28617	29386	-	769	0.943	NO	NO	NA	Ras family_pfam00071	NO	sscle_03g029100	SLmutabT_07314	SLmutabT_07314;sscle_03g029100	present	Q8J2P6_ASPFM	7.49e-110	Q8J2P6#PHI:317#RHBA#746128#Aspergillus_fumigatus#reduced_virulence	4.29e-34
370	SLangusT_00370	Scaffold_2	30436	33404	-	2968	NO	NO	NO	NA	Wings apart-like protein regulation of heterochromatin_pfam07814	NO	sscle_03g029090	SLmutabT_07313	SLmutabT_07313;sscle_03g029090	present	NA	NA	NA	NA
371	SLangusT_00371	Scaffold_2	34451	35400	+	949	NO	NO	NO	NA	Uracil phosphoribosyltransferase_pfam14681	NO	sscle_03g029080	SLmutabT_07312	SLmutabT_07312;sscle_03g029080	present	NA	NA	NA	NA
372	SLangusT_00372	Scaffold_2	35638	36247	-	609	NO	NO	NO	NA	Transcription elongation factor Elf1 like_pfam05129	NO	sscle_03g029070	SLmutabT_07311	SLmutabT_07311;sscle_03g029070	present	NA	NA	NA	NA
373	SLangusT_00373	Scaffold_2	37229	40252	+	3023	NO	NO	NO	NA	GTP cyclohydrolase N terminal_pfam12471;GTP cyclohydrolase II_pfam00925	NO	sscle_03g029060	SLmutabT_07310	SLmutabT_07310;sscle_03g029060	present	NA	NA	NA	NA
374	SLangusT_00374	Scaffold_2	41035	41524	+	489	NO	NO	NO	NA	NO	NO	sscle_03g029050	SLmutabT_07309	SLmutabT_07309;sscle_03g029050	present	NA	NA	NA	NA
375	SLangusT_00375	Scaffold_2	43755	45477	-	1722	NO	NO	NO	NA	D-isomer specific 2-hydroxyacid dehydrogenase, NAD binding domain_pfam02826;D-isomer specific 2-hydroxyacid dehydrogenase, catalytic domain_pfam00389	NO	sscle_03g029040	SLmutabT_07308	SLmutabT_07308;sscle_03g029040	present	NA	NA	NA	NA
376	SLangusT_00376	Scaffold_2	46040	47122	+	1082	NO	NO	NO	NA	Ribosomal S3Ae family_pfam01015	NO	sscle_03g029030	SLmutabT_07307	SLmutabT_07307;sscle_03g029030	present	NA	NA	NA	NA
377	SLangusT_00377	Scaffold_2	47479	48423	+	944	0.982	NO	NO	NA	Ras family_pfam00071	NO	sscle_03g029020	SLmutabT_07306	SLmutabT_07306;sscle_03g029020	present	F2QXA8_PICP7	4.98e-47	Q96VL3#PHI:339#CLPT1#290576#Colletotrichum_lindemuthianum#reduced_virulence	6.43e-11
378	SLangusT_00378	Scaffold_2	48672	49662	-	990	NO	NO	NO	CE10.hmm	alpha/beta hydrolase fold_pfam00561	NO	sscle_03g029010	SLmutabT_07305	SLmutabT_07305;sscle_03g029010	present	NA	NA	NA	NA
379	SLangusT_00379	Scaffold_2	50737	52502	+	1765	NO	NO	NO	NA	Peptidase family C78_pfam07910	NO	sscle_03g029000	SLmutabT_07304	SLmutabT_07304;sscle_03g029000	present	NA	NA	NA	NA
380	SLangusT_00380	Scaffold_2	53757	55550	-	1793	NO	NO	NO	NA	Protein kinase domain_pfam00069	NO	sscle_03g028990	SLmutabT_07303	SLmutabT_07303;sscle_03g028990	present	BUR1_CANAL	7.22e-101	Q4I5U9#PHI:1231_PHI:1492#FGSG_07409_GzHMG024#5518#Fusarium_graminearum#lethal_unaffected_pathogenicity	1.72e-18
381	SLangusT_00381	Scaffold_2	56128	56424	+	296	NO	NO	NO	NA	NO	NO	sscle_03g028980	SLmutabT_07302	SLmutabT_07302;sscle_03g028980	present	NA	NA	NA	NA
382	SLangusT_00382	Scaffold_2	56605	58080	-	1475	NO	NO	NO	NA	Mycolic acid cyclopropane synthetase_pfam02353	NO	sscle_03g028970	SLmutabT_07301	SLmutabT_07301;sscle_03g028970	present	Q56J91_CANGB	1.46e-10	NA	NA
383	SLangusT_00383	Scaffold_2	58614	63242	-	4628	NO	NO	NO	NA	E1-E2 ATPase_pfam00122;haloacid dehalogenase-like hydrolase_pfam00702;P5-type ATPase cation transporter_pfam12409	NO	sscle_03g028960	SLmutabT_07300	SLmutabT_07300;sscle_03g028960	present	Q9P872_CANAL	2.87e-21	NA	NA
384	SLangusT_00384	Scaffold_2	63688	65117	+	1429	NO	NO	NO	NA	Nucleosome assembly protein (NAP)_pfam00956	NO	sscle_03g028950	SLmutabT_07299	SLmutabT_07299;sscle_03g028950	present	NA	NA	NA	NA
385	SLangusT_00385	Scaffold_2	66766	67269	+	503	0.989	NO	NO	NA	NO	NO	nonOrtho	SLmutabT_07298	SLmutabT_07298;*	present	NA	NA	NA	NA
386	SLangusT_00386	Scaffold_2	68697	73719	+	5022	NO	NO	NO	NA	IQ calmodulin-binding motif_pfam00612;DIL domain_pfam01843;Myosin head (motor domain)_pfam00063	NO	sscle_03g028940	SLmutabT_07297	SLmutabT_07297;sscle_03g028940	present	Q873Z8_FUSOX	4.38e-31	NA	NA
387	SLangusT_00387	Scaffold_2	75174	75979	+	805	NO	NO	NO	NA	NO	NO	nonOrtho	SLmutabT_07295	SLmutabT_07295;*	present	NA	NA	NA	NA
388	SLangusT_00388	Scaffold_2	76090	78521	-	2431	NO	NO	NO	NA	Cytochrome P450_pfam00067	NO	sscle_03g028930	SLmutabT_07294	SLmutabT_07294;sscle_03g028930	present	NA	NA	NA	NA
389	SLangusT_00389	Scaffold_2	78898	79747	+	849	0.939	NO	NO	NA	Ham1 family_pfam01725	NO	sscle_03g028920	SLmutabT_07293	SLmutabT_07293;sscle_03g028920	present	NA	NA	NA	NA
390	SLangusT_00390	Scaffold_2	79844	80619	-	775	NO	NO	NO	NA	AAA domain_pfam13238	NO	sscle_03g028910	SLmutabT_07292	SLmutabT_07292;sscle_03g028910	present	NA	NA	Q8TG40#PHI:4925#Hbr1#5476#Candida_albicans#reduced_virulence	3.19e-06
391	SLangusT_00391	Scaffold_2	81283	82851	-	1568	NO	NO	NO	NA	5'-AMP-activated protein kinase beta subunit, interaction domain_pfam04739;Glycogen recognition site of AMP-activated protein kinase_pfam16561	NO	sscle_03g028900	SLmutabT_07291	SLmutabT_07291;sscle_03g028900	present	NA	NA	NA	NA
392	SLangusT_00392	Scaffold_2	83548	84113	+	565	0.965	NO	NO	NA	NO	NO	sscle_03g028890	SLmutabT_07290	SLmutabT_07290;sscle_03g028890	present	NA	NA	NA	NA
393	SLangusT_00393	Scaffold_2	84196	85245	-	1049	NO	NO	NO	NA	Glycoprotease family_pfam00814	NO	sscle_03g028880	SLmutabT_07289	SLmutabT_07289;sscle_03g028880	present	NA	NA	NA	NA
394	SLangusT_00394	Scaffold_2	85757	87419	+	1662	NO	NO	NO	NA	SET domain_pfam00856;Rubisco LSMT substrate-binding_pfam09273	NO	sscle_03g028870	SLmutabT_07288	SLmutabT_07288;sscle_03g028870	present	NA	NA	NA	NA
395	SLangusT_00395	Scaffold_2	87782	89624	-	1842	NO	NO	NO	NA	Enhancer of polycomb-like_pfam10513	NO	sscle_03g028860	SLmutabT_07287	SLmutabT_07287;sscle_03g028860	present	NA	NA	NA	NA
396	SLangusT_00396	Scaffold_2	90504	91323	+	819	NO	NO	NO	NA	EF-hand domain pair_pfam13499;EF hand_pfam13202	NO	sscle_03g028850	SLmutabT_07286	SLmutabT_07286;sscle_03g028850	present	CANB_CRYNJ	2.75e-86	G4MNE6#PHI:2109#CNB#318829#Magnaporthe_oryzae#reduced_virulence_loss_of_pathogenicity	7.6e-34
397	SLangusT_00397	Scaffold_2	96818	98451	+	1633	0.893	NO	NO	NA	NO	NO	nonOrtho	SLmutabT_07285	SLmutabT_07285;*	present	NA	NA	NA	NA
398	SLangusT_00398	Scaffold_2	103408	104659	+	1251	NO	NO	NO	NA	NO	NO	sscle_03g028840	SLmutabT_07284	SLmutabT_07284;sscle_03g028840	present	NA	NA	NA	NA
399	SLangusT_00399	Scaffold_2	107954	108997	-	1043	NO	NO	NO	NA	Ribosomal protein S9/S16_pfam00380	NO	sscle_03g028830	SLmutabT_07283	SLmutabT_07283;sscle_03g028830	present	NA	NA	NA	NA
400	SLangusT_00400	Scaffold_2	109237	110789	+	1552	NO	NO	NO	NA	Glutathione S-transferase, N-terminal domain_pfam02798;Elongation factor 1 gamma, conserved domain_pfam00647;Glutathione S-transferase, C-terminal domain_pfam00043	NO	sscle_03g028820	SLmutabT_07282	SLmutabT_07282;sscle_03g028820	present	NA	NA	NA	NA
401	SLangusT_00401	Scaffold_2	111214	112503	-	1289	NO	NO	NO	NA	NLI interacting factor-like phosphatase_pfam03031	NO	sscle_03g028810	SLmutabT_07281	SLmutabT_07281;sscle_03g028810	present	NA	NA	NA	NA
402	SLangusT_00402	Scaffold_2	112711	113665	+	954	NO	NO	NO	NA	Domain of unknown function (DUF947)_pfam06102	NO	sscle_03g028800	SLmutabT_07280	SLmutabT_07280;sscle_03g028800	present	NA	NA	NA	NA
403	SLangusT_00403	Scaffold_2	115521	117020	-	1499	NO	SignalP_EUK	NO	NA	NO	NO	sscle_03g028790	SLmutabT_07279	SLmutabT_07279;sscle_03g028790	present	NA	NA	NA	NA
404	SLangusT_00404	Scaffold_2	121383	123104	-	1721	NO	SignalP_EUK	NO	NA	NO	NO	sscle_03g028780	SLmutabT_07278	SLmutabT_07278;sscle_03g028780	present	NA	NA	NA	NA
405	SLangusT_00405	Scaffold_2	124958	126853	+	1895	NO	NO	NO	NA	Ketopantoate reductase PanE/ApbA C terminal_pfam08546	NO	sscle_03g028770	SLmutabT_07277	SLmutabT_07277;sscle_03g028770	present	NA	NA	NA	NA
406	SLangusT_00406	Scaffold_2	133741	134559	-	818	NO	NO	NO	NA	NO	NO	sscle_03g028760	SLmutabT_07276	SLmutabT_07276;sscle_03g028760	present	NA	NA	NA	NA
407	SLangusT_00407	Scaffold_2	136410	136773	-	363	NO	NO	NO	NA	NO	NO	nonOrtho	SLmutabT_07275	SLmutabT_07275;*	present	NA	NA	NA	NA
408	SLangusT_00408	Scaffold_2	142462	144849	-	2387	NO	NO	NO	NA	Vacuolar sorting protein 9 (VPS9) domain_pfam02204	NO	sscle_03g028750	SLmutabT_11377	SLmutabT_11377;sscle_03g028750	present	NA	NA	NA	NA
409	SLangusT_00409	Scaffold_2	145776	147848	+	2072	NO	SignalP_EUK	NO	NA	Lipase (class 3)_pfam01764	NO	sscle_03g028740	SLmutabT_11378	SLmutabT_11378;sscle_03g028740	present	NA	NA	G4N703#PHI:2081#Moatg15#318829#Magnaporthe_oryzae#loss_of_pathogenicity	1.11e-07
410	SLangusT_00410	Scaffold_2	148585	150107	-	1522	NO	NO	NO	NA	Paf1_pfam03985	NO	sscle_03g028730	SLmutabT_11379	SLmutabT_11379;sscle_03g028730	present	NA	NA	NA	NA
411	SLangusT_00411	Scaffold_2	150958	151728	-	770	NO	NO	NO	NA	Rer1 family_pfam03248	NO	sscle_03g028720	SLmutabT_11380	SLmutabT_11380;sscle_03g028720	present	NA	NA	NA	NA
412	SLangusT_00412	Scaffold_2	152262	153178	+	916	NO	NO	NO	NA	Enoyl-CoA hydratase/isomerase_pfam00378	NO	sscle_03g028710	SLmutabT_11381	SLmutabT_11381;sscle_03g028710	present	Q9P4U9_ALTAL	7.98e-23	Q9P4U9#PHI:2832#AKT3-1#5599#Alternaria_alternata#loss_of_pathogenicity	0.000764
413	SLangusT_00413	Scaffold_2	154338	155436	-	1098	NO	SignalP_EUK	NO	PL1.hmm	Pectate lyase_pfam00544	NO	sscle_03g028700	SLmutabT_11382	SLmutabT_11382;sscle_03g028700	present	PLYB_COLGL	1.46e-95	NA	NA
414	SLangusT_00414	Scaffold_2	155899	156162	+	263	NO	NO	NO	NA	NO	NO	nonOrtho	SLmutabT_11383	SLmutabT_11383;*	present	NA	NA	NA	NA
415	SLangusT_00415	Scaffold_2	157207	157920	-	713	NO	NO	NO	NA	GDSL-like Lipase/Acylhydrolase family_pfam13472	NO	sscle_03g028690	SLmutabT_11384	SLmutabT_11384;sscle_03g028690	present	NA	NA	NA	NA
416	SLangusT_00416	Scaffold_2	159509	160033	-	524	0.848	NO	NO	NA	Phosphatidylethanolamine-binding protein_pfam01161	NO	sscle_03g028680	SLmutabT_11385	SLmutabT_11385;sscle_03g028680	present	NA	NA	NA	NA
417	SLangusT_00417	Scaffold_2	160593	162050	-	1457	NO	NO	NO	NA	Citrate synthase, C-terminal domain_pfam00285	NO	sscle_03g028670	SLmutabT_11386	SLmutabT_11386;sscle_03g028670	present	Q50I20_ASPFM	2.94e-14	NA	NA
418	SLangusT_00418	Scaffold_2	163182	164375	+	1193	NO	NO	NO	NA	MmgE/PrpD family_pfam03972	NO	sscle_03g028660	SLmutabT_11387	SLmutabT_11387;sscle_03g028660	present	NA	NA	NA	NA
419	SLangusT_00419	Scaffold_2	165124	166127	-	1003	NO	NO	NO	NA	NO	NO	sscle_03g028650	SLmutabT_11388	SLmutabT_11388;sscle_03g028650	present	NA	NA	NA	NA
420	SLangusT_00420	Scaffold_2	166446	168111	-	1665	NO	NO	NO	NA	Major Facilitator Superfamily_pfam07690	NO	sscle_03g028640	SLmutabT_11389	SLmutabT_11389;sscle_03g028640	present	Q59RG0_CANAL	4.36e-58	NA	NA
421	SLangusT_00421	Scaffold_2	168792	169372	+	580	NO	NO	NO	NA	NO	NO	sscle_03g028630	SLmutabT_11390	SLmutabT_11390;sscle_03g028630	present	NA	NA	NA	NA
422	SLangusT_00422	Scaffold_2	169469	170080	+	611	0.932	NO	NO	NA	NO	NO	sscle_03g028620	SLmutabT_11391	SLmutabT_11391;sscle_03g028620	present	Q6A2T2_BOTFU	2.07e-10	NA	NA
423	SLangusT_00423	Scaffold_2	173431	175122	-	1691	NO	NO	NO	GH13.hmm	Domain of unknown function (DUF1966)_pfam09260;Alpha amylase, catalytic domain_pfam00128	NO	sscle_03g028610	SLmutabT_11392	SLmutabT_11392;sscle_03g028610	present	NA	NA	NA	NA
424	SLangusT_00424	Scaffold_2	176373	176613	-	240	NO	NO	NO	NA	NO	NO	sscle_03g028600	SLmutabT_04926	SLmutabT_04926;sscle_03g028600	present	NA	NA	NA	NA
425	SLangusT_00425	Scaffold_2	178611	178928	-	317	NO	NO	NO	NA	NO	NO	nonOrtho	SLmutabT_04927	SLmutabT_04927;*	present	NA	NA	NA	NA
426	SLangusT_00426	Scaffold_2	180022	181505	-	1483	NO	NO	NO	NA	A49-like RNA polymerase I associated factor_pfam06870	NO	sscle_03g028590	SLmutabT_04928	SLmutabT_04928;sscle_03g028590	present	NA	NA	NA	NA
427	SLangusT_00427	Scaffold_2	182389	184405	-	2016	NO	NO	NO	NA	Ribosomal protein L41_pfam05162	NO	sscle_03g028580	SLmutabT_04929	SLmutabT_04929;sscle_03g028580	present	NA	NA	NA	NA
428	SLangusT_00428	Scaffold_2	185215	187610	+	2395	NO	NO	NO	NA	FHA domain_pfam00498;Protein kinase domain_pfam00069	NO	sscle_03g028570	SLmutabT_04930	SLmutabT_04930;sscle_03g028570	present	Q00LS5_PHAND	1.63e-32	Q59Z32#PHI:2554#Rck2#5476#Candida_albicans#reduced_virulence	5.74e-27
429	SLangusT_00429	Scaffold_2	188214	189110	+	896	NO	NO	NO	NA	Mitochondrial carrier protein_pfam00153	NO	sscle_03g028560	SLmutabT_04931	SLmutabT_04931;sscle_03g028560	present	NA	NA	NA	NA
430	SLangusT_00430	Scaffold_2	192375	193686	+	1311	NO	NO	NO	NA	NO	NO	sscle_03g028550	SLmutabT_04932	SLmutabT_04932;sscle_03g028550	present	NA	NA	NA	NA
431	SLangusT_00431	Scaffold_2	193999	197663	-	3664	NO	NO	NO	NA	NO	NO	sscle_03g028540	SLmutabT_04933	SLmutabT_04933;sscle_03g028540	present	NA	NA	NA	NA
432	SLangusT_00432	Scaffold_2	198772	201028	+	2256	NO	NO	NO	NA	rRNA processing/ribosome biogenesis_pfam08167	NO	sscle_03g028530	SLmutabT_04934	SLmutabT_04934;sscle_03g028530	present	NA	NA	NA	NA
433	SLangusT_00433	Scaffold_2	205727	206967	+	1240	NO	NO	NO	NA	NO	NO	sscle_03g028520	SLmutabT_04935	SLmutabT_04935;sscle_03g028520	present	NA	NA	NA	NA
434	SLangusT_00434	Scaffold_2	212102	212632	+	530	NO	SignalP_EUK	NO	NA	NO	NO	sscle_03g028510	SLmutabT_04936	SLmutabT_04936;sscle_03g028510	present	NA	NA	NA	NA
435	SLangusT_00435	Scaffold_2	214006	215972	+	1966	NO	SignalP_EUK	NO	CBM18.hmm;CE4.hmm	Chitin recognition protein_pfam00187;Polysaccharide deacetylase_pfam01522	NO	sscle_03g028500	SLmutabT_04937	SLmutabT_04937;sscle_03g028500	present	D1MYV6_MAGGR	1.5e-96	L2FHG9#PHI:3972#CDA#474922#Colletotrichum_gloeosporioides#unaffected_pathogenicity	0.000318
436	SLangusT_00436	Scaffold_2	216933	220116	+	3183	NO	NO	NO	NA	Calponin homology (CH) domain_pfam00307;Ca2+ insensitive EF hand_pfam08726	NO	sscle_03g028490	SLmutabT_04938	SLmutabT_04938;sscle_03g028490	present	NA	NA	NA	NA
437	SLangusT_00437	Scaffold_2	221235	223043	-	1808	NO	NO	NO	NA	IBR domain, a half RING-finger domain_pfam01485	NO	sscle_03g028480	SLmutabT_04939	SLmutabT_04939;sscle_03g028480	present	NA	NA	NA	NA
438	SLangusT_00438	Scaffold_2	229316	231324	-	2008	NO	SignalP_EUK	NO	NA	Amidase_pfam01425	NO	sscle_03g028460	SLmutabT_04941	SLmutabT_04941;sscle_03g028460	present	Q59VF3_CANAL	7.38e-10	NA	NA
439	SLangusT_00439	Scaffold_2	233072	234567	+	1495	NO	SignalP_EUK	NO	NA	Phosphoesterase family_pfam04185	NO	sscle_03g028450	SLmutabT_04942	SLmutabT_04942;sscle_03g028450	present	NA	NA	NA	NA
440	SLangusT_00440	Scaffold_2	236658	237821	+	1163	NO	SignalP_EUK	NO	NA	Yeast PIR protein repeat_pfam00399	NO	sscle_03g028440	SLmutabT_04944	SLmutabT_04944;sscle_03g028440	present	NA	NA	NA	NA
441	SLangusT_00441	Scaffold_2	241022	242027	-	1005	NO	NO	NO	NA	NO	NO	sscle_03g028430	SLmutabT_04945	SLmutabT_04945;sscle_03g028430	present	NA	NA	NA	NA
442	SLangusT_00442	Scaffold_2	243400	244248	+	848	NO	NO	NO	NA	NO	NO	sscle_03g028420	SLmutabT_04946	SLmutabT_04946;sscle_03g028420	present	NA	NA	NA	NA
443	SLangusT_00443	Scaffold_2	245614	246229	+	615	NO	NO	NO	NA	NO	NO	sscle_03g028410	SLmutabT_04947	SLmutabT_04947;sscle_03g028410	present	NA	NA	NA	NA
444	SLangusT_00444	Scaffold_2	246647	247689	+	1042	NO	NO	NO	NA	NO	NO	sscle_03g028400	SLmutabT_04948	SLmutabT_04948;sscle_03g028400	present	NA	NA	NA	NA
445	SLangusT_00445	Scaffold_2	248458	249648	-	1190	NO	NO	NO	NA	Alcohol dehydrogenase GroES-like domain_pfam08240;Zinc-binding dehydrogenase_pfam00107	NO	sscle_03g028390	SLmutabT_04949	SLmutabT_04949;sscle_03g028390	present	Q92217_COCHE	1.78e-22	NA	NA
446	SLangusT_00446	Scaffold_2	250568	251998	-	1430	NO	NO	NO	NA	Bestrophin, RFP-TM, chloride channel_pfam01062	NO	sscle_03g028380	SLmutabT_04950	SLmutabT_04950;sscle_03g028380	present	NA	NA	NA	NA
447	SLangusT_00447	Scaffold_2	252485	253068	-	583	NO	NO	NO	NA	Mitochondrial import receptor subunit Tom22_pfam04281	NO	sscle_03g028370	SLmutabT_04951	SLmutabT_04951;sscle_03g028370	present	NA	NA	NA	NA
448	SLangusT_00448	Scaffold_2	253553	255650	+	2097	NO	NO	NO	NA	NO	NO	sscle_03g028360	SLmutabT_04952	SLmutabT_04952;sscle_03g028360	present	NA	NA	NA	NA
449	SLangusT_00449	Scaffold_2	257218	261110	+	3892	NO	NO	NO	NA	NO	NO	sscle_03g028350	SLmutabT_04953	SLmutabT_04953;sscle_03g028350	present	NA	NA	NA	NA
450	SLangusT_00450	Scaffold_2	268513	270207	-	1694	NO	NO	NO	NA	Protein of unknown function (DUF1264)_pfam06884	NO	sscle_03g028330	SLmutabT_04954	SLmutabT_04954;sscle_03g028330	present	NA	NA	NA	NA
451	SLangusT_00451	Scaffold_2	271201	273318	-	2117	NO	NO	NO	NA	Metallo-beta-lactamase superfamily_pfam00753;Hydroxyacylglutathione hydrolase C-terminus_pfam16123	NO	sscle_03g028320	SLmutabT_04955	SLmutabT_04955;sscle_03g028320	present	NA	NA	NA	NA
452	SLangusT_00452	Scaffold_2	273673	276783	-	3110	NO	NO	NO	NA	Protein of unknown function (DUF4449)_pfam14613	NO	sscle_03g028310	SLmutabT_04956	SLmutabT_04956;sscle_03g028310	present	NA	NA	NA	NA
453	SLangusT_00453	Scaffold_2	279337	281662	-	2325	NO	NO	NO	NA	Domain of unknown function (DUF4211)_pfam13926	NO	sscle_03g028300	SLmutabT_04957	SLmutabT_04957;sscle_03g028300	present	NA	NA	NA	NA
454	SLangusT_00454	Scaffold_2	282587	283381	+	794	0.976	NO	NO	NA	NO	NO	nonOrtho	SLmutabT_04958	SLmutabT_04958;*	present	NA	NA	NA	NA
455	SLangusT_00455	Scaffold_2	284514	284966	+	452	NO	NO	NO	NA	NO	NO	sscle_03g028290	SLmutabT_04959	SLmutabT_04959;sscle_03g028290	present	NA	NA	NA	NA
456	SLangusT_00456	Scaffold_2	286817	287556	+	739	0.931	NO	NO	NA	NO	NO	sscle_03g028280	SLmutabT_04960	SLmutabT_04960;sscle_03g028280	present	NA	NA	Q9UWF0#PHI:2108#CAM#318829#Magnaporthe_oryzae#loss_of_pathogenicity_reduced_virulence	0.000228
457	SLangusT_00457	Scaffold_2	287923	288943	-	1020	NO	NO	NO	NA	Eukaryotic initiation factor 4E_pfam01652	NO	sscle_03g028270	SLmutabT_04961	SLmutabT_04961;sscle_03g028270	present	NA	NA	NA	NA
458	SLangusT_00458	Scaffold_2	289790	290404	+	614	NO	NO	NO	NA	Domain of unknown function (DUF4598)_pfam15370	NO	sscle_03g028260	SLmutabT_04962	SLmutabT_04962;sscle_03g028260	present	NA	NA	NA	NA
459	SLangusT_00459	Scaffold_2	291713	293627	-	1914	NO	NO	NO	NA	Kinesin motor domain_pfam00225	NO	sscle_03g028250	SLmutabT_04963	SLmutabT_04963;sscle_03g028250	present	P87199_USTMD	1.47e-65	NA	NA
460	SLangusT_00460	Scaffold_2	294272	295004	+	732	NO	NO	NO	NA	NO	NO	nonOrtho	SLmutabT_04964	SLmutabT_04964;*	present	NA	NA	NA	NA
461	SLangusT_00461	Scaffold_2	296799	297516	+	717	NO	NO	NO	NA	ARD/ARD' family_pfam03079	NO	sscle_03g028230	SLmutabT_04965	SLmutabT_04965;sscle_03g028230	present	NA	NA	NA	NA
462	SLangusT_00462	Scaffold_2	298200	299501	+	1301	NO	NO	NO	NA	short chain dehydrogenase_pfam00106	NO	sscle_03g028220	SLmutabT_04966	SLmutabT_04966;sscle_03g028220	present	A4RGG9_MAGO7	1.08e-05	NA	NA
463	SLangusT_00463	Scaffold_2	299766	300585	-	819	NO	NO	NO	NA	Der1-like family_pfam04511	NO	sscle_03g028210	SLmutabT_04967	SLmutabT_04967;sscle_03g028210	present	NA	NA	NA	NA
464	SLangusT_00464	Scaffold_2	301339	302032	+	693	NO	NO	NO	NA	Core histone H2A/H2B/H3/H4_pfam00125	NO	sscle_03g028200	SLmutabT_04968	SLmutabT_04968;sscle_03g028200	present	D2JLS9_9HYPO	7.31e-46	NA	NA
465	SLangusT_00465	Scaffold_2	302357	303558	-	1201	NO	NO	NO	NA	GHMP kinases N terminal domain_pfam00288	NO	sscle_03g028190	SLmutabT_04969	SLmutabT_04969;sscle_03g028190	present	NA	NA	NA	NA
466	SLangusT_00466	Scaffold_2	304229	306749	+	2520	NO	NO	NO	NA	Phosphoribosylglycinamide synthetase, ATP-grasp (A) domain_pfam01071;AIR synthase related protein, N-terminal domain_pfam00586;AIR synthase related protein, C-terminal domain_pfam02769;Phosphoribosylglycinamide synthetase, C domain_pfam02843;Phosphoribosylglycinamide synthetase, N domain_pfam02844	NO	sscle_03g028180	SLmutabT_04970	SLmutabT_04970;sscle_03g028180	present	NA	NA	I1RFM6#PHI:744#ADE5#5518#Fusarium_graminearum#reduced_virulence	2.74e-26
467	SLangusT_00467	Scaffold_2	307195	308290	-	1095	NO	NO	NO	NA	SOR/SNZ family_pfam01680	NO	sscle_03g028170	SLmutabT_04971	SLmutabT_04971;sscle_03g028170	present	NA	NA	NA	NA
468	SLangusT_00468	Scaffold_2	309828	310601	+	773	NO	NO	NO	NA	FUN14 family_pfam04930	NO	sscle_03g028160	SLmutabT_04972	SLmutabT_04972;sscle_03g028160	present	NA	NA	NA	NA
469	SLangusT_00469	Scaffold_2	310865	314736	-	3871	NO	NO	NO	NA	NO	NO	sscle_03g028150	SLmutabT_04973	SLmutabT_04973;sscle_03g028150	present	NA	NA	NA	NA
470	SLangusT_00470	Scaffold_2	315646	318066	+	2420	NO	NO	NO	NA	Creatinase/Prolidase N-terminal domain_pfam01321;C-terminal region of peptidase_M24_pfam16188;Creatinase/Prolidase N-terminal domain_pfam16189;Metallopeptidase family M24_pfam00557	NO	sscle_03g028140	SLmutabT_04974	SLmutabT_04974;sscle_03g028140	present	NA	NA	NA	NA
471	SLangusT_00471	Scaffold_2	318668	321773	+	3105	NO	SignalP_EUK	NO	NA	Sad1 / UNC-like C-terminal_pfam07738	NO	sscle_03g028130	SLmutabT_04975	SLmutabT_04975;sscle_03g028130	present	NA	NA	NA	NA
472	SLangusT_00472	Scaffold_2	323930	327586	-	3656	NO	NO	NO	NA	PHD-finger_pfam16866;MOZ/SAS family_pfam01853	NO	sscle_03g028120	SLmutabT_04976	SLmutabT_04976;sscle_03g028120	present	NA	NA	NA	NA
473	SLangusT_00473	Scaffold_2	327819	328763	+	944	NO	NO	NO	NA	NADH-ubiquinone oxidoreductase MWFE subunit_pfam15879	NO	sscle_03g028110	SLmutabT_04977	SLmutabT_04977;sscle_03g028110	present	NA	NA	NA	NA
474	SLangusT_00474	Scaffold_2	332080	332453	-	373	NO	NO	NO	NA	NO	NO	nonOrtho	SLmutabT_04978	SLmutabT_04978;*	present	NA	NA	NA	NA
475	SLangusT_00475	Scaffold_2	333880	335995	+	2115	NO	NO	NO	NA	Major Facilitator Superfamily_pfam07690	NO	sscle_03g028100	SLmutabT_04979	SLmutabT_04979;sscle_03g028100	present	Q59RG1_CANAL	2.68e-23	NA	NA
476	SLangusT_00476	Scaffold_2	336005	336737	-	732	0.952	NO	NO	NA	NO	NO	nonOrtho	SLmutabT_04980	SLmutabT_04980;*	present	NA	NA	NA	NA
477	SLangusT_00477	Scaffold_2	338141	338513	-	372	0.885	NO	NO	NA	Mitochondrial ribosomal protein L27_pfam09809	NO	sscle_03g028090	SLmutabT_04981	SLmutabT_04981;sscle_03g028090	present	NA	NA	NA	NA
478	SLangusT_00478	Scaffold_2	338717	341634	+	2917	NO	NO	NO	NA	Utp14 protein_pfam04615	NO	sscle_03g028080	SLmutabT_04982	SLmutabT_04982;sscle_03g028080	present	NA	NA	NA	NA
479	SLangusT_00479	Scaffold_2	342826	343140	-	314	0.998	NO	NO	NA	NO	NO	nonOrtho	SLmutabT_04983	SLmutabT_04983;*	present	NA	NA	NA	NA
480	SLangusT_00480	Scaffold_2	345193	348072	+	2879	NO	SignalP_EUK	NO	GH81.hmm	Glycosyl hydrolase family 81_pfam03639	NO	sscle_03g028060	SLmutabT_04984	SLmutabT_04984;sscle_03g028060	present	NA	NA	NA	NA
481	SLangusT_00481	Scaffold_2	348713	350263	-	1550	NO	NO	NO	NA	Peptidase family M54_pfam07998	NO	sscle_03g028050	SLmutabT_04985	SLmutabT_04985;sscle_03g028050	present	NA	NA	NA	NA
482	SLangusT_00482	Scaffold_2	351114	352280	-	1166	NO	NO	NO	NA	Cyclin, N-terminal domain_pfam00134	NO	sscle_03g028040	SLmutabT_04986	SLmutabT_04986;sscle_03g028040	present	NA	NA	NA	NA
483	SLangusT_00483	Scaffold_2	362658	364360	-	1702	NO	NO	NO	NA	NO	NO	sscle_03g028030	SLmutabT_04987	SLmutabT_04987;sscle_03g028030	present	NA	NA	NA	NA
484	SLangusT_00484	Scaffold_2	365377	367745	+	2368	NO	NO	NO	NA	Acyltransferase_pfam01553	NO	sscle_03g028020	SLmutabT_04988	SLmutabT_04988;sscle_03g028020	present	NA	NA	E9EQM1#PHI:3817#mrGAT#568076#Metarhizium_robertsii#reduced_virulence	5.62e-15
485	SLangusT_00485	Scaffold_2	369220	369482	+	262	1	NO	NO	NA	NO	NO	nonOrtho	SLmutabT_04989	SLmutabT_04989;*	present	NA	NA	NA	NA
486	SLangusT_00486	Scaffold_2	370227	372299	+	2072	NO	NO	NO	NA	Sodium/calcium exchanger protein_pfam01699	NO	sscle_03g028010	SLmutabT_04990	SLmutabT_04990;sscle_03g028010	present	NA	NA	NA	NA
487	SLangusT_00487	Scaffold_2	373213	374339	-	1126	NO	NO	NO	NA	Telomere regulation protein Stn1_pfam10451	NO	sscle_03g028000	SLmutabT_04991	SLmutabT_04991;sscle_03g028000	present	NA	NA	I1RWS6#PHI:1593#GzOB033#5518#Fusarium_graminearum#unaffected_pathogenicity	3.48e-06
488	SLangusT_00488	Scaffold_2	374864	376190	-	1326	NO	NO	NO	NA	DnaJ domain_pfam00226	NO	sscle_03g027990	SLmutabT_04992	SLmutabT_04992;sscle_03g027990	present	NA	NA	J4UPL6#PHI:5394#mas5#176275#Beauveria_bassiana#loss_of_pathogenicity	2.22e-12
489	SLangusT_00489	Scaffold_2	376695	378293	-	1598	NO	SignalP_EUK	NO	CE8.hmm	Pectinesterase_pfam01095	NO	sscle_03g027970	SLmutabT_00546	SLmutabT_00546;sscle_03g027970	present	Q8X116_BOTFU	5.58e-17	NA	NA
490	SLangusT_00490	Scaffold_2	379814	381971	-	2157	NO	NO	NO	NA	Major Facilitator Superfamily_pfam07690	NO	sscle_03g027960	SLmutabT_00545	SLmutabT_00545;sscle_03g027960	present	Q9P8L8_BOTFU	2.53e-175	NA	NA
491	SLangusT_00491	Scaffold_2	389248	390106	+	858	NO	SignalP_EUK	NO	NA	NO	NO	sscle_03g027940	SLmutabT_00544	SLmutabT_00544;sscle_03g027940	present	NA	NA	NA	NA
492	SLangusT_00492	Scaffold_2	390474	391157	-	683	NO	NO	NO	NA	NO	NO	sscle_03g027930	SLmutabT_00543	SLmutabT_00543;sscle_03g027930	present	NA	NA	NA	NA
493	SLangusT_00493	Scaffold_2	391221	391523	-	302	0.915	NO	NO	NA	NO	NO	sscle_03g027920	SLmutabT_00542	SLmutabT_00542;sscle_03g027920	present	NA	NA	NA	NA
494	SLangusT_00494	Scaffold_2	392757	393110	-	353	0.916	NO	NO	NA	NO	NO	nonOrtho	SLmutabT_00541	SLmutabT_00541;*	present	NA	NA	NA	NA
495	SLangusT_00495	Scaffold_2	394157	395443	+	1286	NO	NO	NO	NA	NO	NO	sscle_03g027910	SLmutabT_00540	SLmutabT_00540;sscle_03g027910	present	NA	NA	NA	NA
496	SLangusT_00496	Scaffold_2	396591	398441	-	1850	NO	NO	NO	NA	NO	NO	sscle_03g027900	SLmutabT_00539	SLmutabT_00539;sscle_03g027900	present	NA	NA	NA	NA
497	SLangusT_00497	Scaffold_2	400383	406796	-	6413	NO	NO	NO	NA	Nucleoporin FG repeat region_pfam13634;Nucleoporin autopeptidase_pfam04096;Nuclear protein 96_pfam12110	NO	sscle_03g027890	SLmutabT_00538	SLmutabT_00538;sscle_03g027890	present	NA	NA	NA	NA
498	SLangusT_00498	Scaffold_2	408008	408807	+	799	NO	NO	NO	NA	EF hand_pfam00036;EF-hand domain pair_pfam13499	NO	sscle_03g027880	SLmutabT_00537	SLmutabT_00537;sscle_03g027880	present	NA	NA	Q9UWF0#PHI:2108#CAM#318829#Magnaporthe_oryzae#loss_of_pathogenicity_reduced_virulence	2e-05
499	SLangusT_00499	Scaffold_2	409702	411576	-	1874	NO	NO	NO	NA	Domain of unknown function (DUF1720)_pfam08226;ENTH domain_pfam01417	NO	sscle_03g027870	SLmutabT_00536	SLmutabT_00536;sscle_03g027870	present	NA	NA	NA	NA
500	SLangusT_00500	Scaffold_2	412698	413985	-	1287	NO	NO	NO	NA	50S ribosome-binding GTPase_pfam01926	NO	sscle_03g027860	SLmutabT_00535	SLmutabT_00535;sscle_03g027860	present	NA	NA	NA	NA
501	SLangusT_00501	Scaffold_2	414009	414344	+	335	0.906	NO	NO	NA	Complex1_LYR-like_pfam13233	NO	sscle_03g027850	SLmutabT_00534	SLmutabT_00534;sscle_03g027850	present	NA	NA	NA	NA
502	SLangusT_00502	Scaffold_2	415940	419797	+	3857	NO	NO	NO	NA	NO	NO	sscle_03g027840	SLmutabT_00533	SLmutabT_00533;sscle_03g027840	present	NA	NA	NA	NA
503	SLangusT_00503	Scaffold_2	420474	422307	-	1833	NO	NO	NO	NA	NO	NO	sscle_03g027830	SLmutabT_00532	SLmutabT_00532;sscle_03g027830	present	NA	NA	NA	NA
504	SLangusT_00504	Scaffold_2	422948	424432	-	1484	NO	NO	NO	NA	Major Facilitator Superfamily_pfam07690	NO	sscle_03g027820	SLmutabT_00531	SLmutabT_00531;sscle_03g027820	present	A4UC81_MAGO7	2.47e-20	NA	NA
505	SLangusT_00505	Scaffold_2	425100	429654	-	4554	NO	NO	NO	NA	Exocyst complex component SEC3 N-terminal PIP2 binding PH_pfam15277;Exocyst complex component Sec3_pfam09763	NO	sscle_03g027810	SLmutabT_00530	SLmutabT_00530;sscle_03g027810	present	NA	NA	NA	NA
506	SLangusT_00506	Scaffold_2	430316	431791	+	1475	NO	NO	NO	NA	SRP40, C-terminal domain_pfam05022	NO	sscle_03g027800	SLmutabT_00529	SLmutabT_00529;sscle_03g027800	present	NA	NA	NA	NA
507	SLangusT_00507	Scaffold_2	433078	434974	+	1896	NO	NO	NO	NA	Adenosine/AMP deaminase_pfam00962	NO	sscle_03g027790	SLmutabT_00528	SLmutabT_00528;sscle_03g027790	present	NA	NA	NA	NA
508	SLangusT_00508	Scaffold_2	436739	438185	+	1446	NO	NO	NO	NA	NO	NO	sscle_03g027780	SLmutabT_00527	SLmutabT_00527;sscle_03g027780	present	NA	NA	NA	NA
509	SLangusT_00509	Scaffold_2	439341	439572	+	231	NO	NO	NO	NA	NO	NO	nonOrtho	SLmutabT_00526	SLmutabT_00526;*	present	NA	NA	NA	NA
510	SLangusT_00510	Scaffold_2	439593	440699	+	1106	NO	NO	NO	NA	NO	NO	sscle_03g027770	SLmutabT_00525	SLmutabT_00525;sscle_03g027770	present	NA	NA	NA	NA
511	SLangusT_00511	Scaffold_2	442975	444199	-	1224	NO	NO	NO	NA	Nitronate monooxygenase_pfam03060	NO	sscle_03g027760	SLmutabT_00524	SLmutabT_00524;sscle_03g027760	present	NA	NA	NA	NA
512	SLangusT_00512	Scaffold_2	446024	446360	-	336	NO	NO	NO	NA	NO	NO	nonOrtho	SLmutabT_00523	SLmutabT_00523;*	present	NA	NA	NA	NA
513	SLangusT_00513	Scaffold_2	446818	447230	+	412	NO	NO	NO	NA	NO	NO	sscle_03g027750	SLmutabT_00522	SLmutabT_00522;sscle_03g027750	present	NA	NA	NA	NA
514	SLangusT_00514	Scaffold_2	447671	449195	+	1524	NO	NO	NO	NA	Ribosomal protein S7p/S5e_pfam00177	NO	sscle_03g027740	SLmutabT_00521	SLmutabT_00521;sscle_03g027740	present	NA	NA	NA	NA
515	SLangusT_00515	Scaffold_2	451138	452078	+	940	0.974	NO	NO	NA	NO	NO	nonOrtho	SLmutabT_00520	SLmutabT_00520;*	present	NA	NA	NA	NA
516	SLangusT_00516	Scaffold_2	453076	455346	+	2270	NO	NO	NO	NA	Universal stress protein family_pfam00582	NO	sscle_03g027730	SLmutabT_00519	SLmutabT_00519;sscle_03g027730	present	NA	NA	NA	NA
517	SLangusT_00517	Scaffold_2	456904	458423	-	1519	NO	NO	NO	NA	NO	NO	sscle_03g027720	SLmutabT_00518	SLmutabT_00518;sscle_03g027720	present	NA	NA	NA	NA
518	SLangusT_00518	Scaffold_2	458610	459712	-	1102	NO	NO	NO	NA	NO	NO	sscle_03g027710	SLmutabT_00517	SLmutabT_00517;sscle_03g027710	present	NA	NA	NA	NA
519	SLangusT_00519	Scaffold_2	462456	464862	-	2406	NO	NO	NO	NA	RNA recognition motif. (a.k.a. RRM, RBD, or RNP domain)_pfam00076;Poly-adenylate binding protein, unique domain_pfam00658	NO	sscle_03g027700	SLmutabT_00516	SLmutabT_00516;sscle_03g027700	present	C5GSW0_AJEDR	0	NA	NA
520	SLangusT_00520	Scaffold_2	466853	470573	+	3720	NO	NO	NO	NA	HECT-domain (ubiquitin-transferase)_pfam00632	NO	sscle_03g027680	SLmutabT_00515	SLmutabT_00515;sscle_03g027680	present	NA	NA	NA	NA
521	SLangusT_00521	Scaffold_2	474633	475833	+	1200	NO	NO	NO	NA	Aldo/keto reductase family_pfam00248	NO	sscle_03g027670	SLmutabT_00514	SLmutabT_00514;sscle_03g027670	present	NA	NA	NA	NA
522	SLangusT_00522	Scaffold_2	479992	481330	-	1338	NO	NO	NO	NA	Taurine catabolism dioxygenase TauD, TfdA family_pfam02668	NO	sscle_03g027660	SLmutabT_00513	SLmutabT_00513;sscle_03g027660	present	NA	NA	NA	NA
523	SLangusT_00523	Scaffold_2	481785	482493	-	708	NO	NO	NO	NA	NO	NO	nonOrtho	SLmutabT_00512	SLmutabT_00512;*	present	NA	NA	NA	NA
524	SLangusT_00524	Scaffold_2	483877	485646	+	1769	0.918	NO	NO	NA	NO	NO	nonOrtho	SLmutabT_00511	SLmutabT_00511;*	present	NA	NA	NA	NA
525	SLangusT_00525	Scaffold_2	487464	487845	+	381	NO	NO	NO	NA	NO	NO	nonOrtho	nonOrtho	nonOrtho	present	NA	NA	NA	NA
526	SLangusT_00526	Scaffold_2	490992	491400	+	408	1	NO	NO	NA	NO	NO	sscle_03g027640	SLmutabT_00510	SLmutabT_00510;sscle_03g027640	present	NA	NA	NA	NA
527	SLangusT_00527	Scaffold_2	491985	493237	-	1252	NO	NO	NO	NA	Alanine racemase, N-terminal domain_pfam01168	NO	sscle_03g027630	SLmutabT_00509	SLmutabT_00509;sscle_03g027630	present	NA	NA	NA	NA
528	SLangusT_00528	Scaffold_2	495666	498568	+	2902	NO	NO	NO	NA	Mechanosensitive ion channel_pfam00924	NO	sscle_03g027620	SLmutabT_00508	SLmutabT_00508;sscle_03g027620	present	NA	NA	NA	NA
529	SLangusT_00529	Scaffold_2	499491	501252	+	1761	NO	NO	NO	NA	NO	NO	sscle_03g027610	SLmutabT_00507	SLmutabT_00507;sscle_03g027610	present	NA	NA	NA	NA
530	SLangusT_00530	Scaffold_2	501981	502439	-	458	NO	NO	NO	NA	NO	NO	sscle_03g027600	SLmutabT_00506	SLmutabT_00506;sscle_03g027600	present	NA	NA	NA	NA
531	SLangusT_00531	Scaffold_2	503694	505503	-	1809	NO	SignalP_EUK	NO	CE10.hmm	Carboxylesterase family_pfam00135	NO	sscle_03g027590	SLmutabT_00505	SLmutabT_00505;sscle_03g027590	present	Q5XTQ4_BOTFU	9.72e-37	NA	NA
532	SLangusT_00532	Scaffold_2	506994	509610	-	2616	NO	NO	NO	NA	C-5 cytosine-specific DNA methylase_pfam00145	NO	sscle_03g027580	SLmutabT_00504	SLmutabT_00504;sscle_03g027580	present	NA	NA	NA	NA
533	SLangusT_00533	Scaffold_2	511718	512642	+	924	NO	NO	NO	NA	SRP19 protein_pfam01922	NO	sscle_03g027570	SLmutabT_00503	SLmutabT_00503;sscle_03g027570	present	NA	NA	NA	NA
534	SLangusT_00534	Scaffold_2	514334	514817	-	483	0.91	NO	NO	NA	NO	NO	nonOrtho	SLmutabT_00502	SLmutabT_00502;*	present	NA	NA	NA	NA
535	SLangusT_00535	Scaffold_2	515887	517345	+	1458	NO	NO	NO	NA	NO	NO	sscle_03g027560	SLmutabT_00501	SLmutabT_00501;sscle_03g027560	present	NA	NA	N4VSY8#PHI:5111#FAM1#5465#Colletotrichum_orbiculare#loss_of_pathogenicity	4.2e-11
536	SLangusT_00536	Scaffold_2	519152	521090	+	1938	NO	NO	NO	NA	NO	NO	sscle_03g027550	SLmutabT_00500	SLmutabT_00500;sscle_03g027550	present	A3LQE7_PICST	3.73e-07	NA	NA
537	SLangusT_00537	Scaffold_2	523810	525457	-	1647	NO	NO	NO	NA	NO	NO	sscle_03g027540	SLmutabT_00499	SLmutabT_00499;sscle_03g027540	present	NA	NA	NA	NA
538	SLangusT_00538	Scaffold_2	527240	528740	-	1500	NO	NO	NO	NA	NO	NO	nonOrtho	SLmutabT_00498	SLmutabT_00498;*	present	NA	NA	NA	NA
539	SLangusT_00539	Scaffold_2	529199	530196	+	997	0.937	NO	NO	NA	NO	NO	nonOrtho	SLmutabT_00497	SLmutabT_00497;*	present	NA	NA	NA	NA
540	SLangusT_00540	Scaffold_2	531435	531975	-	540	1	NO	NO	NA	NO	NO	nonOrtho	SLmutabT_00496	SLmutabT_00496;*	present	NA	NA	NA	NA
541	SLangusT_00541	Scaffold_2	533635	535350	+	1715	NO	NO	NO	NA	Putative FMN-binding domain_pfam04299	NO	sscle_03g027530	SLmutabT_00495	SLmutabT_00495;sscle_03g027530	present	NA	NA	NA	NA
542	SLangusT_00542	Scaffold_2	536827	538395	-	1568	NO	NO	NO	NA	NO	NO	sscle_03g027520	SLmutabT_00494	SLmutabT_00494;sscle_03g027520	present	Q96UQ9_MAGGR	3.07e-10	I1S134#PHI:1767#GzZC082#5518#Fusarium_graminearum#unaffected_pathogenicity	4.37e-08
543	SLangusT_00543	Scaffold_2	541505	543367	+	1862	NO	NO	NO	NA	NO	NO	sscle_03g027510	SLmutabT_00492	SLmutabT_00492;sscle_03g027510	present	NA	NA	NA	NA
544	SLangusT_00544	Scaffold_2	544409	546482	-	2073	NO	NO	NO	NA	Fungal specific transcription factor domain_pfam11951	NO	sscle_03g027500	SLmutabT_00491	SLmutabT_00491;sscle_03g027500	present	NA	NA	G4MNH3#PHI:5635#FZC40#318829#Magnaporthe_oryzae#unaffected_pathogenicity	4.76e-17
545	SLangusT_00545	Scaffold_2	548397	550121	+	1724	NO	NO	NO	NA	NO	NO	nonOrtho	SLmutabT_00490	SLmutabT_00490;*	present	NA	NA	NA	NA
546	SLangusT_00546	Scaffold_2	552339	555496	+	3157	NO	NO	NO	NA	NO	NO	sscle_03g027480	SLmutabT_00489	SLmutabT_00489;sscle_03g027480	present	NA	NA	NA	NA
547	SLangusT_00547	Scaffold_2	556190	558799	+	2609	NO	NO	NO	NA	NO	NO	sscle_03g027470	SLmutabT_00488	SLmutabT_00488;sscle_03g027470	present	NA	NA	NA	NA
548	SLangusT_00548	Scaffold_2	559142	560046	-	904	NO	NO	NO	NA	Serine hydrolase (FSH1)_pfam03959	NO	sscle_03g027460	SLmutabT_00487	SLmutabT_00487;sscle_03g027460	present	NA	NA	W7MT28#PHI:3390#FVEG_12520#117187#Fusarium_verticillioides#unaffected_pathogenicity	4.3e-05
[truncated: 11,648 more rows]

## Sheet: Sscl_Lmutab
sort	geneName	CHR	geneStart	geneEnd	orientation	geneLength	effectorP	signalP	EffectorCandidate	cazym	pfam	OcculterCut	OrthoStat_vs_SclRef	OrthoStat_vs_sLang	OrthoStat_vs_all	PAV_Status_Sscl_Lmut vs reference sclerotinia	DFVF	source_eValue	PHI	source_eValue
[truncated: 12,146 more rows]

[truncated: 2 more sheets: Ref_Botrytis, Ref_Sclerotinia]
