# Supplementary material for: Prediction of pathogenicity genes involved in adaptation to a lupin host in the fungal pathogens Botrytis cinerea and Sclerotinia sclerotiorum via comparative genomics
Source: BMC Genomics. 2019 May 17;20:385. doi: 10.1186/s12864-019-5774-2 (PMC6525431; doi:10.1186/s12864-019-5774-2)
Supplement: Supplementary file 3 — Comparison of the repeat contents of isolates of Botrytis cinerea and Sclerotinia sclerotiorum. (XLSX 13 kb) [file 12864_2019_5774_MOESM3_ESM.xlsx]

## Sheet: Sheet1
Additional file 5: Comparison of the repeat contents of isolates of Botrytis cinerea and Sclerotiorum sclerotiorum.
	Scl L. angustifolius			Scl L. mutabilis			Sclerotinia Reference			Bcin_Lang			Botrytis Reference
	number of elements*	length occupied (bp)	percentage of sequence	number of elements*	length occupied (bp)	percentage of sequence	number of elements*	length occupied (bp)	percentage of sequence	number of elements*	length occupied (bp)	percentage of sequence	number of elements*	length occupied (bp)	percentage of sequence
Retroelements	2181	570206	1.48	2295	605099	1.57	2134	727382	1.87	928	521924	1.24	916	910404	2.14
SINEs:	0	0	0	0	0	0	0	0	0	0	0	0	1	65	0
Penelope	2	96	0	6	548	0	3	259	0	5	346	0	22	2152	0.01
LINEs:	446	190704	0.5	511	203975	0.53	432	295396	0.76	60	7763	0.02	69	8300	0.02
CRE/SLACS	1	45	0	1	45	0	7	503	0	1	68	0	5	347	0
L2/CR1/Rex	0	0	0	0	0	0	0	0	0	0	0	0	0	0	0
R1/LOA/Jockey	11	1051	0	9	824	0	9	715	0	0	0	0	0	0	0
R2/R4/NeSL	0	0	0	0	0	0	0	0	0	0	0	0	0	0	0
RTE/Bov-B	0	0	0	0	0	0	0	0	0	0	0	0	0	0	0
L1/CIN4	0	0	0	0	0	0	0	0	0	0	0	0	0	0	0
LTR elements:	1735	379502	0.99	1784	401124	1.04	1702	431986	1.11	868	514161	1.22	846	902039	2.12
BEL/Pao	0	0	0	0	0	0	0	0	0	0	0	0	0	0	0
Ty1/Copia	139	23626	0.06	158	39898	0.1	133	51088	0.13	238	68946	0.16	227	138924	0.33
Gypsy/DIRS1	1594	355738	0.93	1625	361142	0.94	1569	380898	0.98	627	445070	1.06	614	762783	1.79
Retroviral	0	0	0	0	0	0	0	0	0	0	0	0	0	0	0
DNA transposons	514	217936	0.57	471	203205	0.53	1338	771412	1.98	133	30331	0.07	623	271653	0.64
hobo-Activator	5	244	0	5	238	0	3	148	0	3	162	0	5	198	0
Tc1-IS630-Pogo	478	215604	0.56	424	199908	0.52	1304	768983	1.98	67	24907	0.06	545	266705	0.63
En-Spm	0	0	0	0	0	0	0	0	0	0	0	0	0	0	0
MuDR-IS905	0	0	0	0	0	0	0	0	0	0	0	0	0	0	0
PiggyBac	0	0	0	0	0	0	0	0	0	0	0	0	0	0	0
Tourist/Harbinger	11	971	0	14	1207	0	8	1024	0	32	3280	0.01	33	2770	0.01
Other (Mirage, P-element, Transib)	2	53	0	2	93	0	1	9	0	5	245	0	10	313	0
Rolling-circles	0	0	0	0	0	0	0	0	0	0	0	0	0	0	0
Unclassified:	103	4945	0.01	105	5507	0.01	87	4419	0.01	20	1258	0	15	813	0
Total interspersed repeats:		793087	2.07		813811	2.12		1503213	3.86		553513	1.32		1182870	2.77
Small RNA:	20	7044	0.02	21	7326	0.02	30	25567	0.07	26	7757	0.02	26	7389	0.02
Satellites:	54	6168	0.02	55	6038	0.02	54	6141	0.02	68	6964	0.02	61	6623	0.02
Simple repeats:	1012	83278	0.22	1018	85733	0.22	995	85072	0.22	1857	143420	0.34	1769	135824	0.32
Low complexity:	16	1778	0	14	1570	0	15	1801	0	30	3776	0.01	22	3223	0.01
