# Supplementary material for: Prediction of pathogenicity genes involved in adaptation to a lupin host in the fungal pathogens Botrytis cinerea and Sclerotinia sclerotiorum via comparative genomics
Source: BMC Genomics. 2019 May 17;20:385. doi: 10.1186/s12864-019-5774-2 (PMC6525431; doi:10.1186/s12864-019-5774-2)
Supplement: Supplementary file 4 — Information of genes associated with AT-rich regions identified in the lupin-infecting Botrytis cinerea isolate. (XLSX 11 kb) [file 12864_2019_5774_MOESM4_ESM.xlsx]

## Sheet: Sheet1
Additional file 6: Information of genes associated with AT-rich regions identified in the lupin-infecting Botrytis cinerea isolate.
sort	geneName	CHR	geneStart	geneEnd	orientation	geneLength	effectorP	signalP	EffectorCandidate	cazym	pfam	OcculterCut	OrthoStat_vs_BcinRef	PAV-Status	DFVF	source_eValue	PHI	source_eValue
1	bcinT_01523	Scaffold_3	1450079	1450247	-	168	1	NO	NO	NA	NO	YES	nonOrtho	None	NA	NA	NA	NA
2	bcinT_05697	Scaffold_16	632270	632802	-	532	0.991	NO	NO	NA	Reverse transcriptase (RNA-dependent DNA polymerase)_pfam07727	YES	nonOrtho	None	NA	NA	NA	NA
3	bcinT_05698	Scaffold_16	633143	633300	-	157	NO	NO	NO	NA	Reverse transcriptase (RNA-dependent DNA polymerase)_pfam07727	YES	nonOrtho	None	NA	NA	NA	NA
4	bcinT_05700	Scaffold_17	13385	13550	+	165	1	NO	NO	NA	NO	YES	nonOrtho	None	NA	NA	NA	NA
5	bcinT_05701	Scaffold_17	14185	14361	+	176	0.975	NO	NO	NA	NO	YES	nonOrtho	None	NA	NA	NA	NA
6	bcinT_07275	Scaffold_25	132	3434	-	3302	0.93	NO	NO	NA	NO	YES	Bcin14p00040.1	None	NA	NA	NA	NA
7	bcinT_07567	Scaffold_27	2033	2248	+	215	NO	NO	NO	NA	NO	YES	nonOrtho	None	NA	NA	NA	NA
8	bcinT_08841	Scaffold_35	399610	399764	+	154	NO	NO	NO	NA	NO	YES	nonOrtho	None	NA	NA	NA	NA
9	bcinT_09253	Scaffold_38	404796	405055	-	259	0.937	NO	NO	NA	NO	YES	nonOrtho	None	NA	NA	NA	NA
10	bcinT_10682	Scaffold_50	312365	312636	-	271	1	NO	NO	NA	NO	YES	nonOrtho	None	NA	NA	NA	NA
11	bcinT_10870	Scaffold_53	85417	85761	-	344	0.963	NO	NO	NA	NO	YES	nonOrtho	None	NA	NA	NA	NA
12	bcinT_10921	Scaffold_53	270563	271057	-	494	0.863	NO	NO	NA	NO	YES	nonOrtho	None	NA	NA	NA	NA
13	bcinT_11190	Scaffold_57	26962	27306	+	344	NO	NO	NO	NA	Tannase and feruloyl esterase_pfam07519	YES	nonOrtho	None	NA	NA	NA	NA
14	bcinT_11613	Scaffold_63	60269	60709	+	440	NO	NO	NO	NA	NO	YES	Bcin09p07080.1,Bcin09p07080.2	None	NA	NA	NA	NA
15	bcinT_11689	Scaffold_64	77335	92509	+	15174	NO	NO	NO	NA	NO	YES	nonOrtho	None	NA	NA	NA	NA
16	bcinT_12252	Scaffold_75	10288	29929	-	19641	0.997	NO	NO	NA	Protein of unknown function (DUF3505)_pfam12013	YES	nonOrtho	PAV	NA	NA	NA	NA
17	bcinT_12253	Scaffold_75	46146	46605	-	459	0.938	NO	NO	NA	NO	YES	Bcin05p00008.3	PAV	NA	NA	NA	NA
18	bcinT_12257	Scaffold_75	107563	108003	+	440	NO	NO	NO	NA	NO	YES	nonOrtho	PAV	NA	NA	NA	NA
19	bcinT_12539	Scaffold_82	2696	2916	+	220	1	NO	NO	NA	NO	YES	nonOrtho	None	NA	NA	NA	NA
20	bcinT_13074	Scaffold_97	30790	38989	-	8199	NO	NO	NO	NA	NO	YES	nonOrtho	PAV	Q3Y5V5_MAGGR	0.0005	NA	NA
21	bcinT_13259	Scaffold_106	42859	43033	+	174	1	NO	NO	NA	NO	YES	nonOrtho	PAV	NA	NA	NA	NA
22	bcinT_13332	Scaffold_127	2619	2829	+	210	0.883	NO	NO	NA	NO	YES	nonOrtho	PAV	NA	NA	NA	NA
