# Supplementary material for: Prediction of pathogenicity genes involved in adaptation to a lupin host in the fungal pathogens Botrytis cinerea and Sclerotinia sclerotiorum via comparative genomics
Source: BMC Genomics. 2019 May 17;20:385. doi: 10.1186/s12864-019-5774-2 (PMC6525431; doi:10.1186/s12864-019-5774-2)
Supplement: Supplementary file 5 — List of predicted effector genes in lupin-infecting isolates of Botrytis cinerea and Sclerotinia sclerotiorum. (XLSX 43 kb) [file 12864_2019_5774_MOESM5_ESM.xlsx]

## Sheet: Bcin_Lang effector repertoire
Additional file 7: List of predicted effector genes in lupin-infecting isolates of Botrytis cinerea and Sclerotinia sclerotiorum.
sort	geneName	CHR	geneStart	geneEnd	orientation	geneLength	effectorP	signalP	EffectorCandidate	cazym	pfam	OcculterCut	OrthoStat_vs_BcinRef	PAV-Status	DFVF	source_eValue	PHI	source_eValue
1	bcinT_00012	Scaffold_1	49781	50080	-	299	0.951	SignalP_EUK	YES	NA	NO	NO	nonOrtho	None	NA	NA	NA	NA
2	bcinT_00139	Scaffold_1	444899	445271	+	372	0.996	SignalP_EUK	YES	NA	NADH-ubiquinone oxidoreductase B12 subunit family_pfam08122	NO	Bcin10p04670.1	None	NA	NA	NA	NA
3	bcinT_00801	Scaffold_2	825723	826788	+	1065	0.911	SignalP_EUK	YES	NA	NO	NO	Bcin03p03180.1	None	NA	NA	NA	NA
4	bcinT_01218	Scaffold_3	526741	527562	-	821	0.987	SignalP_EUK	YES	NA	NO	NO	Bcin15p02390.1	None	NA	NA	NA	NA
5	bcinT_01412	Scaffold_3	1113251	1113674	+	423	0.989	SignalP_EUK	YES	NA	NO	NO	Bcin15p04100.1	None	NA	NA	NA	NA
6	bcinT_01487	Scaffold_3	1304487	1305081	+	594	0.986	SignalP_EUK	YES	NA	NO	NO	Bcin15p04770.1	None	NA	NA	NA	NA
7	bcinT_01495	Scaffold_3	1329514	1329918	-	404	0.989	SignalP_EUK	YES	NA	NO	NO	Bcin15p04850.1	None	NA	NA	NA	NA
8	bcinT_01497	Scaffold_3	1332823	1333380	+	557	0.992	SignalP_EUK	YES	NA	NO	NO	Bcin15p04870.1	None	NA	NA	NA	NA
9	bcinT_01502	Scaffold_3	1346778	1347148	+	370	1	SignalP_EUK	YES	NA	NO	NO	Bcin15p04930.1	None	NA	NA	NA	NA
10	bcinT_01534	Scaffold_3	1490873	1491349	+	476	1	SignalP_EUK	YES	NA	NO	NO	Bcin15p05220.1	None	NA	NA	NA	NA
11	bcinT_01590	Scaffold_4	158640	159218	+	578	0.936	SignalP_EUK	YES	NA	NO	NO	Bcin05p02690.1	None	NA	NA	NA	NA
12	bcinT_01707	Scaffold_4	508659	509002	+	343	1	SignalP_EUK	YES	NA	NO	NO	Bcin05p03680.1	None	NA	NA	NA	NA
13	bcinT_01837	Scaffold_4	888834	889114	+	280	0.857	SignalP_EUK	YES	NA	NO	NO	Bcin05p04800.1	None	NA	NA	NA	NA
14	bcinT_02037	Scaffold_5	139860	140237	+	377	0.986	SignalP_EUK	YES	NA	NO	NO	Bcin01p07900.2	None	NA	NA	NA	NA
15	bcinT_02048	Scaffold_5	164636	165109	-	473	1	SignalP_EUK	YES	NA	NO	NO	Bcin01p07790.1	None	NA	NA	NA	NA
16	bcinT_02081	Scaffold_5	283655	284147	+	492	1	SignalP_EUK	YES	NA	NO	NO	Bcin01p07480.1	None	NA	NA	NA	NA
17	bcinT_02426	Scaffold_6	78975	79787	-	812	0.828	SignalP_EUK	YES	NA	emp24/gp25L/p24 family/GOLD_pfam01105	NO	Bcin07p04900.1	None	NA	NA	NA	NA
18	bcinT_02567	Scaffold_6	506140	507048	+	908	1	SignalP_EUK	YES	NA	NO	NO	Bcin07p03750.1	None	NA	NA	NA	NA
19	bcinT_02638	Scaffold_6	711250	711793	-	543	0.984	SignalP_EUK	YES	NA	NO	NO	Bcin07p03120.1	None	NA	NA	NA	NA
20	bcinT_02747	Scaffold_6	1028342	1028869	+	527	0.995	SignalP_EUK	YES	NA	NO	NO	Bcin07p02190.1,Bcin07p02190.2	None	NA	NA	NA	NA
21	bcinT_02764	Scaffold_6	1096612	1097191	-	579	0.849	SignalP_EUK	YES	NA	NO	NO	Bcin07p02030.1	None	NA	NA	NA	NA
22	bcinT_02866	Scaffold_7	240003	240551	-	548	0.807	SignalP_EUK	YES	NA	Hydrophobic surface binding protein A_pfam12296	NO	Bcin04p06380.1	None	NA	NA	NA	NA
23	bcinT_03139	Scaffold_7	1017243	1017746	+	503	1	SignalP_EUK	YES	NA	NO	NO	nonOrtho	None	NA	NA	NA	NA
24	bcinT_03147	Scaffold_7	1040378	1041142	+	764	0.881	SignalP_EUK	YES	NA	NO	NO	Bcin04p03920.1	None	NA	NA	NA	NA
25	bcinT_03182	Scaffold_8	4035	4680	+	645	0.983	SignalP_EUK	YES	NA	NO	NO	nonOrtho	None	NA	NA	NA	NA
26	bcinT_03406	Scaffold_8	676124	676733	-	609	0.834	SignalP_EUK	YES	NA	NO	NO	Bcin06p03840.1,Bcin06p03840.2	None	NA	NA	NA	NA
27	bcinT_03444	Scaffold_8	776533	777099	+	566	0.985	SignalP_EUK	YES	NA	NO	NO	nonOrtho	None	NA	NA	NA	NA
28	bcinT_03470	Scaffold_8	854896	855522	-	626	0.999	SignalP_EUK	YES	NA	CVNH domain_pfam08881	NO	Bcin06p03270.1	None	NA	NA	NA	NA
29	bcinT_03488	Scaffold_8	906556	907298	+	742	0.987	SignalP_EUK	YES	NA	NO	NO	Bcin06p03140.1	None	NA	NA	NA	NA
30	bcinT_03523	Scaffold_9	682	1011	+	329	0.833	SignalP_EUK	YES	NA	NO	NO	nonOrtho	None	NA	NA	NA	NA
31	bcinT_03898	Scaffold_10	289474	289974	+	500	0.86	SignalP_EUK	YES	NA	Membrane magnesium transporter_pfam10270	NO	Bcin11p04430.1	None	A6ZVP1_YEAS7	6e-07	NA	NA
32	bcinT_03951	Scaffold_10	427043	427717	-	674	0.989	SignalP_EUK	YES	NA	NO	NO	Bcin11p04910.1	None	NA	NA	NA	NA
33	bcinT_04193	Scaffold_11	197914	198325	-	411	1	SignalP_EUK	YES	NA	NO	NO	Bcin01p03760.1	None	NA	NA	NA	NA
34	bcinT_04304	Scaffold_11	532733	533106	+	373	1	SignalP_EUK	YES	NA	NO	NO	nonOrtho	None	NA	NA	NA	NA
35	bcinT_04455	Scaffold_12	104896	105357	-	461	0.994	SignalP_EUK	YES	NA	NO	NO	Bcin12p02270.1	None	NA	NA	NA	NA
36	bcinT_04501	Scaffold_12	264990	265528	+	538	0.955	SignalP_EUK	YES	NA	NO	NO	nonOrtho	None	NA	NA	NA	NA
37	bcinT_04522	Scaffold_12	321214	321588	+	374	0.981	SignalP_EUK	YES	NA	NO	NO	nonOrtho	None	NA	NA	NA	NA
38	bcinT_04530	Scaffold_12	339126	339558	+	432	1	SignalP_EUK	YES	NA	NO	NO	Bcin12p01600.1	None	NA	NA	NA	NA
39	bcinT_04656	Scaffold_12	758257	758565	-	308	0.913	SignalP_EUK	YES	NA	NO	NO	nonOrtho	None	NA	NA	NA	NA
40	bcinT_04763	Scaffold_13	157835	158540	+	705	0.92	SignalP_EUK	YES	NA	NO	NO	Bcin13p02210.1	None	NA	NA	NA	NA
41	bcinT_04986	Scaffold_14	42849	43542	+	693	0.978	SignalP_EUK	YES	NA	NO	NO	Bcin06p00450.1,Bcin06p00450.2	None	NA	NA	NA	NA
42	bcinT_04993	Scaffold_14	62562	62924	+	362	0.806	SignalP_EUK	YES	NA	Fungal hydrophobin_pfam06766	NO	Bcin06p00510.1	None	O94196_MAGGR	3e-13	NA	NA
43	bcinT_04994	Scaffold_14	65395	66144	-	749	0.954	SignalP_EUK	YES	NA	NO	NO	Bcin06p00520.1	None	NA	NA	NA	NA
44	bcinT_05137	Scaffold_14	460802	461293	-	491	0.982	SignalP_EUK	YES	NA	NO	NO	Bcin06p01810.1	None	NA	NA	NA	NA
45	bcinT_05237	Scaffold_14	747321	747654	-	333	0.989	SignalP_EUK	YES	NA	NO	NO	Bcin06p02690.1	None	NA	NA	NA	NA
46	bcinT_05379	Scaffold_15	358829	359229	-	400	0.958	SignalP_EUK	YES	NA	Fungal hydrophobin_pfam06766	NO	Bcin11p01450.1	None	O94196_MAGGR	2e-18	O94196#PHI:458#MHP1#318829#Magnaporthe_oryzae#reduced_virulence	2e-06
47	bcinT_05785	Scaffold_17	231479	232290	+	811	0.958	SignalP_EUK	YES	NA	NO	NO	Bcin04p02480.1	None	NA	NA	NA	NA
48	bcinT_06098	Scaffold_18	544680	545122	-	442	0.989	SignalP_EUK	YES	NA	NO	NO	Bcin08p06900.1	None	NA	NA	NA	NA
49	bcinT_06196	Scaffold_19	189198	190928	-	1730	1	SignalP_EUK	YES	NA	NO	NO	Bcin05p01460.2	None	NA	NA	NA	NA
50	bcinT_06255	Scaffold_19	376397	376959	+	562	0.996	SignalP_EUK	YES	NA	NO	NO	nonOrtho	None	NA	NA	NA	NA
51	bcinT_06496	Scaffold_20	522225	522704	+	479	0.999	SignalP_EUK	YES	NA	NO	NO	nonOrtho	None	NA	NA	NA	NA
52	bcinT_06586	Scaffold_21	211757	212459	-	702	0.87	SignalP_EUK	YES	NA	NO	NO	Bcin16p02400.1	None	NA	NA	NA	NA
53	bcinT_06755	Scaffold_22	127437	127943	+	506	0.975	SignalP_EUK	YES	NA	NO	NO	Bcin02p05060.1	None	NA	NA	NA	NA
54	bcinT_06966	Scaffold_23	138867	139687	-	820	0.861	SignalP_EUK	YES	NA	NO	NO	Bcin08p03940.1	None	NA	NA	NA	NA
55	bcinT_07309	Scaffold_25	123731	124912	+	1181	0.997	SignalP_EUK	YES	NA	NO	NO	Bcin14p00390.1	None	NA	NA	NA	NA
56	bcinT_07341	Scaffold_25	236824	237260	-	436	1	SignalP_EUK	YES	NA	NO	NO	Bcin14p00670.1	None	NA	NA	NA	NA
57	bcinT_07535	Scaffold_26	397595	397950	+	355	0.998	SignalP_EUK	YES	NA	NO	NO	Bcin12p06110.1	None	NA	NA	NA	NA
58	bcinT_07593	Scaffold_27	96874	97274	-	400	0.987	SignalP_EUK	YES	NA	Proteolipid membrane potential modulator_pfam01679	NO	Bcin02p01440.1	None	NA	NA	NA	NA
59	bcinT_07694	Scaffold_27	371667	372121	-	454	0.98	SignalP_EUK	YES	NA	NO	NO	Bcin02p02340.1	None	NA	NA	NA	NA
60	bcinT_07709	Scaffold_27	422940	423300	+	360	0.981	SignalP_EUK	YES	NA	NO	NO	Bcin02p02480.1	None	NA	NA	NA	NA
61	bcinT_08010	Scaffold_29	442331	442754	-	423	0.997	SignalP_EUK	YES	NA	NO	NO	nonOrtho	None	NA	NA	NA	NA
62	bcinT_08109	Scaffold_30	306026	306366	-	340	0.989	SignalP_EUK	YES	NA	NO	NO	nonOrtho	None	NA	NA	NA	NA
63	bcinT_08233	Scaffold_31	262317	262754	+	437	0.83	SignalP_EUK	YES	NA	NO	NO	nonOrtho	None	NA	NA	NA	NA
64	bcinT_08460	Scaffold_33	133351	133755	-	404	1	SignalP_EUK	YES	NA	NO	NO	nonOrtho	None	NA	NA	NA	NA
65	bcinT_08541	Scaffold_33	342036	342923	+	887	0.999	SignalP_EUK	YES	NA	NO	NO	Bcin02p00860.1,Bcin02p00860.2	None	NA	NA	NA	NA
66	bcinT_08760	Scaffold_35	114939	115872	-	933	0.916	SignalP_EUK	YES	NA	NO	NO	Bcin02p07070.1	None	NA	NA	NA	NA
67	bcinT_08982	Scaffold_37	8184	8546	+	362	0.989	SignalP_EUK	YES	NA	NO	NO	nonOrtho	None	NA	NA	NA	NA
68	bcinT_09103	Scaffold_37	381893	382914	-	1021	0.915	SignalP_EUK	YES	NA	NO	NO	Bcin02p04050.1	None	NA	NA	NA	NA
69	bcinT_09104	Scaffold_37	384207	385753	-	1546	0.99	SignalP_EUK	YES	NA	NO	NO	Bcin02p04040.1	None	NA	NA	NA	NA
70	bcinT_09107	Scaffold_37	392821	393322	+	501	0.932	SignalP_EUK	YES	NA	NO	NO	nonOrtho	None	NA	NA	NA	NA
71	bcinT_09255	Scaffold_39	4606	5253	+	647	0.988	SignalP_EUK	YES	NA	NO	NO	Bcin14p03140.1	None	NA	NA	NA	NA
72	bcinT_09403	Scaffold_40	16515	17036	+	521	0.891	SignalP_EUK	YES	NA	Hydrophobic surface binding protein A_pfam12296	NO	Bcin03p08230.1	None	NA	NA	NA	NA
73	bcinT_09557	Scaffold_41	79833	80838	+	1005	0.809	SignalP_EUK	YES	NA	NO	NO	nonOrtho	None	NA	NA	NA	NA
74	bcinT_09718	Scaffold_42	157774	158075	-	301	1	SignalP_EUK	YES	NA	NO	NO	Bcin08p00990.1	None	NA	NA	NA	NA
75	bcinT_09723	Scaffold_42	169919	170342	-	423	1	SignalP_EUK	YES	NA	CFEM domain_pfam05730	NO	Bcin08p00940.1	None	NA	NA	Q4WMA6#PHI:4016#CfmB#746128#Aspergillus_fumigatus#unaffected_pathogenicity	5e-05
76	bcinT_09972	Scaffold_44	219149	219674	+	525	0.999	SignalP_EUK	YES	NA	Trm112p-like protein_pfam03966	NO	Bcin06p06940.1	None	NA	NA	NA	NA
77	bcinT_09996	Scaffold_44	292178	293031	+	853	0.976	SignalP_EUK	YES	NA	Necrosis inducing protein (NPP1)_pfam05630	NO	Bcin06p06720.1	None	Q079H2_9HELO	5e-173	Q0E7H5#PHI:2341#BeNEP1#278938#Botrytis_elliptica#unaffected_pathogenicity	4e-32
78	bcinT_10309	Scaffold_47	156450	157324	+	874	0.991	SignalP_EUK	YES	PL3.hmm	Pectate lyase_pfam03211	NO	Bcin04p00470.1	None	Q00845_NECHA	3e-95	Q00845#PHI:180#PELD#140110#Nectria_haematococca#reduced_virulence	7e-15
79	bcinT_10321	Scaffold_47	190237	190608	-	371	0.999	SignalP_EUK	YES	NA	NO	NO	Bcin04p00360.1	None	NA	NA	NA	NA
80	bcinT_10343	Scaffold_47	254516	254939	-	423	0.995	SignalP_EUK	YES	NA	NO	NO	nonOrtho	None	NA	NA	NA	NA
81	bcinT_10703	Scaffold_51	55937	56410	-	473	0.992	SignalP_EUK	YES	NA	NO	NO	Bcin16p00400.1,Bcin16p00400.2	None	NA	NA	NA	NA
82	bcinT_10859	Scaffold_53	38078	38665	-	587	0.814	SignalP_EUK	YES	NA	NO	NO	nonOrtho	None	NA	NA	NA	NA
83	bcinT_11023	Scaffold_55	30929	31333	-	404	0.808	SignalP_EUK	YES	NA	Lytic transglycolase_pfam03330	NO	Bcin16p01700.1	None	NA	NA	NA	NA
84	bcinT_11611	Scaffold_63	39769	40171	+	402	1	SignalP_EUK	YES	NA	NO	NO	Bcin09p07100.1	None	NA	NA	NA	NA
85	bcinT_11630	Scaffold_63	101040	101457	-	417	0.903	SignalP_EUK	YES	NA	NO	NO	Bcin09p06920.1	None	NA	NA	NA	NA
86	bcinT_11667	Scaffold_64	7118	7605	+	487	0.809	SignalP_EUK	YES	NA	NO	NO	nonOrtho	None	NA	NA	NA	NA
87	bcinT_11816	Scaffold_66	181320	182013	+	693	0.921	SignalP_EUK	YES	NA	NO	NO	Bcin08p00020.1	None	NA	NA	NA	NA
88	bcinT_12013	Scaffold_70	92779	93985	+	1206	0.837	SignalP_EUK	YES	NA	Protein of unknown function (DUF3129)_pfam11327	NO	Bcin06p05980.1	None	Q96TN6_MAGGR	9e-14	NA	NA
89	bcinT_12087	Scaffold_71	147757	148269	+	512	0.957	SignalP_EUK	YES	NA	NO	NO	Bcin02p07970.1,Bcin02p07970.2	None	NA	NA	NA	NA
90	bcinT_12151	Scaffold_73	9451	9912	-	461	0.805	SignalP_EUK	YES	NA	NO	NO	Bcin07p05740.1	None	NA	NA	NA	NA
91	bcinT_12358	Scaffold_78	4338	4859	+	521	0.935	SignalP_EUK	YES	NA	Hydrophobic surface binding protein A_pfam12296	NO	Bcin06p00320.1,Bcin06p00320.2	None	NA	NA	NA	NA
92	bcinT_12374	Scaffold_78	42278	42844	+	566	0.967	SignalP_EUK	YES	NA	NO	NO	Bcin06p00190.1	None	NA	NA	NA	NA
93	bcinT_12404	Scaffold_79	34795	35693	-	898	0.998	SignalP_EUK	YES	NA	NO	NO	Bcin13p03550.1	None	NA	NA	NA	NA
94	bcinT_12608	Scaffold_83	113610	114005	-	395	0.844	SignalP_EUK	YES	NA	NO	NO	Bcin01p01330.1	None	NA	NA	NA	NA
95	bcinT_12805	Scaffold_88	89043	89552	+	509	0.933	SignalP_EUK	YES	NA	NO	NO	Bcin09p06020.1	None	NA	NA	NA	NA
96	bcinT_12987	Scaffold_93	84471	84809	-	338	1	SignalP_EUK	YES	NA	NO	NO	Bcin12p06760.1	None	NA	NA	NA	NA
97	bcinT_13247	Scaffold_106	4324	5837	-	1513	0.975	SignalP_EUK	YES	NA	NO	NO	nonOrtho	PAV	NA	NA	NA	NA
98	bcinT_13286	Scaffold_113	5096	5701	+	605	0.958	SignalP_EUK	YES	NA	NO	NO	Bcin04p06980.1	PAV	Q2I0M6_CERNC	1e-07	Q5GFD3#PHI:413#MPD1#13684#Parastagonospora_nodorum#unaffected_pathogenicity	0.0005

## Sheet: Sscl_Lang effector repertoire 
sort	geneName	CHR	geneStart	geneEnd	orientation	geneLength	effectorP	signalP	EffectorCandidate	cazym	pfam	OcculterCut	OrthoStat_vs_SclRef	OrthoStat_vs_sLmutab	OrthoStat_vs_all	PAV_Status	DFVF	source_eValue	PHI	source_eValue
1	SLangusT_00048	Scaffold_1	143915	145201	+	1286	0.992	SignalP_EUK	YES	NA	NO	NO	nonOrtho	SLmutabT_02861	SLmutabT_02861;*	None	NA	NA	NA	NA
2	SLangusT_00186	Scaffold_1	563304	563942	+	638	0.948	SignalP_EUK	YES	NA	NO	NO	sscle_05g046070	SLmutabT_03106	SLmutabT_03106;sscle_05g046070	None	NA	NA	NA	NA
3	SLangusT_00187	Scaffold_1	566326	566702	+	376	0.999	SignalP_EUK	YES	NA	NO	NO	sscle_05g046060	SLmutabT_03107	SLmutabT_03107;sscle_05g046060	None	NA	NA	NA	NA
4	SLangusT_00228	Scaffold_1	698676	699311	+	635	0.833	SignalP_EUK	YES	NA	NO	NO	sscle_05g045730	SLmutabT_00371	SLmutabT_00371;sscle_05g045730	None	NA	NA	NA	NA
5	SLangusT_00301	Scaffold_1	917103	917454	+	351	1	SignalP_EUK	YES	NA	NO	NO	sscle_05g045060	SLmutabT_00296	SLmutabT_00296;sscle_05g045060	None	NA	NA	NA	NA
6	SLangusT_00349	Scaffold_1	1049835	1050124	-	289	0.989	SignalP_EUK	YES	NA	NO	NO	nonOrtho	SLmutabT_00247	SLmutabT_00247;*	None	NA	NA	NA	NA
7	SLangusT_00683	Scaffold_3	56750	57018	-	268	0.884	SignalP_EUK	YES	NA	NO	NO	nonOrtho	SLmutabT_08856	SLmutabT_08856;*	None	NA	NA	NA	NA
8	SLangusT_00721	Scaffold_3	167019	167680	-	661	0.961	SignalP_EUK	YES	NA	Copper/zinc superoxide dismutase (SODC)_pfam00080	NO	sscle_03g025030	SLmutabT_08989	SLmutabT_08989;sscle_03g025030	None	SODC_CANAL	6.09e-73	A7E5X4#PHI:2314_PHI:2806#Sssod1_SsSOD1#5180#Sclerotinia_sclerotiorum#reduced_virulence	4.97e-37
9	SLangusT_00865	Scaffold_3	566364	566856	-	492	0.932	SignalP_EUK	YES	NA	NO	NO	nonOrtho	SLmutabT_01363	SLmutabT_01363;*	None	NA	NA	NA	NA
10	SLangusT_01027	Scaffold_4	493742	494244	+	502	0.859	SignalP_EUK	YES	NA	Membrane magnesium transporter_pfam10270	NO	sscle_13g094760	SLmutabT_00827	SLmutabT_00827;sscle_13g094760	None	A6ZVP1_YEAS7	7.91e-06	NA	NA
11	SLangusT_01267	Scaffold_6	119280	119787	-	507	0.969	SignalP_EUK	YES	NA	NO	NO	sscle_02g015390	SLmutabT_00947	SLmutabT_00947;sscle_02g015390	None	NA	NA	NA	NA
12	SLangusT_01452	Scaffold_7	181708	182093	+	385	0.982	SignalP_EUK	YES	NA	NO	NO	nonOrtho	SLmutabT_08380	SLmutabT_08380;*	None	NA	NA	NA	NA
13	SLangusT_01549	Scaffold_7	458754	459256	-	502	0.985	SignalP_EUK	YES	NA	Fungal hydrophobin_pfam01185	NO	sscle_12g090620	SLmutabT_09135	SLmutabT_09135;sscle_12g090620	None	NA	NA	NA	NA
14	SLangusT_01655	Scaffold_8	332394	332732	+	338	0.995	SignalP_EUK	YES	NA	NO	NO	sscle_01g007640	SLmutabT_07628	SLmutabT_07628;sscle_01g007640	None	NA	NA	NA	NA
15	SLangusT_01946	Scaffold_10	344726	345123	-	397	0.981	SignalP_EUK	YES	NA	Proteolipid membrane potential modulator_pfam01679	NO	sscle_01g006100	SLmutabT_10027	SLmutabT_10027;sscle_01g006100	None	NA	NA	NA	NA
16	SLangusT_02006	Scaffold_11	142762	143592	-	830	1	SignalP_EUK	YES	NA	NO	NO	nonOrtho	SLmutabT_08586	SLmutabT_08586;*	None	NA	NA	NA	NA
17	SLangusT_02089	Scaffold_12	38579	39430	+	851	0.914	SignalP_EUK	YES	NA	Necrosis inducing protein (NPP1)_pfam05630	NO	sscle_04g039420	SLmutabT_04060	SLmutabT_04060;sscle_04g039420	None	Q079H2_9HELO	1.45e-152	Q0E7H5#PHI:2341#BeNEP1#278938#Botrytis_elliptica#unaffected_pathogenicity	2.97e-28
18	SLangusT_02370	Scaffold_14	198048	198410	+	362	1	SignalP_EUK	YES	NA	NO	NO	nonOrtho	SLmutabT_02701	SLmutabT_02701;*	None	NA	NA	NA	NA
19	SLangusT_02377	Scaffold_14	221153	221610	-	457	0.999	SignalP_EUK	YES	NA	NO	NO	nonOrtho	SLmutabT_02694	SLmutabT_02694;*	None	NA	NA	NA	NA
20	SLangusT_02407	Scaffold_14	309876	310401	-	525	0.971	SignalP_EUK	YES	NA	NO	NO	sscle_06g048920	SLmutabT_04837	SLmutabT_04837;sscle_06g048920	None	NA	NA	NA	NA
21	SLangusT_02651	Scaffold_17	37993	39223	+	1230	0.94	SignalP_EUK	YES	NA	NO	NO	nonOrtho	SLmutabT_10898	SLmutabT_10898;*	None	NA	NA	NA	NA
22	SLangusT_02737	Scaffold_17	286512	286992	-	480	0.999	SignalP_EUK	YES	NA	NO	NO	sscle_09g072630	SLmutabT_09722	SLmutabT_09722;sscle_09g072630	None	NA	NA	NA	NA
23	SLangusT_02760	Scaffold_18	55057	55861	-	804	0.839	SignalP_EUK	YES	NA	emp24/gp25L/p24 family/GOLD_pfam01105	NO	sscle_01g003400	SLmutabT_07358	SLmutabT_07358;sscle_01g003400	None	NA	NA	NA	NA
24	SLangusT_02807	Scaffold_18	213896	215025	+	1129	1	SignalP_EUK	YES	NA	NO	NO	sscle_01g003000	SLmutabT_09546	SLmutabT_09546;sscle_01g003000	None	NA	NA	NA	NA
25	SLangusT_02820	Scaffold_18	249974	250185	-	211	0.954	SignalP_EUK	YES	NA	NO	NO	nonOrtho	SLmutabT_09560	SLmutabT_09560;*	None	NA	NA	NA	NA
26	SLangusT_02842	Scaffold_19	2627	2877	-	250	1	SignalP_EUK	YES	NA	NO	NO	nonOrtho	SLmutabT_07410	SLmutabT_07410;*	None	NA	NA	NA	NA
27	SLangusT_02868	Scaffold_19	80751	82108	-	1357	1	SignalP_EUK	YES	CBM1.hmm;CBM18.hmm	Fungal cellulose binding domain_pfam00734;Chitin recognition protein_pfam00187	NO	sscle_08g068200	SLmutabT_07434	SLmutabT_07434;sscle_08g068200	None	O59937_FUSOX	3.06e-05	O59937#PHI:569#XYL3#5507#Fusarium_oxysporum#unaffected_pathogenicity	2.09e-07
28	SLangusT_02925	Scaffold_19	267014	267511	-	497	0.928	SignalP_EUK	YES	NA	NO	NO	sscle_08g067710	SLmutabT_07689	SLmutabT_07689;sscle_08g067710	None	NA	NA	NA	NA
29	SLangusT_03047	Scaffold_21	40181	40686	+	505	0.989	SignalP_EUK	YES	NA	NO	NO	sscle_07g061770	SLmutabT_11795	SLmutabT_11795;sscle_07g061770	None	NA	NA	NA	NA
30	SLangusT_03132	Scaffold_22	19926	21103	+	1177	0.95	SignalP_EUK	YES	NA	NO	NO	sscle_03g022550	SLmutabT_10496	SLmutabT_10496;sscle_03g022550	None	NA	NA	NA	NA
31	SLangusT_03157	Scaffold_22	105698	106147	-	449	0.999	SignalP_EUK	YES	NA	Fungal hydrophobin_pfam06766	NO	sscle_03g022790	SLmutabT_07400	SLmutabT_07400;sscle_03g022790	None	NA	NA	NA	NA
32	SLangusT_03240	Scaffold_23	48470	48925	+	455	0.998	SignalP_EUK	YES	NA	NO	NO	sscle_10g077080	SLmutabT_01118	SLmutabT_01118;sscle_10g077080	None	NA	NA	NA	NA
33	SLangusT_03378	Scaffold_24	150142	150423	-	281	0.874	SignalP_EUK	YES	NA	NO	NO	sscle_02g012940	SLmutabT_02915	SLmutabT_02915;sscle_02g012940	None	NA	NA	NA	NA
34	SLangusT_03533	Scaffold_26	40340	40587	-	247	0.984	SignalP_EUK	YES	NA	NO	NO	nonOrtho	SLmutabT_07235	SLmutabT_07235;*	None	NA	NA	NA	NA
35	SLangusT_03806	Scaffold_29	11913	12856	-	943	0.919	SignalP_EUK	YES	NA	NO	NO	sscle_14g100310	SLmutabT_05480	SLmutabT_05480;sscle_14g100310	None	NA	NA	NA	NA
36	SLangusT_03950	Scaffold_30	187115	187643	-	528	0.917	SignalP_EUK	YES	NA	NO	NO	sscle_08g064590	SLmutabT_08042	SLmutabT_08042;sscle_08g064590	None	NA	NA	NA	NA
37	SLangusT_04165	Scaffold_33	69460	69949	-	489	0.987	SignalP_EUK	YES	NA	NO	NO	sscle_01g005390	SLmutabT_01972	SLmutabT_01972;sscle_01g005390	None	NA	NA	NA	NA
38	SLangusT_04294	Scaffold_34	226419	227430	+	1011	0.99	SignalP_EUK	YES	NA	NO	NO	sscle_11g082970	SLmutabT_11230	SLmutabT_11230;sscle_11g082970	None	NA	NA	NA	NA
39	SLangusT_04398	Scaffold_36	101022	101284	+	262	0.941	SignalP_EUK	YES	NA	NO	NO	sscle_05g043970	SLmutabT_03160	SLmutabT_03160;sscle_05g043970	None	NA	NA	NA	NA
40	SLangusT_04529	Scaffold_37	229442	229955	+	513	0.996	SignalP_EUK	YES	NA	NO	NO	nonOrtho	SLmutabT_03437	SLmutabT_03437;*	None	NA	NA	NA	NA
41	SLangusT_04692	Scaffold_40	6525	7492	+	967	0.998	SignalP_EUK	YES	NA	NO	NO	nonOrtho	SLmutabT_10187	SLmutabT_10187;*	None	NA	NA	NA	NA
42	SLangusT_04885	Scaffold_42	123116	123617	+	501	0.997	SignalP_EUK	YES	NA	NO	NO	sscle_08g062400	SLmutabT_07227	SLmutabT_07227;sscle_08g062400	None	NA	NA	NA	NA
43	SLangusT_05355	Scaffold_49	141063	141337	+	274	0.975	SignalP_EUK	YES	NA	NO	NO	sscle_10g080580	SLmutabT_08546	SLmutabT_08546;sscle_10g080580	None	NA	NA	NA	NA
44	SLangusT_05545	Scaffold_52	63093	63551	+	458	0.953	SignalP_EUK	YES	NA	NO	NO	sscle_01g000660	SLmutabT_03726	SLmutabT_03726;sscle_01g000660	None	NA	NA	NA	NA
45	SLangusT_05625	Scaffold_53	88440	89578	+	1138	0.824	SignalP_EUK	YES	NA	NO	NO	sscle_01g008950	SLmutabT_08902	SLmutabT_08902;sscle_01g008950	None	NA	NA	NA	NA
46	SLangusT_05752	Scaffold_55	61846	62365	-	519	0.999	SignalP_EUK	YES	NA	NO	NO	sscle_08g064180	SLmutabT_05018	SLmutabT_05018;sscle_08g064180	None	NA	NA	NA	NA
47	SLangusT_05846	Scaffold_56	118377	119102	+	725	0.878	SignalP_EUK	YES	NA	NO	NO	sscle_08g065980	SLmutabT_03802	SLmutabT_03802;sscle_08g065980	None	NA	NA	NA	NA
48	SLangusT_05936	Scaffold_57	186125	186523	-	398	1	SignalP_EUK	YES	NA	NO	NO	nonOrtho	SLmutabT_03042	SLmutabT_03042;*	None	NA	NA	NA	NA
49	SLangusT_06314	Scaffold_63	182666	183131	+	465	1	SignalP_EUK	YES	NA	NO	NO	sscle_04g036450	SLmutabT_02505	SLmutabT_02505;sscle_04g036450	None	NA	NA	NA	NA
50	SLangusT_06570	Scaffold_67	184213	184863	-	650	0.826	SignalP_EUK	YES	NA	NO	NO	sscle_15g104340	nonOrtho	*;sscle_15g104340	None	NA	NA	NA	NA
51	SLangusT_06643	Scaffold_69	59841	60232	+	391	1	SignalP_EUK	YES	NA	NO	NO	sscle_10g075140	SLmutabT_09169	SLmutabT_09169;sscle_10g075140	None	NA	NA	NA	NA
52	SLangusT_06669	Scaffold_69	149195	149638	-	443	1	SignalP_EUK	YES	NA	NO	NO	sscle_10g074920	SLmutabT_11162	SLmutabT_11162;sscle_10g074920	None	NA	NA	NA	NA
53	SLangusT_06904	Scaffold_73	171049	171928	-	879	0.994	SignalP_EUK	YES	NA	NO	NO	sscle_03g031910,sscle_09g074030,sscle_16g107730	SLmutabT_07677,SLmutabT_10196,SLmutabT_12108	SLmutabT_07677,SLmutabT_10196,SLmutabT_12108;sscle_03g031910,sscle_09g074030,sscle_16g107730	None	NA	NA	NA	NA
54	SLangusT_06937	Scaffold_74	98562	99001	+	439	0.995	SignalP_EUK	YES	NA	NO	NO	nonOrtho	SLmutabT_07963	SLmutabT_07963;*	None	NA	NA	NA	NA
55	SLangusT_06939	Scaffold_74	101193	101686	+	493	0.999	SignalP_EUK	YES	NA	NO	NO	sscle_02g018980	SLmutabT_07965	SLmutabT_07965;sscle_02g018980	None	NA	NA	NA	NA
56	SLangusT_07361	Scaffold_82	137942	138379	-	437	0.965	SignalP_EUK	YES	NA	NO	NO	nonOrtho	nonOrtho	nonOrtho	None	NA	NA	NA	NA
57	SLangusT_07523	Scaffold_86	71780	72250	+	470	0.912	SignalP_EUK	YES	NA	NO	NO	sscle_12g087960	SLmutabT_04705	SLmutabT_04705;sscle_12g087960	None	NA	NA	NA	NA
58	SLangusT_07929	Scaffold_95	74986	75477	+	491	0.994	SignalP_EUK	YES	NA	NO	NO	sscle_15g106430	SLmutabT_06877	SLmutabT_06877;sscle_15g106430	None	NA	NA	NA	NA
59	SLangusT_07931	Scaffold_95	79259	79610	-	351	0.956	SignalP_EUK	YES	NA	Fungal hydrophobin_pfam06766	NO	sscle_15g106410	SLmutabT_06875	SLmutabT_06875;sscle_15g106410	None	O94196_MAGGR	2.32e-20	O94196#PHI:458#MHP1#318829#Magnaporthe_oryzae#reduced_virulence	6.75e-08
60	SLangusT_08042	Scaffold_98	48391	49099	-	708	0.995	SignalP_EUK	YES	NA	NO	NO	sscle_13g095230	SLmutabT_00876	SLmutabT_00876;sscle_13g095230	None	NA	NA	NA	NA
61	SLangusT_08113	Scaffold_100	1517	1873	+	356	0.999	SignalP_EUK	YES	NA	NO	NO	nonOrtho	nonOrtho	nonOrtho	None	NA	NA	NA	NA
62	SLangusT_08288	Scaffold_104	96542	97338	+	796	0.987	SignalP_EUK	YES	NA	NO	NO	sscle_06g054400	SLmutabT_11191	SLmutabT_11191;sscle_06g054400	None	NA	NA	NA	NA
63	SLangusT_08394	Scaffold_107	97919	98248	-	329	0.993	SignalP_EUK	YES	NA	NO	NO	sscle_16g107890	SLmutabT_10016	SLmutabT_10016;sscle_16g107890	None	NA	NA	NA	NA
64	SLangusT_08486	Scaffold_110	21487	22014	-	527	0.831	SignalP_EUK	YES	NA	NO	NO	sscle_15g105160	SLmutabT_06994	SLmutabT_06994;sscle_15g105160	None	NA	NA	NA	NA
65	SLangusT_08528	Scaffold_111	51435	52028	+	593	0.958	SignalP_EUK	YES	NA	NO	NO	sscle_15g106080	SLmutabT_06842	SLmutabT_06842;sscle_15g106080	None	NA	NA	NA	NA
66	SLangusT_08529	Scaffold_111	53749	54234	-	485	0.995	SignalP_EUK	YES	NA	NO	NO	sscle_15g106070	SLmutabT_06841	SLmutabT_06841;sscle_15g106070	None	NA	NA	NA	NA
67	SLangusT_08584	Scaffold_112	98891	99295	-	404	0.841	SignalP_EUK	YES	NA	Lytic transglycolase_pfam03330	NO	sscle_14g098920	SLmutabT_01638	SLmutabT_01638;sscle_14g098920	None	NA	NA	NA	NA
68	SLangusT_08643	Scaffold_114	71570	72197	+	627	0.983	SignalP_EUK	YES	NA	ML domain_pfam02221	NO	sscle_11g084720	SLmutabT_02086	SLmutabT_02086;sscle_11g084720	None	NA	NA	NA	NA
69	SLangusT_08692	Scaffold_116	4084	4348	+	264	1	SignalP_EUK	YES	NA	NO	NO	nonOrtho	SLmutabT_06549	SLmutabT_06549;*	None	NA	NA	NA	NA
70	SLangusT_08986	Scaffold_124	61640	62253	+	613	0.952	SignalP_EUK	YES	NA	CVNH domain_pfam08881	NO	sscle_04g038020	SLmutabT_06469	SLmutabT_06469;sscle_04g038020	None	NA	NA	NA	NA
71	SLangusT_09069	Scaffold_126	65642	66070	-	428	0.968	SignalP_EUK	YES	NA	NO	NO	nonOrtho	nonOrtho	nonOrtho	None	NA	NA	NA	NA
72	SLangusT_09142	Scaffold_128	68319	68802	+	483	0.997	SignalP_EUK	YES	NA	Trm112p-like protein_pfam03966	NO	sscle_04g039210	SLmutabT_04079	SLmutabT_04079;sscle_04g039210	None	NA	NA	NA	NA
73	SLangusT_09290	Scaffold_134	56179	57246	-	1067	0.953	SignalP_EUK	YES	NA	NO	NO	nonOrtho	SLmutabT_09322	SLmutabT_09322;*	None	NA	NA	NA	NA
74	SLangusT_09369	Scaffold_137	35937	36392	+	455	0.855	SignalP_EUK	YES	NA	Cerato-platanin_pfam07249	NO	sscle_10g076600	SLmutabT_01069	SLmutabT_01069;sscle_10g076600	None	Q8J0U4_LEPMC	4.67e-38	R9UM22#PHI:3164#Sm1#29875#Trichoderma_virens#reduced_virulence_increased_virulence_(hypervirulence)	3.59e-20
75	SLangusT_09400	Scaffold_138	65914	66471	+	557	0.974	SignalP_EUK	YES	NA	NO	NO	sscle_01g004620	SLmutabT_04190	SLmutabT_04190;sscle_01g004620	None	NA	NA	NA	NA
76	SLangusT_09655	Scaffold_148	3735	4631	+	896	0.995	SignalP_EUK	YES	NA	NO	NO	sscle_04g035160	SLmutabT_02182	SLmutabT_02182;sscle_04g035160	None	NA	NA	NA	NA
77	SLangusT_09927	Scaffold_159	25199	25808	+	609	0.844	SignalP_EUK	YES	NA	NO	NO	sscle_04g036550	SLmutabT_02494	SLmutabT_02494;sscle_04g036550	None	NA	NA	NA	NA
78	SLangusT_10339	Scaffold_176	36281	36773	-	492	0.946	SignalP_EUK	YES	NA	NO	NO	sscle_01g004010	SLmutabT_05186	SLmutabT_05186;sscle_01g004010	None	NA	NA	NA	NA
79	SLangusT_10535	Scaffold_186	16760	17346	-	586	0.818	SignalP_EUK	YES	NA	NO	NO	sscle_15g102390	SLmutabT_01509	SLmutabT_01509;sscle_15g102390	None	NA	NA	NA	NA
80	SLangusT_10560	Scaffold_187	28089	28658	+	569	0.921	SignalP_EUK	YES	NA	Hydrophobic surface binding protein A_pfam12296	NO	sscle_09g069090	SLmutabT_08055	SLmutabT_08055;sscle_09g069090	None	NA	NA	NA	NA
81	SLangusT_10818	Scaffold_202	13262	13559	+	297	0.966	SignalP_EUK	YES	NA	NO	NO	sscle_06g050820	SLmutabT_05112	SLmutabT_05112;sscle_06g050820	None	NA	NA	NA	NA
82	SLangusT_10931	Scaffold_208	50899	51767	+	868	0.992	SignalP_EUK	YES	NA	NO	NO	sscle_03g031910,sscle_09g074030,sscle_16g107730	SLmutabT_07677,SLmutabT_10196,SLmutabT_12108	SLmutabT_07677,SLmutabT_10196,SLmutabT_12108;sscle_03g031910,sscle_09g074030,sscle_16g107730	None	NA	NA	NA	NA
83	SLangusT_10970	Scaffold_211	31574	32221	+	647	0.964	SignalP_EUK	YES	NA	NO	NO	sscle_15g107190	SLmutabT_10528	SLmutabT_10528;sscle_15g107190	None	NA	NA	NA	NA
84	SLangusT_11167	Scaffold_225	9272	9675	-	403	0.998	SignalP_EUK	YES	NA	Fungal hydrophobin_pfam06766	NO	sscle_01g010490	SLmutabT_07813	SLmutabT_07813;sscle_01g010490	None	O94196_MAGGR	2.36e-20	O94196#PHI:458#MHP1#318829#Magnaporthe_oryzae#reduced_virulence	0.000101
85	SLangusT_11313	Scaffold_236	20464	21234	+	770	0.97	SignalP_EUK	YES	NA	NO	NO	sscle_05g040900	SLmutabT_11091	SLmutabT_11091;sscle_05g040900	None	Q9P8L8_BOTFU	4.77e-07	NA	NA
86	SLangusT_11320	Scaffold_237	8093	8492	-	399	0.904	SignalP_EUK	YES	NA	NO	NO	nonOrtho	SLmutabT_08076	SLmutabT_08076;*	None	NA	NA	NA	NA
87	SLangusT_11393	Scaffold_243	20050	20783	-	733	0.998	SignalP_EUK	YES	NA	NO	NO	nonOrtho	nonOrtho	nonOrtho	None	NA	NA	NA	NA
88	SLangusT_11899	Scaffold_307	4545	5158	+	613	0.901	SignalP_EUK	YES	NA	NO	NO	sscle_07g062060	SLmutabT_11134	SLmutabT_11134;sscle_07g062060	None	NA	NA	NA	NA
89	SLangusT_11960	Scaffold_321	1613	2462	-	849	0.988	SignalP_EUK	YES	NA	NO	NO	sscle_06g055280,sscle_07g061960,sscle_13g097000,sscle_16g111300	SLmutabT_11146,SLmutabT_12069,SLmutabT_12073,SLmutabT_12076,SLmutabT_12088	SLmutabT_11146,SLmutabT_12069,SLmutabT_12073,SLmutabT_12076,SLmutabT_12088;sscle_06g055280,sscle_07g061960,sscle_13g097000,sscle_16g111300	None	NA	NA	NA	NA
90	SLangusT_11963	Scaffold_321	5521	6056	-	535	0.996	SignalP_EUK	YES	NA	NO	NO	nonOrtho	SLmutabT_11143	SLmutabT_11143;*	None	NA	NA	NA	NA
91	SLangusT_11996	Scaffold_329	10283	10706	+	423	0.918	SignalP_EUK	YES	NA	CFEM domain_pfam05730	NO	sscle_07g055350	SLmutabT_03045	SLmutabT_03045;sscle_07g055350	None	NA	NA	NA	NA
92	SLangusT_12024	Scaffold_341	3142	4021	-	879	0.995	SignalP_EUK	YES	NA	NO	NO	sscle_03g031910,sscle_09g074030,sscle_16g107730	SLmutabT_07677,SLmutabT_10196,SLmutabT_12108	SLmutabT_07677,SLmutabT_10196,SLmutabT_12108;sscle_03g031910,sscle_09g074030,sscle_16g107730	None	NA	NA	NA	NA
93	SLangusT_12120	Scaffold_412	1363	2205	-	842	0.99	SignalP_EUK	YES	NA	NO	NO	sscle_06g055280,sscle_07g061960,sscle_13g097000,sscle_16g111300	SLmutabT_11146,SLmutabT_12069,SLmutabT_12073,SLmutabT_12076,SLmutabT_12088	SLmutabT_11146,SLmutabT_12069,SLmutabT_12073,SLmutabT_12076,SLmutabT_12088;sscle_06g055280,sscle_07g061960,sscle_13g097000,sscle_16g111300	None	NA	NA	NA	NA
94	SLangusT_12185	Scaffold_635	47	367	-	320	0.999	SignalP_EUK	YES	NA	NO	NO	nonOrtho	nonOrtho	nonOrtho	None	NA	NA	NA	NA

## Sheet: Sscl_Lmut effector repertoire
sort	geneName	CHR	geneStart	geneEnd	orientation	geneLength	effectorP	signalP	EffectorCandidate	cazym	pfam	OcculterCut	OrthoStat_vs_SclRef	OrthoStat_vs_sLang	OrthoStat_vs_all	PAV_Status	DFVF	source_eValue	PHI	source_eValue
1	SLmutabT_00247	Scaffold_2	156064	156353	+	289	0.989	SignalP_EUK	YES	NA	NO	NO	nonOrtho	SLangusT_00349	SLangusT_00349;*	None	NA	NA	NA	NA
2	SLmutabT_00296	Scaffold_2	289443	289794	-	351	1	SignalP_EUK	YES	NA	NO	NO	sscle_05g045060	SLangusT_00301	SLangusT_00301;sscle_05g045060	None	NA	NA	NA	NA
3	SLmutabT_00371	Scaffold_2	506656	507291	-	635	0.833	SignalP_EUK	YES	NA	NO	NO	sscle_05g045730	SLangusT_00228	SLangusT_00228;sscle_05g045730	None	NA	NA	NA	NA
4	SLmutabT_00827	Scaffold_5	340037	340539	+	502	0.859	SignalP_EUK	YES	NA	Membrane magnesium transporter_pfam10270	NO	sscle_13g094760	SLangusT_01027	SLangusT_01027;sscle_13g094760	None	A6ZVP1_YEAS7	7.91e-06	NA	NA
5	SLmutabT_00876	Scaffold_5	464048	464756	-	708	0.995	SignalP_EUK	YES	NA	NO	NO	sscle_13g095230	SLangusT_08042	SLangusT_08042;sscle_13g095230	None	NA	NA	NA	NA
6	SLmutabT_00947	Scaffold_6	164179	164686	+	507	0.969	SignalP_EUK	YES	NA	NO	NO	sscle_02g015390	SLangusT_01267	SLangusT_01267;sscle_02g015390	None	NA	NA	NA	NA
7	SLmutabT_01069	Scaffold_7	50939	51394	-	455	0.855	SignalP_EUK	YES	NA	Cerato-platanin_pfam07249	NO	sscle_10g076600	SLangusT_09369	SLangusT_09369;sscle_10g076600	None	Q8J0U4_LEPMC	4.67e-38	R9UM22#PHI:3164#Sm1#29875#Trichoderma_virens#reduced_virulence_increased_virulence_(hypervirulence)	2e-19
8	SLmutabT_01118	Scaffold_7	180534	180989	+	455	0.999	SignalP_EUK	YES	NA	NO	NO	sscle_10g077080	SLangusT_03240	SLangusT_03240;sscle_10g077080	None	NA	NA	NA	NA
9	SLmutabT_01363	Scaffold_9	61308	61799	+	491	0.927	SignalP_EUK	YES	NA	NO	NO	nonOrtho	SLangusT_00865	SLangusT_00865;*	None	NA	NA	NA	NA
10	SLmutabT_01610	Scaffold_11	40662	41718	+	1056	0.988	SignalP_EUK	YES	NA	NO	NO	nonOrtho	nonOrtho	nonOrtho	None	NA	NA	NA	NA
11	SLmutabT_01638	Scaffold_11	139634	140038	+	404	0.841	SignalP_EUK	YES	NA	Lytic transglycolase_pfam03330	NO	sscle_14g098920	SLangusT_08584	SLangusT_08584;sscle_14g098920	None	NA	NA	NA	NA
12	SLmutabT_01972	Scaffold_14	127132	127622	-	490	0.987	SignalP_EUK	YES	NA	NO	NO	sscle_01g005390	SLangusT_04165	SLangusT_04165;sscle_01g005390	None	NA	NA	NA	NA
13	SLmutabT_02086	Scaffold_15	191997	192624	+	627	0.987	SignalP_EUK	YES	NA	ML domain_pfam02221	NO	sscle_11g084720	SLangusT_08643	SLangusT_08643;sscle_11g084720	None	NA	NA	NA	NA
14	SLmutabT_02182	Scaffold_16	228967	229863	-	896	0.995	SignalP_EUK	YES	NA	NO	NO	sscle_04g035160	SLangusT_09655	SLangusT_09655;sscle_04g035160	None	NA	NA	NA	NA
15	SLmutabT_02494	Scaffold_20	4433	5042	-	609	0.844	SignalP_EUK	YES	NA	NO	NO	sscle_04g036550	SLangusT_09927	SLangusT_09927;sscle_04g036550	None	NA	NA	NA	NA
16	SLmutabT_02505	Scaffold_20	32945	33392	-	447	1	SignalP_EUK	YES	NA	NO	NO	sscle_04g036450	SLangusT_06314	SLangusT_06314;sscle_04g036450	None	NA	NA	NA	NA
17	SLmutabT_02694	Scaffold_22	12495	12952	+	457	0.999	SignalP_EUK	YES	NA	NO	NO	nonOrtho	SLangusT_02377	SLangusT_02377;*	None	NA	NA	NA	NA
18	SLmutabT_02701	Scaffold_22	34915	35277	-	362	1	SignalP_EUK	YES	NA	NO	NO	nonOrtho	SLangusT_02370	SLangusT_02370;*	None	NA	NA	NA	NA
19	SLmutabT_02861	Scaffold_23	252638	253924	-	1286	0.992	SignalP_EUK	YES	NA	NO	NO	nonOrtho	SLangusT_00048	SLangusT_00048;*	None	NA	NA	NA	NA
20	SLmutabT_02915	Scaffold_24	125672	125953	+	281	0.874	SignalP_EUK	YES	NA	NO	NO	sscle_02g012940	SLangusT_03378	SLangusT_03378;sscle_02g012940	None	NA	NA	NA	NA
21	SLmutabT_03042	Scaffold_25	240562	240960	-	398	1	SignalP_EUK	YES	NA	NO	NO	nonOrtho	SLangusT_05936	SLangusT_05936;*	None	NA	NA	NA	NA
22	SLmutabT_03045	Scaffold_25	252020	252443	-	423	0.88	SignalP_EUK	YES	NA	CFEM domain_pfam05730	NO	sscle_07g055350	SLangusT_11996	SLangusT_11996;sscle_07g055350	None	NA	NA	NA	NA
23	SLmutabT_03106	Scaffold_26	167068	167706	+	638	0.95	SignalP_EUK	YES	NA	NO	NO	sscle_05g046070	SLangusT_00186	SLangusT_00186;sscle_05g046070	None	NA	NA	NA	NA
24	SLmutabT_03107	Scaffold_26	170090	170466	+	376	0.999	SignalP_EUK	YES	NA	NO	NO	sscle_05g046060	SLangusT_00187	SLangusT_00187;sscle_05g046060	None	NA	NA	NA	NA
25	SLmutabT_03160	Scaffold_27	101486	101748	+	262	0.941	SignalP_EUK	YES	NA	NO	NO	sscle_05g043970	SLangusT_04398	SLangusT_04398;sscle_05g043970	None	NA	NA	NA	NA
26	SLmutabT_03437	Scaffold_30	223170	223683	+	513	0.996	SignalP_EUK	YES	NA	NO	NO	nonOrtho	SLangusT_04529	SLangusT_04529;*	None	NA	NA	NA	NA
27	SLmutabT_03726	Scaffold_35	12860	13318	+	458	0.953	SignalP_EUK	YES	NA	NO	NO	sscle_01g000660	SLangusT_05545	SLangusT_05545;sscle_01g000660	None	NA	NA	NA	NA
28	SLmutabT_03802	Scaffold_36	8709	9434	-	725	0.878	SignalP_EUK	YES	NA	NO	NO	sscle_08g065980	SLangusT_05846	SLangusT_05846;sscle_08g065980	None	NA	NA	NA	NA
29	SLmutabT_04060	Scaffold_39	87356	88207	-	851	0.914	SignalP_EUK	YES	NA	Necrosis inducing protein (NPP1)_pfam05630	NO	sscle_04g039420	SLangusT_02089	SLangusT_02089;sscle_04g039420	None	Q079H2_9HELO	1.45e-152	Q0E7H5#PHI:2341#BeNEP1#278938#Botrytis_elliptica#unaffected_pathogenicity	2e-27
30	SLmutabT_04079	Scaffold_39	155746	156229	-	483	0.997	SignalP_EUK	YES	NA	Trm112p-like protein_pfam03966	NO	sscle_04g039210	SLangusT_09142	SLangusT_09142;sscle_04g039210	None	NA	NA	NA	NA
31	SLmutabT_04190	Scaffold_41	35470	36026	-	556	0.975	SignalP_EUK	YES	NA	NO	NO	sscle_01g004620	SLangusT_09400	SLangusT_09400;sscle_01g004620	None	NA	NA	NA	NA
32	SLmutabT_04705	Scaffold_48	120374	120844	+	470	0.912	SignalP_EUK	YES	NA	NO	NO	sscle_12g087960	SLangusT_07523	SLangusT_07523;sscle_12g087960	None	NA	NA	NA	NA
33	SLmutabT_04837	Scaffold_50	126045	126570	+	525	0.971	SignalP_EUK	YES	NA	NO	NO	sscle_06g048920	SLangusT_02407	SLangusT_02407;sscle_06g048920	None	NA	NA	NA	NA
34	SLmutabT_05018	Scaffold_53	60060	60579	+	519	0.999	SignalP_EUK	YES	NA	NO	NO	sscle_08g064180	SLangusT_05752	SLangusT_05752;sscle_08g064180	None	NA	NA	NA	NA
35	SLmutabT_05112	Scaffold_54	154103	154400	-	297	0.946	SignalP_EUK	YES	NA	NO	NO	sscle_06g050820	SLangusT_10818	SLangusT_10818;sscle_06g050820	None	NA	NA	NA	NA
36	SLmutabT_05186	Scaffold_56	6681	7173	+	492	0.926	SignalP_EUK	YES	NA	NO	NO	sscle_01g004010	SLangusT_10339	SLangusT_10339;sscle_01g004010	None	NA	NA	NA	NA
37	SLmutabT_05480	Scaffold_60	166095	167038	+	943	0.919	SignalP_EUK	YES	NA	NO	NO	sscle_14g100310	SLangusT_03806	SLangusT_03806;sscle_14g100310	None	NA	NA	NA	NA
38	SLmutabT_05704	Scaffold_64	95345	95968	+	623	0.896	SignalP_EUK	YES	NA	NO	NO	sscle_01g009960	SLangusT_01775	SLangusT_01775;sscle_01g009960	None	NA	NA	NA	NA
39	SLmutabT_06469	Scaffold_78	80722	81335	-	613	0.952	SignalP_EUK	YES	NA	CVNH domain_pfam08881	NO	sscle_04g038020	SLangusT_08986	SLangusT_08986;sscle_04g038020	None	NA	NA	NA	NA
40	SLmutabT_06549	Scaffold_80	4259	4523	+	264	1	SignalP_EUK	YES	NA	NO	NO	nonOrtho	SLangusT_08692	SLangusT_08692;*	None	NA	NA	NA	NA
41	SLmutabT_06841	Scaffold_86	32257	32742	+	485	0.995	SignalP_EUK	YES	NA	NO	NO	sscle_15g106070	SLangusT_08529	SLangusT_08529;sscle_15g106070	None	NA	NA	NA	NA
42	SLmutabT_06842	Scaffold_86	34463	35056	-	593	0.954	SignalP_EUK	YES	NA	NO	NO	sscle_15g106080	SLangusT_08528	SLangusT_08528;sscle_15g106080	None	NA	NA	NA	NA
43	SLmutabT_06875	Scaffold_86	141942	142293	+	351	0.956	SignalP_EUK	YES	NA	Fungal hydrophobin_pfam06766	NO	sscle_15g106410	SLangusT_07931	SLangusT_07931;sscle_15g106410	None	O94196_MAGGR	2.32e-20	O94196#PHI:458#MHP1#318829#Magnaporthe_oryzae#reduced_virulence	1e-07
44	SLmutabT_06877	Scaffold_86	146625	147116	-	491	0.995	SignalP_EUK	YES	NA	NO	NO	sscle_15g106430	SLangusT_07929	SLangusT_07929;sscle_15g106430	None	NA	NA	NA	NA
45	SLmutabT_06994	Scaffold_89	92349	92876	+	527	0.83	SignalP_EUK	YES	NA	NO	NO	sscle_15g105160	SLangusT_08486	SLangusT_08486;sscle_15g105160	None	NA	NA	NA	NA
46	SLmutabT_07226	Scaffold_94	120257	120731	+	474	0.951	SignalP_EUK	YES	NA	NO	NO	nonOrtho	nonOrtho	nonOrtho	None	NA	NA	NA	NA
47	SLmutabT_07227	Scaffold_94	121263	121681	+	418	0.999	SignalP_EUK	YES	NA	NO	NO	sscle_08g062400	SLangusT_04885	SLangusT_04885;sscle_08g062400	None	NA	NA	NA	NA
48	SLmutabT_07235	Scaffold_95	9301	9548	-	247	0.953	SignalP_EUK	YES	NA	NO	NO	nonOrtho	SLangusT_03533	SLangusT_03533;*	None	NA	NA	NA	NA
49	SLmutabT_07358	Scaffold_97	106191	106995	+	804	0.839	SignalP_EUK	YES	NA	emp24/gp25L/p24 family/GOLD_pfam01105	NO	sscle_01g003400	SLangusT_02760	SLangusT_02760;sscle_01g003400	None	NA	NA	NA	NA
50	SLmutabT_07400	Scaffold_98	100200	100649	+	449	0.999	SignalP_EUK	YES	NA	Fungal hydrophobin_pfam06766	NO	sscle_03g022790	SLangusT_03157	SLangusT_03157;sscle_03g022790	None	NA	NA	NA	NA
51	SLmutabT_07410	Scaffold_99	2340	2590	-	250	1	SignalP_EUK	YES	NA	NO	NO	nonOrtho	SLangusT_02842	SLangusT_02842;*	None	NA	NA	NA	NA
52	SLmutabT_07434	Scaffold_99	80349	81693	-	1344	1	SignalP_EUK	YES	CBM18.hmm;CBM1.hmm	Chitin recognition protein_pfam00187;Fungal cellulose binding domain_pfam00734	NO	sscle_08g068200	SLangusT_02868	SLangusT_02868;sscle_08g068200	None	O59937_FUSOX	2.48e-05	O59937#PHI:569#XYL3#5507#Fusarium_oxysporum#unaffected_pathogenicity	6e-07
53	SLmutabT_07628	Scaffold_104	115543	115881	-	338	0.995	SignalP_EUK	YES	NA	NO	NO	sscle_01g007640	SLangusT_01655	SLangusT_01655;sscle_01g007640	None	NA	NA	NA	NA
54	SLmutabT_07677	Scaffold_105	128234	129113	-	879	0.995	SignalP_EUK	YES	NA	NO	NO	sscle_03g031910,sscle_09g074030,sscle_16g107730	SLangusT_06904,SLangusT_10931,SLangusT_12024	SLangusT_06904,SLangusT_10931,SLangusT_12024;sscle_03g031910,sscle_09g074030,sscle_16g107730	None	NA	NA	NA	NA
55	SLmutabT_07689	Scaffold_106	35543	36040	+	497	0.902	SignalP_EUK	YES	NA	NO	NO	sscle_08g067710	SLangusT_02925	SLangusT_02925;sscle_08g067710	None	NA	NA	NA	NA
56	SLmutabT_07813	Scaffold_109	14122	14525	-	403	0.999	SignalP_EUK	YES	NA	Fungal hydrophobin_pfam06766	NO	sscle_01g010490	SLangusT_11167	SLangusT_11167;sscle_01g010490	None	O94196_MAGGR	8.76e-21	O94196#PHI:458#MHP1#318829#Magnaporthe_oryzae#reduced_virulence	8e-05
57	SLmutabT_07867	Scaffold_110	45891	46436	-	545	0.991	SignalP_EUK	YES	NA	NO	NO	sscle_12g091910	SLangusT_01406	SLangusT_01406;sscle_12g091910	None	NA	NA	NA	NA
58	SLmutabT_07963	Scaffold_113	15707	16146	+	439	0.995	SignalP_EUK	YES	NA	NO	NO	nonOrtho	SLangusT_06937	SLangusT_06937;*	None	NA	NA	NA	NA
59	SLmutabT_07965	Scaffold_113	18338	18831	+	493	0.999	SignalP_EUK	YES	NA	NO	NO	sscle_02g018980	SLangusT_06939	SLangusT_06939;sscle_02g018980	None	NA	NA	NA	NA
60	SLmutabT_08042	Scaffold_114	122662	123190	-	528	0.917	SignalP_EUK	YES	NA	NO	NO	sscle_08g064590	SLangusT_03950	SLangusT_03950;sscle_08g064590	None	NA	NA	NA	NA
61	SLmutabT_08055	Scaffold_115	35216	35791	+	575	0.899	SignalP_EUK	YES	NA	Hydrophobic surface binding protein A_pfam12296	NO	sscle_09g069090	SLangusT_10560	SLangusT_10560;sscle_09g069090	None	NA	NA	NA	NA
62	SLmutabT_08380	Scaffold_123	53038	53423	+	385	0.973	SignalP_EUK	YES	NA	NO	NO	nonOrtho	SLangusT_01452	SLangusT_01452;*	None	NA	NA	NA	NA
63	SLmutabT_08546	Scaffold_127	77264	77538	-	274	0.975	SignalP_EUK	YES	NA	NO	NO	sscle_10g080580	SLangusT_05355	SLangusT_05355;sscle_10g080580	None	NA	NA	NA	NA
64	SLmutabT_08586	Scaffold_128	74245	75075	+	830	1	SignalP_EUK	YES	NA	NO	NO	nonOrtho	SLangusT_02006	SLangusT_02006;*	None	NA	NA	NA	NA
65	SLmutabT_08856	Scaffold_136	44509	44777	-	268	0.884	SignalP_EUK	YES	NA	NO	NO	nonOrtho	SLangusT_00683	SLangusT_00683;*	None	NA	NA	NA	NA
66	SLmutabT_08902	Scaffold_137	91978	93016	-	1038	0.824	SignalP_EUK	YES	NA	NO	NO	sscle_01g008950	SLangusT_05625	SLangusT_05625;sscle_01g008950	None	NA	NA	NA	NA
67	SLmutabT_08903	Scaffold_137	94450	95961	-	1511	0.801	SignalP_EUK	YES	NA	PAN domain_pfam00024	NO	sscle_01g008940	SLangusT_05624	SLangusT_05624;sscle_01g008940	None	NA	NA	NA	NA
68	SLmutabT_08989	Scaffold_140	44633	45294	+	661	0.961	SignalP_EUK	YES	NA	Copper/zinc superoxide dismutase (SODC)_pfam00080	NO	sscle_03g025030	SLangusT_00721	SLangusT_00721;sscle_03g025030	None	SODC_CANAL	6.09e-73	A7E5X4#PHI:2314_PHI:2806#Sssod1_SsSOD1#5180#Sclerotinia_sclerotiorum#reduced_virulence	8e-36
69	SLmutabT_09019	Scaffold_141	26683	27868	+	1185	0.849	SignalP_EUK	YES	NA	Protein of unknown function (DUF3129)_pfam11327	NO	sscle_04g040080	SLangusT_02163	SLangusT_02163;sscle_04g040080	None	Q96TN6_MAGGR	3.87e-11	NA	NA
70	SLmutabT_09135	Scaffold_145	70580	71082	-	502	0.985	SignalP_EUK	YES	NA	Fungal hydrophobin_pfam01185	NO	sscle_12g090620	SLangusT_01549	SLangusT_01549;sscle_12g090620	None	NA	NA	NA	NA
71	SLmutabT_09169	Scaffold_146	79790	80181	-	391	1	SignalP_EUK	YES	NA	NO	NO	sscle_10g075140	SLangusT_06643	SLangusT_06643;sscle_10g075140	None	NA	NA	NA	NA
72	SLmutabT_09322	Scaffold_151	35136	36203	+	1067	0.953	SignalP_EUK	YES	NA	NO	NO	nonOrtho	SLangusT_09290	SLangusT_09290;*	None	NA	NA	NA	NA
73	SLmutabT_09546	Scaffold_159	3898	4765	+	867	1	SignalP_EUK	YES	NA	NO	NO	sscle_01g003000	SLangusT_02807	SLangusT_02807;sscle_01g003000	None	NA	NA	NA	NA
74	SLmutabT_09560	Scaffold_159	39461	39672	-	211	0.954	SignalP_EUK	YES	NA	NO	NO	nonOrtho	SLangusT_02820	SLangusT_02820;*	None	NA	NA	NA	NA
75	SLmutabT_09722	Scaffold_165	43606	44086	+	480	0.999	SignalP_EUK	YES	NA	NO	NO	sscle_09g072630	SLangusT_02737	SLangusT_02737;sscle_09g072630	None	NA	NA	NA	NA
76	SLmutabT_09967	Scaffold_175	20523	20963	+	440	0.988	SignalP_EUK	YES	NA	NO	NO	sscle_11g085380	nonOrtho	*;sscle_11g085380	None	NA	NA	NA	NA
77	SLmutabT_10016	Scaffold_177	35848	36180	-	332	0.993	SignalP_EUK	YES	NA	NO	NO	sscle_16g107890	SLangusT_08394	SLangusT_08394;sscle_16g107890	None	NA	NA	NA	NA
78	SLmutabT_10027	Scaffold_178	3975	4372	-	397	0.981	SignalP_EUK	YES	NA	Proteolipid membrane potential modulator_pfam01679	NO	sscle_01g006100	SLangusT_01946	SLangusT_01946;sscle_01g006100	None	NA	NA	NA	NA
79	SLmutabT_10196	Scaffold_184	57530	58398	-	868	0.992	SignalP_EUK	YES	NA	NO	NO	sscle_03g031910,sscle_09g074030,sscle_16g107730	SLangusT_06904,SLangusT_10931,SLangusT_12024	SLangusT_06904,SLangusT_10931,SLangusT_12024;sscle_03g031910,sscle_09g074030,sscle_16g107730	None	NA	NA	NA	NA
80	SLmutabT_10471	Scaffold_197	2517	2769	+	252	0.998	SignalP_EUK	YES	NA	NO	NO	nonOrtho	nonOrtho	nonOrtho	None	Q00639_BLUGR	0.000265	NA	NA
81	SLmutabT_10496	Scaffold_198	19012	20189	+	1177	0.95	SignalP_EUK	YES	NA	NO	NO	sscle_03g022550	SLangusT_03132	SLangusT_03132;sscle_03g022550	None	NA	NA	NA	NA
82	SLmutabT_10528	Scaffold_199	45357	46004	+	647	0.966	SignalP_EUK	YES	NA	NO	NO	sscle_15g107190	SLangusT_10970	SLangusT_10970;sscle_15g107190	None	NA	NA	NA	NA
83	SLmutabT_10560	Scaffold_200	63424	63771	+	347	1	SignalP_EUK	YES	NA	NO	NO	sscle_14g097900	SLangusT_11451	SLangusT_11451;sscle_14g097900	None	NA	NA	NA	NA
84	SLmutabT_10898	Scaffold_219	20221	21451	-	1230	0.94	SignalP_EUK	YES	NA	NO	NO	nonOrtho	SLangusT_02651	SLangusT_02651;*	None	NA	NA	NA	NA
85	SLmutabT_11134	Scaffold_237	14307	14920	+	613	0.901	SignalP_EUK	YES	NA	NO	NO	sscle_07g062060	SLangusT_11899	SLangusT_11899;sscle_07g062060	None	NA	NA	NA	NA
86	SLmutabT_11143	Scaffold_237	36484	37019	+	535	0.996	SignalP_EUK	YES	NA	NO	NO	nonOrtho	SLangusT_11963	SLangusT_11963;*	None	NA	NA	NA	NA
87	SLmutabT_11146	Scaffold_237	40077	40927	+	850	0.988	SignalP_EUK	YES	NA	NO	NO	sscle_06g055280,sscle_07g061960,sscle_13g097000,sscle_16g111300	SLangusT_11960,SLangusT_12120	SLangusT_11960,SLangusT_12120;sscle_06g055280,sscle_07g061960,sscle_13g097000,sscle_16g111300	None	NA	NA	NA	NA
88	SLmutabT_11162	Scaffold_239	10330	10773	-	443	1	SignalP_EUK	YES	NA	NO	NO	sscle_10g074920	SLangusT_06669	SLangusT_06669;sscle_10g074920	None	NA	NA	NA	NA
89	SLmutabT_11191	Scaffold_241	14253	15049	+	796	0.987	SignalP_EUK	YES	NA	NO	NO	sscle_06g054400	SLangusT_08288	SLangusT_08288;sscle_06g054400	None	NA	NA	NA	NA
90	SLmutabT_11230	Scaffold_244	26267	27278	-	1011	0.986	SignalP_EUK	YES	NA	NO	NO	sscle_11g082970	SLangusT_04294	SLangusT_04294;sscle_11g082970	None	NA	NA	NA	NA
91	SLmutabT_11795	Scaffold_306	9498	10003	+	505	0.992	SignalP_EUK	YES	NA	NO	NO	sscle_07g061770	SLangusT_03047	SLangusT_03047;sscle_07g061770	None	NA	NA	NA	NA
92	SLmutabT_12069	Scaffold_424	2055	2897	-	842	0.99	SignalP_EUK	YES	NA	NO	NO	sscle_06g055280,sscle_07g061960,sscle_13g097000,sscle_16g111300	SLangusT_11960,SLangusT_12120	SLangusT_11960,SLangusT_12120;sscle_06g055280,sscle_07g061960,sscle_13g097000,sscle_16g111300	None	NA	NA	NA	NA
93	SLmutabT_12073	Scaffold_436	94	936	+	842	0.99	SignalP_EUK	YES	NA	NO	NO	sscle_06g055280,sscle_07g061960,sscle_13g097000,sscle_16g111300	SLangusT_11960,SLangusT_12120	SLangusT_11960,SLangusT_12120;sscle_06g055280,sscle_07g061960,sscle_13g097000,sscle_16g111300	None	NA	NA	NA	NA
94	SLmutabT_12076	Scaffold_446	94	936	+	842	0.99	SignalP_EUK	YES	NA	NO	NO	sscle_06g055280,sscle_07g061960,sscle_13g097000,sscle_16g111300	SLangusT_11960,SLangusT_12120	SLangusT_11960,SLangusT_12120;sscle_06g055280,sscle_07g061960,sscle_13g097000,sscle_16g111300	None	NA	NA	NA	NA
95	SLmutabT_12088	Scaffold_483	669	1511	-	842	0.99	SignalP_EUK	YES	NA	NO	NO	sscle_06g055280,sscle_07g061960,sscle_13g097000,sscle_16g111300	SLangusT_11960,SLangusT_12120	SLangusT_11960,SLangusT_12120;sscle_06g055280,sscle_07g061960,sscle_13g097000,sscle_16g111300	None	NA	NA	NA	NA
96	SLmutabT_12108	Scaffold_560	163	1042	-	879	0.994	SignalP_EUK	YES	NA	NO	NO	sscle_03g031910,sscle_09g074030,sscle_16g107730	SLangusT_06904,SLangusT_10931,SLangusT_12024	SLangusT_06904,SLangusT_10931,SLangusT_12024;sscle_03g031910,sscle_09g074030,sscle_16g107730	None	NA	NA	NA	NA
