# Supplementary material for: Prediction of pathogenicity genes involved in adaptation to a lupin host in the fungal pathogens Botrytis cinerea and Sclerotinia sclerotiorum via comparative genomics
Source: BMC Genomics. 2019 May 17;20:385. doi: 10.1186/s12864-019-5774-2 (PMC6525431; doi:10.1186/s12864-019-5774-2)
Supplement: Supplementary file 6 — Summary of PAV regions spanning 3 or more genes in reference isolates of Botrytis cinerea and Sclerotinia sclerotiorum, relative to alternate isolates of the same species. (XLSX 72 kb) [file 12864_2019_5774_MOESM6_ESM.xlsx]

## Sheet: Sscl
Region	geneName	CHR	geneStart	geneEnd	orientation	geneLength	effectorP	signalP	EffectorCandidate	cazym	pfam	dnds_sLang	dnds_sLmutab	%COV_Slang	%COV_Smut
1	sscle_03g024940	3	931675	932771	-	1096	NO	NO	NO	NA	PF01926_50S ribosome-binding GTPase	NO	NO	0	0
1	sscle_03g024950	3	934852	936199	+	1347	NO	NO	NO	NA	PF00923_Transaldolase	NO	NO	0	0
1	sscle_03g024960	3	937301	938536	+	1235	NO	NO	NO	NA	NO	NO	NO	0	0
2	sscle_03g024990	3	949738	950703	+	965	NO	NO	NO	NA	PF00043_Glutathione S-transferase, C-terminal domain;PF02798_Glutathione S-transferase, N-terminal domain	NO	NO	0	0
2	sscle_03g025000	3	952084	953453	+	1369	NO	NO	NO	NA	PF00891_O-methyltransferase	NO	NO	0	0
2	sscle_03g025010	3	953909	954609	+	700	0.938	NO	NO	NA	NO	NO	NO	0	0
3	sscle_03g026620	3	1493985	1496862	+	2877	NO	NO	NO	NA	PF12090_Spt20 family	NO	NO	1	0
3	sscle_03g026630	3	1497313	1498020	-	707	NO	NO	NO	NA	PF11326_Protein of unknown function (DUF3128)	NO	NO	1	0
3	sscle_03g026640	3	1498320	1500963	+	2643	NO	NO	NO	NA	PF10443_RNA12 protein	NO	NO	1	0
3	sscle_03g026650	3	1501722	1502522	+	800	NO	SignalP_EUK	NO	NA	NO	NO	NO	1	0
3	sscle_03g026660	3	1504585	1506286	-	1701	NO	NO	NO	NA	PF07690_Major Facilitator Superfamily	NO	NO	1	0
3	sscle_03g026670	3	1507542	1511566	-	4024	NO	NO	NO	NA	PF10650_Putative zinc-finger domain	NO	NO	1	0
3	sscle_03g026680	3	1512502	1519819	+	7317	NO	NO	NO	NA	PF01576_Myosin tail;PF00063_Myosin head (motor domain);PF02736_Myosin N-terminal SH3-like domain	NO	NO	1	0
4	sscle_03g026700	3	1524032	1525946	-	1914	NO	NO	NO	NA	PF01485_IBR domain, a half RING-finger domain	NO	NO	1	0
4	sscle_03g026710	3	1528127	1529558	+	1431	NO	NO	NO	AA7.hmm	PF01565_FAD binding domain	NO	NO	1	0
4	sscle_03g026720	3	1531867	1533363	+	1496	NO	NO	NO	NA	PF09792_Ubiquitin 3 binding protein But2 C-terminal domain	NO	NO	1	0
4	sscle_03g026730	3	1533870	1534690	-	820	NO	NO	NO	NA	PF00156_Phosphoribosyl transferase domain	NO	NO	1	0
4	sscle_03g026740	3	1537676	1538851	-	1175	NO	NO	NO	NA	NO	NO	NO	1	0
4	sscle_03g026750	3	1539390	1540598	+	1208	NO	NO	NO	NA	PF06999_Sucrase/ferredoxin-like	NO	NO	1	0
4	sscle_03g026760	3	1541498	1544201	+	2703	NO	NO	NO	NA	PF06371_Diaphanous GTPase-binding Domain	NO	NO	1	0
4	sscle_03g026770	3	1545621	1546884	-	1263	NO	NO	NO	NA	PF00400_WD domain, G-beta repeat	NO	NO	1	0
4	sscle_03g026780	3	1547761	1550221	+	2460	NO	NO	NO	NA	PF09070_PFU (PLAA family ubiquitin binding);PF00400_WD domain, G-beta repeat;PF08324_PUL domain	NO	NO	1	0
5	sscle_04g033610	4	546023	546229	+	206	0.994	NO	NO	NA	NO	NO	NO	1	0
5	sscle_04g033620	4	546890	548323	-	1433	NO	NO	NO	NA	PF01212_Beta-eliminating lyase	2.5	NA	1	0
5	sscle_04g033630	4	550154	550645	-	491	NO	NO	NO	NA	NO	2	mis	1	0
5	sscle_04g033640	4	550983	552428	-	1445	NO	NO	NO	NA	PF13535_ATP-grasp domain	NO	NO	1	0.0256055
5	sscle_04g033650	4	553862	555835	+	1973	NO	NO	NO	NA	PF00854_POT family	NO	NO	1	0
5	sscle_04g033660	4	556385	557131	-	746	NO	NO	NO	NA	NO	NO	NO	0.99866	0
6	sscle_04g033690	4	564717	565085	+	368	NO	NO	NO	NA	NO	NA	5	0.0896739	1
6	sscle_04g033700	4	565194	565706	+	512	0.859	NO	NO	NA	NO	NO	NO	0	1
6	sscle_04g033710	4	565858	566871	+	1013	NO	NO	NO	NA	PF01163_RIO1 family	NO	NO	0	1
7	sscle_04g033960	4	643524	647049	-	3525	NO	NO	NO	NA	PF03810_Importin-beta N-terminal domain;PF00514_Armadillo/beta-catenin-like repeat	NO	NO	1	0
7	sscle_04g033970	4	648508	649411	-	903	NO	NO	NO	NA	NO	NO	NO	1	0
7	sscle_04g033980	4	650016	650886	-	870	NO	NO	NO	NA	NO	NO	NO	1	0
8	sscle_04g037420	4	1878255	1879137	-	882	NO	NO	NO	NA	PF13419_Haloacid dehalogenase-like hydrolase	3	NA	1	0
8	sscle_012060	4	1879411	1879526	-	115	NO	NO	NO	NA	NO	NO	NO	1	0
8	sscle_04g037430	4	1879670	1880571	-	901	NO	NO	NO	NA	NO	NO	NO	1	0
8	sscle_04g037440	4	1882885	1883661	+	776	NO	SignalP_EUK	NO	NA	NO	NO	NO	1	0
9	sscle_04g039000	4	2421379	2422599	+	1220	NO	NO	NO	NA	PF03576_Peptidase family S58	NA	4	0	0.99918
9	sscle_04g039010	4	2424227	2425423	+	1196	NO	NO	NO	NA	NO	mis	4	0	1
9	sscle_04g039020	4	2426637	2428428	-	1791	NO	SignalP_EUK	NO	AA7.hmm	PF01565_FAD binding domain	NO	NO	0	1
10	sscle_06g051260	6	1010365	1012200	+	1835	NO	NO	NO	NA	PF13374_Tetratricopeptide repeat;PF06985_Heterokaryon incompatibility protein (HET)	NO	NO	0	1
10	sscle_06g051270	6	1012294	1012515	+	221	NO	NO	NO	NA	NO	NO	NO	0	1
10	sscle_06g051280	6	1012578	1012892	+	314	0.962	NO	NO	NA	PF12796_Ankyrin repeats (3 copies)	NO	NO	0.130573	1
11	sscle_06g051360	6	1043215	1043391	-	176	0.994	NO	NO	NA	NO	NO	NO	1	0
11	sscle_06g051370	6	1048636	1049682	-	1046	NO	NO	NO	NA	NO	NO	NO	1	0
11	sscle_06g051380	6	1055482	1056408	+	926	NO	NO	NO	NA	NO	NO	NO	1	0
12	sscle_06g054890	6	2320609	2322872	-	2263	NO	NO	NO	NA	NO	NO	NO	1	0
12	sscle_06g054900	6	2323653	2328893	+	5240	NO	NO	NO	NA	NO	NO	NO	0.79103	0.155153
12	sscle_06g054910	6	2328941	2329387	+	446	0.959	NO	NO	NA	PF12796_Ankyrin repeats (3 copies)	NO	NO	1	0
13	sscle_06g055040	6	2379684	2379833	+	149	NO	NO	NO	NA	NO	NO	NO	0	0
13	sscle_06g055050	6	2380081	2380453	+	372	0.968	NO	NO	NA	NO	NO	NO	0	0
13	sscle_06g055060	6	2381517	2382759	-	1242	NO	NO	NO	NA	PF13489_Methyltransferase domain	NO	NO	0	0
13	sscle_06g055070	6	2384449	2386441	+	1992	NO	NO	NO	NA	PF07690_Major Facilitator Superfamily	NO	NO	0	0
13	sscle_06g055080	6	2389353	2390632	-	1279	NO	NO	NO	CE10.hmm	PF07859_alpha/beta hydrolase fold	NO	NO	1	0
13	sscle_06g055090	6	2394146	2395780	-	1634	NO	NO	NO	NA	NO	NO	NO	0.0305998	0.0342717
13	sscle_06g055100	6	2397257	2397610	-	353	NO	NO	NO	NA	NO	NO	NO	0	0
14	sscle_07g060520	7	1889922	1890305	+	383	NO	NO	NO	NA	NO	NO	NO	0	1
14	sscle_07g060530	7	1890638	1891423	-	785	NO	NO	NO	NA	NO	NO	NO	0	1
14	sscle_07g060540	7	1893807	1894205	+	398	NO	NO	NO	NA	NO	NO	NO	0	1
15	sscle_07g060570	7	1899561	1901527	+	1966	NO	NO	NO	NA	NO	mis	2	0	1
15	sscle_07g060580	7	1901536	1901775	-	239	NO	NO	NO	NA	NO	NO	NO	0	1
15	sscle_07g060590	7	1903230	1903817	+	587	NO	NO	NO	NA	NO	NO	NO	0	1
16	sscle_012315	7	2389312	2391110	+	1798	NO	NO	NO	NA	NO	NO	NO	0	0
16	sscle_012335	7	2391261	2395947	+	4686	NO	NO	NO	NA	NO	NO	NO	0	0
16	sscle_012310	7	2399789	2401586	+	1797	NO	NO	NO	NA	NO	NO	NO	0	0
16	sscle_012330	7	2401737	2406424	+	4687	NO	NO	NO	NA	NO	NO	NO	0	0
17	sscle_012305	7	2420740	2422522	+	1782	NO	NO	NO	NA	NO	NO	NO	0	0
17	sscle_07g062080	7	2421591	2421962	+	371	0.909	NO	NO	NA	NO	NO	NO	0	0
17	sscle_012325	7	2422670	2427354	+	4684	NO	NO	NO	NA	NO	NO	NO	0	0.0491033
17	sscle_012300	7	2431188	2433001	+	1813	NO	NO	NO	NA	NO	NO	NO	0	0
17	sscle_08g062090	8	5186	5818	+	632	NO	SignalP_EUK	NO	NA	NO	NO	NO	0	1
18	sscle_08g067520	8	1887851	1891264	-	3413	NO	NO	NO	NA	PF14529_Endonuclease-reverse transcriptase;PF00078_Reverse transcriptase (RNA-dependent DNA polymerase);PF00075_RNase H	NO	NO	1	0
18	sscle_08g067530	8	1891657	1893162	-	1505	NO	NO	NO	NA	NO	NO	NO	1	0
18	sscle_08g067540	8	1893411	1894904	-	1493	NO	NO	NO	NA	NO	NO	NO	1	0
19	sscle_11g081180	11	93383	94264	-	881	NO	NO	NO	NA	NO	NO	NO	0	0.477866
19	sscle_11g081190	11	94503	95574	-	1071	NO	NO	NO	NA	NO	NO	NO	0	0
19	sscle_11g081200	11	96151	96424	-	273	0.891	NO	NO	NA	NO	NO	NO	0	0
19	sscle_11g081210	11	97608	99653	-	2045	NO	NO	NO	NA	NO	NO	NO	0	0.234719
20	sscle_11g081240	11	106022	107675	-	1653	NO	NO	NO	NA	NO	NO	NO	0	1
20	sscle_11g081250	11	110286	111071	+	785	NO	NO	NO	NA	NO	NO	NO	0	1
20	sscle_11g081260	11	111404	111787	-	383	NO	NO	NO	NA	NO	NO	NO	0	1
20	sscle_11g081270	11	113265	114561	-	1296	NO	NO	NO	NA	NO	NO	NO	0	0.970679
20	sscle_11g081280	11	117651	118875	+	1224	NO	NO	NO	NA	NO	NO	NO	0	1
21	sscle_11g081320	11	138628	140068	+	1440	NO	NO	NO	NA	NO	NO	NO	0	1
21	sscle_11g081330	11	140939	141564	+	625	NO	NO	NO	NA	NO	NO	NO	0	1
21	sscle_11g081340	11	142753	145013	+	2260	NO	NO	NO	NA	NO	NO	NO	0	1
22	sscle_11g081360	11	152135	153145	-	1010	NO	NO	NO	NA	PF00069_Protein kinase domain	NO	NO	0	0
22	sscle_11g081370	11	164275	166185	-	1910	NO	NO	NO	NA	NO	NO	NO	0	1
22	sscle_11g081380	11	168860	169688	-	828	NO	NO	NO	NA	NO	NO	NO	0	1
22	sscle_11g081390	11	170868	174415	-	3547	NO	NO	NO	NA	PF08022_FAD-binding domain;PF01794_Ferric reductase like transmembrane component;PF00069_Protein kinase domain;PF08030_Ferric reductase NAD binding domain	NO	NO	0	1
22	sscle_11g081400	11	174812	178358	+	3546	NO	NO	NO	NA	PF12520_Protein of unknown function (DUF3723)	mis	5	0	1
22	sscle_11g081410	11	179042	179674	+	632	0.814	NO	NO	NA	PF00069_Protein kinase domain	NO	NO	0	1
22	sscle_11g081420	11	180118	180710	-	592	NO	NO	NO	NA	NO	NO	NO	0	1
22	sscle_11g081430	11	181797	182441	-	644	NO	NO	NO	NA	NO	NO	NO	0	1
22	sscle_11g081440	11	183088	184195	-	1107	NO	NO	NO	NA	NO	NO	NO	0	1
22	sscle_11g081450	11	187174	188121	-	947	NO	NO	NO	NA	PF00319_SRF-type transcription factor (DNA-binding and dimerisation domain)	NO	NO	0	1
22	sscle_11g081460	11	188850	189215	-	365	NO	NO	NO	NA	NO	NO	NO	0	1
22	sscle_11g081470	11	190962	191564	+	602	NO	NO	NO	NA	NO	NO	NO	0	1
22	sscle_11g081480	11	191834	192220	-	386	NO	NO	NO	NA	NO	NO	NO	0	1
22	sscle_11g081490	11	192636	194926	+	2290	NO	NO	NO	NA	NO	NO	NO	0	1
22	sscle_11g081500	11	195310	195719	+	409	0.979	NO	NO	NA	NO	NO	NO	0	1
22	sscle_11g081510	11	196440	198515	+	2075	NO	NO	NO	NA	PF00226_DnaJ domain	NO	NO	0	1
23	sscle_11g081560	11	215402	217624	-	2222	NO	NO	NO	GH18.hmm	PF00704_Glycosyl hydrolases family 18	NO	NO	0	1
23	sscle_11g081570	11	222310	222999	-	689	NO	SignalP_EUK	NO	NA	PF07249_Cerato-platanin	NO	NO	0	1
23	sscle_11g081580	11	223987	225447	+	1460	NO	NO	NO	NA	NO	NO	NO	0	1
23	sscle_11g081590	11	225974	227170	+	1196	NO	NO	NO	NA	NO	NO	NO	0	1
23	sscle_11g081600	11	227755	228146	-	391	NO	NO	NO	NA	NO	NO	NO	0	1
23	sscle_11g081610	11	229582	230199	+	617	NO	SignalP_EUK	NO	NA	NO	NO	NO	0	1
23	sscle_11g081620	11	230507	231410	-	903	NO	NO	NO	NA	NO	NO	NO	0	1
23	sscle_11g081630	11	234503	237722	+	3219	NO	NO	NO	NA	NO	NO	NO	0	1
23	sscle_11g081640	11	237804	238707	-	903	NO	NO	NO	NA	NO	NO	NO	0	1
24	sscle_11g081670	11	245816	246218	-	402	0.958	NO	NO	NA	NO	mis	5	0	1
24	sscle_11g081680	11	248375	248988	+	613	NO	NO	NO	NA	NO	mis	2.5	0	1
24	sscle_11g081690	11	249730	251424	-	1694	NO	NO	NO	NA	NO	mis	4	0	0.772727
24	sscle_11g081700	11	252834	254313	+	1479	NO	NO	NO	NA	NO	NO	NO	0	1
24	sscle_11g081710	11	254844	255294	-	450	0.969	NO	NO	NA	NO	NO	NO	0	1
25	sscle_11g085580	11	1670691	1672484	+	1793	NO	SignalP_EUK	NO	NA	NO	NO	NO	0	0
25	sscle_11g085590	11	1675384	1677130	-	1746	NO	NO	NO	NA	PF00342_Phosphoglucose isomerase	NO	NO	0	0
25	sscle_11g085600	11	1679825	1682008	-	2183	NO	NO	NO	NA	PF00069_Protein kinase domain;PF00433_Protein kinase C terminal domain	NO	NO	0	0
25	sscle_11g085610	11	1684128	1685752	+	1624	NO	NO	NO	NA	PF00569_Zinc finger, ZZ type;PF00249_Myb-like DNA-binding domain	NO	NO	0	0
26	sscle_14g101950	14	1728114	1729997	-	1883	NO	NO	NO	NA	NO	NO	NO	1	0
26	sscle_14g101960	14	1734964	1738274	-	3310	NO	NO	NO	NA	PF07923_N1221-like protein;PF11882_Domain of unknown function (DUF3402)	NO	NO	1	0
26	sscle_14g101970	14	1739394	1741216	-	1822	NO	NO	NO	GH47.hmm	PF01532_Glycosyl hydrolase family 47	NO	NO	1	0
26	sscle_14g101980	14	1741825	1743561	+	1736	NO	SignalP_EUK	NO	NA	NO	NO	NO	1	0
27	sscle_14g102220	14	1811092	1811663	+	571	0.818	NO	NO	NA	NO	NO	NO	0	0
27	sscle_14g102230	14	1812973	1813401	+	428	0.943	NO	NO	NA	NO	NO	NO	0	0
27	sscle_14g102240	14	1814545	1815276	+	731	NO	NO	NO	NA	NO	NO	NO	0	0
28	sscle_15g104310	15	793101	795254	-	2153	NO	NO	NO	NA	NO	NO	NO	1	0
28	sscle_15g104320	15	795996	796961	+	965	NO	NO	NO	NA	NO	NO	NO	1	0
28	sscle_15g104330	15	797788	798734	+	946	NO	NO	NO	NA	NO	NO	NO	1	0
29	sscle_15g105650	15	1203281	1204861	-	1580	NO	NO	NO	NA	PF08022_FAD-binding domain;PF08030_Ferric reductase NAD binding domain	NO	NO	0	1
29	sscle_15g105660	15	1205736	1206509	+	773	NO	NO	NO	NA	PF00319_SRF-type transcription factor (DNA-binding and dimerisation domain)	NO	NO	0	1
29	sscle_15g105670	15	1207213	1209170	+	1957	NO	NO	NO	NA	NO	NO	NO	0	1
29	sscle_15g105680	15	1209435	1211872	-	2437	NO	NO	NO	NA	NO	NO	NO	0.0061551	1
29	sscle_15g105690	15	1212969	1213904	-	935	NO	NO	NO	NA	NO	NO	NO	0	1
29	sscle_15g105700	15	1213979	1215201	-	1222	NO	NO	NO	NA	NO	NO	NO	0	1
29	sscle_15g105710	15	1223287	1224441	-	1154	NO	NO	NO	NA	NO	NO	NO	0	1
29	sscle_15g105720	15	1224573	1224866	-	293	NO	NO	NO	NA	NO	NO	NO	0	1
30	sscle_16g109940	16	934873	935556	+	683	NO	NO	NO	NA	PF05711_Macrocin-O-methyltransferase (TylF)	NO	NO	1	0
30	sscle_16g109950	16	935625	937406	-	1781	NO	NO	NO	NA	PF06985_Heterokaryon incompatibility protein (HET)	NO	NO	1	0
30	sscle_16g109960	16	938697	939467	+	770	NO	NO	NO	NA	PF11913_Protein of unknown function (DUF3431)	NO	NO	1	0
31	sscle_16g110130	16	1003469	1003887	-	418	NO	SignalP_EUK	NO	NA	NO	NO	NO	1	0
31	sscle_16g110140	16	1004900	1005955	-	1055	NO	NO	NO	NA	PF11807_Domain of unknown function (DUF3328)	NO	NO	1	0
31	sscle_16g110150	16	1010710	1011281	-	571	0.955	NO	NO	NA	PF01042_Endoribonuclease L-PSP	NO	NO	1	0
31	sscle_16g110160	16	1013923	1015173	+	1250	NO	NO	NO	NA	PF00300_Histidine phosphatase superfamily (branch 1)	2	mis	1	0
31	sscle_16g110170	16	1016185	1016954	+	769	NO	NO	NO	NA	NO	NO	NO	1	0
31	sscle_16g110180	16	1019149	1020834	+	1685	NO	NO	NO	NA	PF11951_Fungal specific transcription factor domain;PF00172_Fungal Zn(2)-Cys(6) binuclear cluster domain	NO	NO	1	0
31	sscle_16g110190	16	1022339	1026008	+	3669	NO	NO	NO	NA	NO	NO	NO	1	0
31	sscle_16g110200	16	1030444	1031192	+	748	NO	SignalP_EUK	NO	NA	NO	NO	NO	1	0
31	sscle_16g110210	16	1033392	1034016	-	624	NO	SignalP_EUK	NO	NA	NO	NO	NO	1	0
31	sscle_16g110220	16	1034124	1034318	-	194	0.999	NO	NO	NA	NO	NO	NO	1	0
32	sscle_16g111050	16	1329595	1333438	-	3843	NO	NO	NO	NA	PF00168_C2 domain	NO	NO	1	0
32	sscle_16g111060	16	1334260	1335915	+	1655	NO	NO	NO	CE9.hmm	PF01979_Amidohydrolase family	NO	NO	1	0
32	sscle_16g111070	16	1338491	1339733	+	1242	NO	SignalP_EUK	NO	NA	PF00775_Dioxygenase	NO	NO	1	0
32	sscle_16g111080	16	1341039	1341521	+	482	NO	SignalP_EUK	NO	NA	PF01817_Chorismate mutase type II	NO	NO	1	0

## Sheet: Bcin
Region	geneName	CHR	geneStart	geneEnd	orientation	geneLength	effectorP	signalP	EffectorCandidate	cazym	pfam	dnds_bcinLang	%COV_Blang	%COV_Bcin_T4	%COV_Bcin_BCDW
1	Bcin01p00010	1	5429	7175	+	1746	NO	NO	NO	NA	NmrA-like family_PF05368	NO	0	0	1
1	Bcin01p00020	1	7209	9468	+	2259	NO	NO	NO	NA	Flavin-binding monooxygenase-like_PF00743	NO	0	0	1
1	Bcin01p00030	1	9772	11969	-	2197	NO	NO	NO	NA	Cytochrome P450_PF00067	NO	0	0	1
1	Bcin01p00040	1	12154	14130	+	1976	NO	NO	NO	NA	Cytochrome P450_PF00067	NO	0	0	1
1	Bcin01p00050	1	14259	15636	-	1377	NO	NO	NO	NA	Alcohol dehydrogenase GroES-like domain_PF08240	NO	0	0	1
1	Bcin01p00060	1	15855	23759	+	7904	NO	NO	NO	NA	Phosphopantetheine attachment site_PF00550;Beta-ketoacyl synthase, N-terminal domain_PF00109;KR domain_PF08659;Beta-ketoacyl synthase, C-terminal domain_PF02801;Acyl transferase domain_PF00698;Polyketide synthase dehydratase_PF14765;Ketoacyl-synthetase C-terminal extension_PF16197;Methyltransferase domain_PF08242	NO	0	0	1
1	Bcin01p00070	1	39390	41452	-	2062	NO	NO	NO	NA	Cytochrome P450_PF00067	NO	0.0164888	0	1
1	Bcin01p00080	1	41506	44494	-	2988	NO	NO	NO	NA	FAD binding domain_PF01494	NO	0	0	1
1	Bcin01p00090	1	45170	52906	-	7736	NO	NO	NO	NA	Zinc-binding dehydrogenase_PF00107;KR domain_PF08659;Alcohol dehydrogenase GroES-like domain_PF08240;Acyl transferase domain_PF00698;Phosphopantetheine attachment site_PF00550;Ketoacyl-synthetase C-terminal extension_PF16197;Beta-ketoacyl synthase, C-terminal domain_PF02801;Beta-ketoacyl synthase, N-terminal domain_PF00109;Polyketide synthase dehydratase_PF14765	NO	0	0	1
1	Bcin01p00100	1	53107	54450	-	1343	NO	NO	NO	NA	NO	NO	0	0	1
1	Bcin01p00110	1	54595	56431	+	1836	NO	NO	NO	NA	Transferase family_PF02458	NO	0	0	1
1	Bcin01p00120	1	56498	58186	+	1688	NO	NO	NO	NA	NO	NO	0	0	1
1	Bcin01p00130	1	58743	61522	+	2779	NO	NO	NO	NA	NO	NO	0	0	1
1	Bcin01p00140	1	63176	65776	-	2600	0.981	NO	NO	NA	Fungal specific transcription factor domain_PF04082	NO	0	0	1
1	Bcin01p00150	1	66560	67549	+	989	1	NO	NO	NA	NO	NO	0	0	1
1	Bcin01p00160	1	67717	69693	-	1976	NO	NO	NO	NA	short chain dehydrogenase_PF00106	NO	0	0	1
1	Bcin01p00170	1	85803	88595	-	2792	NO	NO	NO	NA	Amino acid permease_PF00324	NO	1	0	1
1	Bcin01p00180	1	90467	95656	-	5189	NO	NO	NO	NA	ABC transporter_PF00005;ABC transporter transmembrane region_PF00664	NO	1	0.196184	1
2	Bcin01p03890	1	1435274	1436747	-	1473	NO	NO	NO	NA	Protein of unknown function (DUF3632)_PF12311	NO	0	0	0
2	Bcin01p03900	1	1438919	1439531	-	612	0.999	SignalP_EUK	YES	NA	NO	NO	0	0	0
2	Bcin01p03910	1	1439866	1440921	+	1055	0.993	NO	NO	NA	NO	NO	0	0	0
3	Bcin01p05860	1	2047047	2048273	-	1226	NO	NO	NO	NA	NmrA-like family_PF05368	NO	0	1	1
3	Bcin01p05870	1	2049422	2050825	+	1403	NO	NO	NO	NA	NAD dependent epimerase/dehydratase family_PF01370;NmrA-like family_PF05368	NO	0	1	1
3	Bcin01p05880	1	2051470	2052950	+	1480	NO	NO	NO	NA	NO	NO	0	1	1
4	Bcin01p08140	1	2854114	2855613	-	1499	NO	NO	NO	NA	NO	NO	0.141428	1	1
4	Bcin01p08150	1	2856450	2859926	-	3476	NO	NO	NO	NA	NO	NO	0	1	1
4	Bcin01p08160	1	2862767	2864851	+	2084	NO	NO	NO	NA	NO	NO	0.252399	1	1
5	Bcin01p10880	1	3799273	3802715	-	3442	NO	NO	NO	NA	Fungal specific transcription factor domain_PF11951;Fungal Zn(2)-Cys(6) binuclear cluster domain_PF00172	NO	1	0	1
5	Bcin01p10890	1	3810265	3814037	+	3772	NO	NO	NO	NA	SAM domain (Sterile alpha motif)_PF00536	NO	1	0	1
5	Bcin01p10900	1	3814521	3815507	-	986	0.816	NO	NO	NA	NO	2	1	0	1
5	Bcin01p10910	1	3815614	3817863	-	2249	NO	NO	NO	NA	Major Facilitator Superfamily_PF07690	NO	1	0	1
5	Bcin01p10920	1	3818399	3821347	-	2948	NO	NO	NO	NA	Membrane bound O-acyl transferase family_PF13813	NO	1	0	1
5	Bcin01p10930	1	3821352	3825814	+	4462	NO	NO	NO	NA	NO	NO	1	0	1
5	Bcin01p10940	1	3826126	3828364	+	2238	NO	SignalP_EUK	NO	NA	Cytochrome P450_PF00067	NO	1	0	1
5	Bcin01p10950	1	3828482	3830132	+	1650	NO	NO	NO	NA	NO	NO	1	0	1
5	Bcin01p10960	1	3830596	3833325	-	2729	NO	NO	NO	NA	Fungal specific transcription factor domain_PF11951;Fungal Zn(2)-Cys(6) binuclear cluster domain_PF00172	NO	1	0	1
5	Bcin01p10970	1	3835975	3839730	-	3755	NO	NO	NO	NA	mRNA capping enzyme, beta chain_PF02940	NO	1	0	1
5	Bcin01p10980	1	3840262	3844303	+	4041	NO	NO	NO	NA	HEAT repeats_PF13646;Proteasome/cyclosome repeat_PF01851	NO	1	0	1
6	Bcin01p11440	1	4022813	4023849	+	1036	NO	NO	NO	NA	Tannase and feruloyl esterase_PF07519	NO	1	0	1
6	Bcin01p11450	1	4026579	4031261	-	4682	NO	NO	NO	NA	Condensation domain_PF00668;AMP-binding enzyme_PF00501	NO	1	0	1
6	Bcin01p11460	1	4031427	4032975	+	1548	NO	NO	NO	NA	NO	NO	1	0	1
6	Bcin01p11470	1	4033100	4034603	+	1503	NO	NO	NO	NA	NO	NO	1	0	1
6	Bcin01p11480	1	4036730	4040301	-	3571	NO	NO	NO	NA	FAD binding domain_PF00667;Flavodoxin_PF00258;Cytochrome P450_PF00067;Oxidoreductase NAD-binding domain_PF00175	NO	1	0	1
6	Bcin01p11490	1	4040509	4041961	+	1452	NO	NO	NO	NA	O-methyltransferase_PF00891	NO	1	0	1
6	Bcin01p11500	1	4046107	4048089	+	1982	NO	NO	NO	NA	alpha/beta hydrolase fold_PF00561	NO	1	0	1
6	Bcin01p11510	1	4052441	4054355	+	1914	NO	NO	NO	NA	NO	NO	1	0.252874	1
7	Bcin01p11560	1	4102090	4107201	+	5111	NO	NO	NO	NA	NO	NO	0	0.236353	0
7	Bcin10p00010	10	107	2148	-	2041	NO	NO	NO	NA	NO	NO	1	0	0
7	Bcin10p00020	10	2889	5141	+	2252	NO	NO	NO	NA	Major Facilitator Superfamily_PF07690	NO	1	0	0
8	Bcin10p00100	10	37014	38255	+	1241	NO	NO	NO	NA	NO	NO	1	0	1
8	Bcin10p00110	10	41195	43491	-	2296	NO	NO	NO	NA	Glucosamine-6-phosphate isomerases/6-phosphogluconolactonase_PF01182	NO	1	0	1
8	Bcin10p00120	10	43952	46055	+	2103	NO	NO	NO	NA	HAD-hyrolase-like_PF13242;Haloacid dehalogenase-like hydrolase_PF13344	NO	1	0	1
8	Bcin10p00130	10	46784	49276	+	2492	NO	NO	NO	NA	SET domain_PF00856	2	1	0	1
8	Bcin10p00140	10	51187	52794	-	1607	NO	NO	NO	NA	Enoyl-(Acyl carrier protein) reductase_PF13561	NO	0	0	0
8	Bcin10p00150	10	54059	56081	+	2022	NO	NO	NO	NA	Amidohydrolase family_PF01979	NO	0	0	0
8	Bcin10p00160	10	57848	60796	+	2948	NO	NO	NO	NA	NO	2.73333	0.998982	0	1
8	Bcin10p00170	10	65853	68749	-	2896	NO	NO	NO	NA	NO	NO	0	0.642265	1
8	Bcin10p00180	10	70738	72892	-	2154	NO	NO	NO	NA	NO	NO	0	0.297586	1
9	Bcin10p04460	10	1716917	1717393	+	476	NO	NO	NO	NA	NO	NO	0	1	1
9	Bcin10p04470	10	1717534	1718696	-	1162	NO	NO	NO	NA	NO	NO	0	1	1
9	Bcin10p04480	10	1719208	1724306	-	5098	NO	NO	NO	NA	NO	NO	0	0.972342	0.982935
9	Bcin10p04490	10	1724434	1726045	+	1611	NO	NO	NO	NA	NO	NO	0	1	1
9	Bcin10p04500	10	1726209	1729743	-	3534	NO	NO	NO	NA	NO	NO	0	1	1
9	Bcin10p04510	10	1730147	1731916	-	1769	NO	NO	NO	NA	Tc5 transposase DNA-binding domain_PF03221;DDE superfamily endonuclease_PF03184;helix-turn-helix, Psq domain_PF05225	NO	0	1	1
9	Bcin10p04520	10	1734263	1735541	+	1278	NO	NO	NO	NA	NO	NO	0	1	1
10	Bcin10p05870	10	2255492	2258798	-	3306	NO	NO	NO	NA	Cytochrome P450_PF00067	NO	0	0	1
10	Bcin10p05880	10	2259929	2262546	-	2617	NO	NO	NO	NA	16S rRNA methyltransferase RsmB/F_PF01189	NO	1	0	1
10	Bcin10p05890	10	2262660	2264058	+	1398	NO	NO	NO	NA	Ribosomal protein L24e_PF01246	NO	1	0	1
10	Bcin10p05900	10	2264455	2267719	-	3264	NO	NO	NO	NA	FHA domain_PF00498;Forkhead domain_PF00250	NO	1	0	1
10	Bcin10p05910	10	2272327	2276378	-	4051	NO	SignalP_EUK	NO	NA	NO	NO	1	0	1
10	Bcin10p05920	10	2277393	2279608	-	2215	NO	NO	NO	NA	Misato Segment II tubulin-like domain_PF10644;Tubulin domain_PF14881	NO	1	0	1
10	Bcin10p05930	10	2279641	2280651	+	1010	NO	NO	NO	NA	AhpC/TSA antioxidant enzyme_PF13911	NO	1	0	1
10	Bcin10p05940	10	2280676	2282291	-	1615	NO	NO	NO	NA	SnoaL-like domain_PF13577	NO	1	0	1
10	Bcin10p05950	10	2282387	2285061	-	2674	NO	NO	NO	NA	NO	NO	1	0	1
10	Bcin10p05960	10	2287275	2290132	+	2857	NO	NO	NO	NA	NO	NO	1	0	0.99685
11	Bcin10p06090	10	2342993	2343987	+	994	NO	NO	NO	NA	NO	NO	1	0	1
11	Bcin10p06100	10	2344208	2349793	-	5585	NO	NO	NO	NA	NO	NO	1	0	1
11	Bcin10p06110	10	2351075	2353421	+	2346	NO	NO	NO	NA	Sodium/hydrogen exchanger family_PF00999	NO	1	0	1
11	Bcin10p06120	10	2353476	2354865	-	1389	0.847	NO	NO	NA	NO	2.25	1	0	1
11	Bcin10p06130	10	2354903	2357037	-	2134	NO	SignalP_EUK	NO	GH28.hmm	Glycosyl hydrolases family 28_PF00295	NO	1	0	1
11	Bcin10p06140	10	2363809	2365150	-	1341	NO	SignalP_EUK	NO	NA	LysM domain_PF01476	NO	1	0	1
11	Bcin10p06150	10	2365608	2366537	-	929	0.866	NO	NO	NA	Interferon-induced 6-16 family_PF06140	NO	1	0	1
11	Bcin10p06160	10	2368520	2369547	+	1027	NO	NO	NO	NA	NO	NO	0	0	0
11	Bcin10p06170	10	2369568	2371274	+	1706	NO	NO	NO	NA	NO	NO	0	0	0
11	Bcin10p06180	10	2372089	2374371	-	2282	NO	NO	NO	NA	NO	NO	0	0	0.401402
11	Bcin10p06190	10	2374821	2375459	-	638	NO	NO	NO	NA	NO	NO	0	0	1
11	Bcin10p06200	10	2376379	2379929	+	3550	NO	NO	NO	NA	NO	NO	0	0	0.934929
11	Bcin10p06210	10	2380944	2382584	-	1640	NO	NO	NO	NA	NO	3	0.282317	0	0.282317
11	Bcin10p06220	10	2383247	2384894	-	1647	NO	NO	NO	NA	NO	NO	0	0	0
11	Bcin10p06230	10	2385374	2387263	-	1889	NO	NO	NO	NA	Domain of unknown function (DUF1768)_PF08719	3.375	0.777131	0	0.797777
11	Bcin10p06240	10	2388347	2392936	+	4589	NO	NO	NO	NA	Helicase conserved C-terminal domain_PF00271;SNF2 family N-terminal domain_PF00176	2.05882	0.900196	0	1
11	Bcin10p06250	10	2410452	2415389	+	4937	NO	NO	NO	NA	NO	NO	0	0	0
11	Bcin10p06260	10	2415584	2417190	-	1606	NO	NO	NO	NA	NO	NO	0	0	0
11	Bcin10p06270	10	2417462	2419265	-	1803	NO	NO	NO	NA	NO	NO	0	0	0
11	Bcin11p00010	11	9354	11945	-	2591	NO	SignalP_EUK	NO	GH1.hmm	Glycosyl hydrolase family 1_PF00232	NO	0.0108066	0	0.0088769
11	Bcin11p00020	11	12711	15105	+	2394	NO	NO	NO	CE10.hmm	Carboxylesterase family_PF00135	NO	0	0	1
11	Bcin11p00030	11	18876	21048	+	2172	NO	NO	NO	NA	NmrA-like family_PF05368	NO	0	0.763812	1
11	Bcin11p00040	11	23584	26020	+	2436	NO	SignalP_EUK	NO	AA7.hmm	FAD binding domain_PF01565	NO	0	1	1
12	Bcin11p06500	11	2302756	2303805	-	1049	NO	NO	NO	NA	NO	3.33333	1	0	1
12	Bcin11p06510	11	2304342	2305529	-	1187	NO	NO	NO	NA	Trichodiene synthase (TRI5)_PF06330	2.3	1	0	1
12	Bcin11p06520	11	2306184	2308590	+	2406	NO	NO	NO	NA	NO	NO	0	0	1
13	Bcin11p06540	11	2334818	2336457	-	1639	NO	NO	NO	NA	Alpha/beta hydrolase family_PF12697	NO	1	0	1
13	Bcin11p06550	11	2340014	2340656	-	642	NO	NO	NO	NA	NO	NO	0.523365	0	1
13	Bcin11p06560	11	2353431	2357705	+	4274	NO	NO	NO	NA	NO	NO	0	0.259476	0
13	Bcin12p00010	12	5086	7100	+	2014	NO	NO	NO	NA	Cytochrome P450_PF00067	NO	1	0	1
13	Bcin12p00020	12	12902	13366	+	464	0.917	NO	NO	NA	NO	NO	1	0	1
14	Bcin12p01720	12	611993	613439	+	1446	NO	NO	NO	NA	NO	NO	1	0	1
14	Bcin12p01730	12	613994	614730	-	736	NO	NO	NO	NA	NO	3	1	0	1
14	Bcin12p01740	12	615061	616023	-	962	NO	NO	NO	NA	NO	NO	1	0	1
14	Bcin12p01750	12	616252	617660	-	1408	NO	NO	NO	NA	short chain dehydrogenase_PF00106	3	1	0	1
14	Bcin12p01760	12	619807	621104	+	1297	NO	NO	NO	NA	Replication protein A C terminal_PF08784;OB-fold nucleic acid binding domain_PF01336	NO	1	0	1
14	Bcin12p01770	12	621153	622727	-	1574	NO	NO	NO	NA	Acetyltransferase (GNAT) domain_PF13673	NO	1	0	1
14	Bcin12p01780	12	623246	624580	-	1334	NO	NO	NO	NA	NUDIX domain_PF00293	NO	1	0	1
14	Bcin12p01790	12	624766	627134	+	2368	NO	NO	NO	NA	NO	NO	1	0	1
14	Bcin12p01800	12	627333	629747	+	2414	NO	NO	NO	NA	NO	4	1	0	1
14	Bcin12p01810	12	630215	633141	-	2926	NO	NO	NO	NA	DBP10CT (NUC160) domain_PF08147;Helicase conserved C-terminal domain_PF00271;DEAD/DEAH box helicase_PF00270	NO	1	0	1
14	Bcin12p01820	12	633283	635860	+	2577	NO	NO	NO	NA	Helicase conserved C-terminal domain_PF00271;Domain of unknown function (DUF4217)_PF13959;DEAD/DEAH box helicase_PF00270	NO	1	0	1
14	Bcin12p01830	12	635969	638047	+	2078	NO	NO	NO	NA	Phosphoadenosine phosphosulfate reductase family_PF01507	NO	1	0	1
14	Bcin12p01840	12	638050	641732	-	3682	NO	NO	NO	NA	Sad1 / UNC-like C-terminal_PF07738	2	1	0	1
14	Bcin12p01850	12	641757	644777	-	3020	NO	NO	NO	NA	NO	2.5	1	0	1
14	Bcin12p01860	12	646205	648178	+	1973	NO	NO	NO	NA	GDP-mannose 4,6 dehydratase_PF16363	NO	1	0	1
14	Bcin12p01870	12	649006	651017	+	2011	NO	NO	NO	NA	Alcohol dehydrogenase GroES-like domain_PF08240;Zinc-binding dehydrogenase_PF00107	NO	1	0	1
15	Bcin12p04300	12	1443135	1445106	+	1971	NO	NO	NO	NA	NO	NO	1	0	0
15	Bcin12p04310	12	1450013	1451386	+	1373	NO	NO	NO	NA	NO	2	1	0	0
15	Bcin12p04320	12	1451592	1453923	+	2331	NO	NO	NO	NA	Fungal Zn(2)-Cys(6) binuclear cluster domain_PF00172;Fungal specific transcription factor domain_PF04082	NO	1	0	0
15	Bcin12p04330	12	1454147	1456388	-	2241	NO	NO	NO	NA	X-Pro dipeptidyl-peptidase C-terminal non-catalytic domain_PF08530;X-Pro dipeptidyl-peptidase (S15 family)_PF02129	NO	1	0	0
15	Bcin12p04340	12	1466219	1467797	-	1578	0.919	NO	NO	NA	NO	NO	0	0	0
15	Bcin12p04350	12	1467860	1469847	+	1987	NO	NO	NO	NA	NO	NO	0	0	0
15	Bcin12p04360	12	1484710	1485339	+	629	0.998	NO	NO	NA	NO	NO	0	0	0
15	Bcin12p04370	12	1487834	1488509	+	675	NO	NO	NO	NA	NO	NO	0	0	0
16	Bcin12p05320	12	1801748	1803217	+	1469	NO	NO	NO	NA	NO	NO	1	0	1
16	Bcin12p05330	12	1803445	1804707	-	1262	0.908	NO	NO	NA	Glycolipid transfer protein (GLTP)_PF08718	NO	1	0	1
16	Bcin12p05340	12	1806178	1807844	+	1666	NO	NO	NO	NA	NAD dependent epimerase/dehydratase family_PF01370	NO	1	0	1
16	Bcin12p05350	12	1851353	1853101	+	1748	NO	NO	NO	NA	NO	NO	1	0	1
16	Bcin12p05360	12	1853217	1859614	-	6397	NO	NO	NO	GT2.hmm	Cytochrome b5-like Heme/Steroid binding domain_PF00173;DEK C terminal domain_PF08766;Chitin synthase_PF03142;Myosin head (motor domain)_PF00063	NO	1	0	1
16	Bcin12p05370	12	1862651	1869049	+	6398	NO	NO	NO	GT2.hmm	Myosin head (motor domain)_PF00063;Cytochrome b5-like Heme/Steroid binding domain_PF00173;DEK C terminal domain_PF08766;Chitin synthase_PF03142	NO	1	0	1
16	Bcin12p05380	12	1869664	1870645	+	981	0.867	NO	NO	NA	NO	4.5	1	0	1
16	Bcin12p05390	12	1871152	1871926	+	774	NO	NO	NO	NA	NO	3	1	0	1
16	Bcin12p05400	12	1872160	1873188	+	1028	NO	NO	NO	NA	NO	NO	1	0	1
16	Bcin12p05410	12	1873122	1874254	-	1132	NO	NO	NO	NA	RNA recognition motif. (a.k.a. RRM, RBD, or RNP domain)_PF00076	NO	1	0	1
16	Bcin12p05420	12	1874430	1876319	+	1889	NO	NO	NO	NA	Aldehyde dehydrogenase family_PF00171	NO	1	0	1
16	Bcin12p05430	12	1877344	1878541	+	1197	0.983	NO	NO	NA	NO	NO	1	0	1
16	Bcin12p05440	12	1878811	1882065	-	3254	NO	NO	NO	NA	NO	NO	0.917332	0	1
16	Bcin12p05450	12	1883503	1885207	+	1704	NO	NO	NO	NA	NO	NO	1	0	1
16	Bcin12p05460	12	1885296	1887512	-	2216	NO	NO	NO	CE10.hmm	Carboxylesterase family_PF00135	NO	1	0	1
16	Bcin12p05470	12	1891479	1895473	+	3994	NO	NO	NO	NA	Sodium/calcium exchanger protein_PF01699	NO	1	0	1
16	Bcin12p05480	12	1896751	1898279	+	1528	NO	NO	NO	NA	SRR1_PF07985	NO	1	0	1
16	Bcin12p05490	12	1898779	1900390	+	1611	NO	NO	NO	NA	SRR1_PF07985	NO	1	0	1
16	Bcin12p05500	12	1900456	1902012	-	1556	NO	NO	NO	NA	short chain dehydrogenase_PF00106	3	1	0	1
16	Bcin12p05510	12	1902411	1904736	-	2325	NO	NO	NO	NA	Amino acid permease_PF13520	NO	1	0	1
16	Bcin12p05520	12	1905625	1906607	-	982	NO	NO	NO	NA	Acetyltransferase (GNAT) domain_PF13673	NO	1	0	1
16	Bcin12p05530	12	1907047	1908408	+	1361	NO	NO	NO	NA	Acid Phosphatase_PF12689	NO	1	0	1
16	Bcin12p05540	12	1908612	1912655	+	4043	NO	NO	NO	NA	Rad4 beta-hairpin domain 2_PF10404;Rad4 beta-hairpin domain 3_PF10405;Rad4 transglutaminase-like domain_PF03835;Rad4 beta-hairpin domain 1_PF10403	NO	1	0	1
16	Bcin12p05550	12	1913011	1915096	-	2085	NO	NO	NO	NA	Aminotransferase class I and II_PF00155	NO	1	0	1
16	Bcin12p05560	12	1915529	1916870	-	1341	NO	NO	NO	NA	SNARE-complex protein Syntaxin-18 N-terminus_PF10496	NO	1	0	1
16	Bcin12p05570	12	1917657	1920108	+	2451	NO	NO	NO	NA	Major Facilitator Superfamily_PF07690	NO	1	0	1
16	Bcin12p05580	12	1920465	1923067	+	2602	NO	NO	NO	NA	NO	NO	1	0	1
16	Bcin12p05590	12	1923335	1925961	-	2626	NO	NO	NO	NA	NO	NO	0	0	1
16	Bcin12p05600	12	1926323	1928511	+	2188	NO	NO	NO	NA	NO	NO	0	0	1
16	Bcin12p05610	12	1929102	1931272	+	2170	NO	NO	NO	NA	Transcription-silencing protein Clr2_PF10383;Transcription-silencing protein, cryptic loci regulator Clr2_PF16761	NO	1	0	1
16	Bcin12p05620	12	1933149	1934766	+	1617	NO	SignalP_EUK	NO	PL1.hmm	Pectate lyase_PF00544	NO	1	0	1
16	Bcin12p05630	12	1935523	1938160	-	2637	NO	NO	NO	NA	NO	NO	1	0	1
16	Bcin12p05640	12	1952055	1953777	+	1722	NO	NO	NO	NA	Zinc-binding dehydrogenase_PF00107;Alcohol dehydrogenase GroES-like domain_PF08240	NO	1	0	1
16	Bcin12p05650	12	1953824	1956593	-	2769	NO	NO	NO	NA	NO	NO	1	0	1
16	Bcin12p05660	12	1957315	1958723	-	1408	NO	NO	NO	CE10.hmm	NO	NO	1	0	1
16	Bcin12p05670	12	1958909	1960823	+	1914	NO	NO	NO	NA	FAD binding domain_PF01494	NO	1	0	1
16	Bcin12p05680	12	1961047	1963648	+	2601	NO	NO	NO	NA	Fungal Zn(2)-Cys(6) binuclear cluster domain_PF00172;Fungal specific transcription factor domain_PF04082	NO	1	0	1
16	Bcin12p05690	12	1964879	1966150	+	1271	NO	NO	NO	NA	Glutathione S-transferase, C-terminal domain_PF00043;Glutathione S-transferase, N-terminal domain_PF13417	NO	1	0	1
16	Bcin12p05700	12	1966154	1967498	-	1344	NO	NO	NO	GH105.hmm	Glycosyl Hydrolase Family 88_PF07470	NO	1	0	1
16	Bcin12p05710	12	1968278	1969711	-	1433	NO	NO	NO	NA	Sirohaem biosynthesis protein central_PF14824;Sirohaem biosynthesis protein C-terminal_PF14823;Putative NAD(P)-binding_PF13241	NO	1	0	1
16	Bcin12p05720	12	1969765	1972401	+	2636	NO	NO	NO	NA	FYVE zinc finger_PF01363;Rabenosyn Rab binding domain_PF11464	NO	1	0	1
16	Bcin12p05730	12	1972637	1974527	-	1890	NO	NO	NO	NA	2-oxoacid dehydrogenases acyltransferase (catalytic domain)_PF00198;Biotin-requiring enzyme_PF00364;e3 binding domain_PF02817	NO	1	0	1
16	Bcin12p05740	12	1974831	1980748	+	5917	NO	NO	NO	NA	Dimerisation and cyclophilin-binding domain of Mon2_PF16213;Sec7 domain_PF01369;Domain of unknown function (DUF1981)_PF09324;Guanine nucleotide exchange factor in Golgi transport N-terminal_PF12783	NO	1	0	1
16	Bcin12p05750	12	1981672	1984968	+	3296	NO	NO	NO	NA	NO	NO	1	0	1
16	Bcin12p05760	12	1986304	1988877	-	2573	NO	NO	NO	NA	Ras family_PF00071	NO	1	0	1
16	Bcin12p05770	12	1992820	1995035	-	2215	NO	NO	NO	NA	Probable molybdopterin binding domain_PF00994	NO	1	0	1
16	Bcin12p05780	12	1996236	1998149	+	1913	NO	NO	NO	NA	CRAL/TRIO, N-terminal domain_PF03765;CRAL/TRIO domain_PF00650	NO	1	0	1
16	Bcin12p05790	12	1998600	2000187	-	1587	NO	NO	NO	NA	PI31 proteasome regulator_PF08577;PI31 proteasome regulator N-terminal_PF11566	NO	1	0	1
16	Bcin12p05800	12	2000476	2003397	+	2921	NO	NO	NO	NA	NO	NO	1	0	1
16	Bcin12p05810	12	2003964	2006410	-	2446	NO	NO	NO	NA	NO	NO	1	0	1
16	Bcin12p05820	12	2007589	2009055	+	1466	NO	NO	NO	NA	NO	NO	0.971351	0	1
16	Bcin12p05830	12	2010187	2012858	+	2671	NO	NO	NO	NA	Major Facilitator Superfamily_PF07690	NO	1	0	1
16	Bcin12p05840	12	2013250	2016280	+	3030	NO	NO	NO	NA	Fungal specific transcription factor domain_PF04082;Fungal Zn(2)-Cys(6) binuclear cluster domain_PF00172	NO	1	0	1
16	Bcin12p05850	12	2018620	2021771	+	3151	NO	NO	NO	NA	NO	NO	1	0	1
16	Bcin12p05860	12	2023022	2025206	-	2184	NO	SignalP_EUK	NO	NA	Histidine phosphatase superfamily (branch 1)_PF00300	NO	1	0	1
16	Bcin12p05870	12	2025729	2027731	+	2002	NO	NO	NO	NA	MOSC domain_PF03473;MOSC N-terminal beta barrel domain_PF03476	NO	1	0	1
16	Bcin12p05880	12	2027929	2034121	-	6192	NO	NO	NO	NA	RhoGEF domain_PF00621	NO	1	0	1
16	Bcin12p05885	12	2034602	2035236	-	634	0.835	NO	NO	NA	NO	NO	1	0	1
16	Bcin12p05890	12	2035463	2036783	+	1320	NO	NO	NO	NA	Uncharacterized conserved protein (DUF2036)_PF09724	NO	1	0	1
16	Bcin12p05900	12	2038381	2039552	-	1171	NO	NO	NO	NA	NO	2.31034	0.957301	0	1
16	Bcin12p05910	12	2040277	2041831	+	1554	NO	NO	NO	NA	NO	3.5	1	0	1
16	Bcin12p05920	12	2042422	2044494	-	2072	NO	NO	NO	NA	Fungal specific transcription factor domain_PF04082;Fungal Zn(2)-Cys(6) binuclear cluster domain_PF00172	NO	1	0	1
16	Bcin12p05930	12	2044661	2045875	+	1214	NO	NO	NO	NA	Protein of unknown function (DUF1275)_PF06912	NO	1	0	1
16	Bcin12p05940	12	2046087	2047483	-	1396	NO	NO	NO	NA	Metallo-beta-lactamase superfamily_PF00753	NO	1	0	1
16	Bcin12p05950	12	2047921	2049509	+	1588	NO	NO	NO	NA	Pyridine nucleotide-disulphide oxidoreductase_PF07992	NO	1	0	1
16	Bcin12p05960	12	2049962	2050711	+	749	0.996	NO	NO	NA	Domain of unknown function (DUF202)_PF02656	NO	1	0	1
16	Bcin12p05970	12	2050769	2051315	-	546	0.995	NO	NO	NA	NO	NO	1	0	1
16	Bcin12p05980	12	2053412	2059098	-	5686	NO	NO	NO	NA	NO	NO	1	0	1
16	Bcin12p05985	12	2060557	2063371	+	2814	NO	NO	NO	NA	NO	NO	1	0	0.923952
16	Bcin12p05990	12	2063899	2065620	-	1721	NO	SignalP_EUK	NO	NA	HORMA domain_PF02301	NO	1	0	1
16	Bcin12p06000	12	2065790	2069747	+	3957	NO	NO	NO	NA	NO	NO	1	0	1
16	Bcin12p06010	12	2073986	2076138	-	2152	NO	NO	NO	NA	Fungal specific transcription factor domain_PF11951	NO	1	0	1
16	Bcin12p06020	12	2083958	2087642	+	3684	NO	NO	NO	NA	E1-E2 ATPase_PF00122;haloacid dehalogenase-like hydrolase_PF00702;Cation transporter/ATPase, N-terminus_PF00690	NO	1	0	1
16	Bcin12p06030	12	2092911	2093803	-	892	NO	NO	NO	NA	NO	NO	1	0	1
16	Bcin12p06040	12	2094780	2095634	+	854	NO	SignalP_EUK	NO	NA	Cytochrome P450_PF00067	3.5	1	0	1
16	Bcin12p06050	12	2096567	2100855	-	4288	NO	NO	NO	NA	ABC transporter_PF00005;ABC transporter transmembrane region_PF00664	NO	0.923508	0	1
16	Bcin12p06060	12	2101464	2103445	-	1981	NO	NO	NO	NA	Major Facilitator Superfamily_PF07690	NO	0	0	1
16	Bcin12p06070	12	2103589	2104584	+	995	NO	NO	NO	NA	Bacterial protein of unknown function (DUF924)_PF06041	2.66667	0.621106	0	1
16	Bcin12p06080	12	2104683	2105221	-	538	NO	NO	NO	NA	NO	NO	1	0	1
16	Bcin12p06090	12	2105894	2107204	+	1310	NO	NO	NO	NA	NO	NO	0	0	1
16	Bcin12p06100	12	2108274	2109510	-	1236	NO	NO	NO	NA	Domain of unknown function (DUF3328)_PF11807	NO	0.895631	0	1
16	Bcin12p06110	12	2110689	2111153	+	464	0.989	SignalP_EUK	YES	NA	NO	NO	1	0	1
17	Bcin12p06370	12	2217306	2219888	-	2582	NO	NO	NO	NA	Cytochrome P450_PF00067	NO	1	0	1
17	Bcin12p06380	12	2221244	2223186	-	1942	NO	NO	NO	NA	Cytochrome P450_PF00067	NO	1	0	1
17	Bcin12p06390	12	2223500	2225496	+	1996	NO	NO	NO	NA	Terpene synthase family, metal binding domain_PF03936	NO	0.981463	0	1
17	Bcin12p06400	12	2226054	2228630	-	2576	NO	NO	NO	NA	Cytochrome P450_PF00067	NO	1	0	1
17	Bcin12p06410	12	2229477	2231592	+	2115	NO	SignalP_EUK	NO	NA	Transferase family_PF02458	NO	1	0	1
18	Bcin12p06760	12	2330257	2330945	-	688	1	SignalP_EUK	YES	NA	NO	NO	1	0.252907	1
18	Bcin12p06770	12	2333629	2335037	+	1408	NO	SignalP_EUK	NO	NA	NO	NO	1	0	1
18	Bcin12p06780	12	2338183	2340433	-	2250	NO	NO	NO	NA	NO	NO	1	0	0
18	Bcin12p06790	12	2341294	2342528	+	1234	NO	NO	NO	NA	NO	3.16667	0.998379	0	0.849271
18	Bcin12p06800	12	2344314	2345327	+	1013	NO	NO	NO	NA	NO	NO	1	0	1
18	Bcin12p06810	12	2345441	2347039	-	1598	NO	NO	NO	NA	NO	NO	1	0	1
18	Bcin13p00010	13	11021	13623	-	2602	NO	NO	NO	NA	Cytochrome P450_PF00067	NO	1	0	1
18	Bcin13p00020	13	14850	15783	-	933	NO	NO	NO	NA	Acetyltransferase (GNAT) family_PF00583	NO	1	0	1
18	Bcin13p00030	13	16302	17544	+	1242	NO	NO	NO	NA	Putative FMN-binding domain_PF04299	NO	0.994364	0	1
18	Bcin13p00040	13	21867	22549	-	682	1	SignalP_EUK	YES	NA	NO	NO	1	0	1
18	Bcin13p00050	13	23285	24778	-	1493	NO	SignalP_EUK	NO	NA	NO	NO	1	0	1
18	Bcin13p00060	13	27433	30727	+	3294	NO	NO	NO	NA	Fungal specific transcription factor domain_PF04082;Fungal Zn(2)-Cys(6) binuclear cluster domain_PF00172	NO	1	0	1
18	Bcin13p00070	13	30860	32419	-	1559	NO	NO	NO	NA	Fungal Zn(2)-Cys(6) binuclear cluster domain_PF00172	NO	1	0	1
18	Bcin13p00080	13	34334	36624	-	2290	NO	SignalP_EUK	NO	NA	Arginase family_PF00491	NO	1	0	1
18	Bcin13p00090	13	37302	39348	-	2046	0.997	NO	NO	NA	Ras family_PF00071	NO	1	0	1
18	Bcin13p00100	13	41038	42528	+	1490	0.936	NO	NO	NA	NO	NO	1	0	1
18	Bcin13p00110	13	45322	47416	-	2094	NO	SignalP_EUK	NO	NA	Multicopper oxidase_PF07732;Multicopper oxidase_PF07731;Multicopper oxidase_PF00394	NO	1	0	1
18	Bcin13p00120	13	48251	50026	-	1775	NO	NO	NO	NA	NO	NO	1	0	1
18	Bcin13p00130	13	55362	56706	-	1344	NO	NO	NO	NA	short chain dehydrogenase_PF00106	NO	1	0	1
18	Bcin13p00140	13	61838	63184	+	1346	NO	NO	NO	NA	Zinc-binding dehydrogenase_PF00107	NO	1	0	1
18	Bcin13p00160	13	71107	72166	+	1059	0.921	NO	NO	NA	Enoyl-CoA hydratase/isomerase_PF00378	NO	0	0	1
18	Bcin13p00170	13	104735	105719	-	984	NO	NO	NO	NA	NO	NO	1	0	1
18	Bcin13p00180	13	105975	107410	-	1435	NO	NO	NO	NA	GPR1/FUN34/yaaH family_PF01184	5	1	0	1
19	Bcin13p05860	13	2214065	2216050	+	1985	NO	NO	NO	AA3.hmm	GMC oxidoreductase_PF05199;GMC oxidoreductase_PF00732	NO	0	1	1
19	Bcin13p05870	13	2216455	2218777	+	2322	NO	NO	NO	AA3.hmm	GMC oxidoreductase_PF05199;GMC oxidoreductase_PF00732	NO	0	0.982343	1
19	Bcin13p05880	13	2253956	2257461	+	3505	NO	NO	NO	NA	Protein of unknown function (DUF4238)_PF14022	NO	0	0	0
20	Bcin14p00010	14	15936	17020	+	1084	NO	NO	NO	NA	short chain dehydrogenase_PF00106	NO	1	0	1
20	Bcin14p00020	14	35455	39752	-	4297	NO	NO	NO	NA	AAA domain_PF13087;AAA domain_PF13086	NO	1	0	0.977426
20	Bcin14p00030	14	39982	41282	+	1300	NO	NO	NO	NA	NO	2.33333	1	0	1
20	Bcin14p00040	14	42466	43573	-	1107	NO	NO	NO	NA	NO	NO	1	0	1
20	Bcin14p00050	14	43732	44530	+	798	NO	NO	NO	NA	NO	2.71429	0.676692	0	1
20	Bcin14p00060	14	46858	48998	-	2140	NO	NO	NO	NA	NO	12	0.996262	0.0696262	1
20	Bcin14p00070	14	50904	51706	-	802	NO	NO	NO	NA	Methyltransferase domain_PF13649	4	1	0	1
20	Bcin14p00080	14	53537	54739	+	1202	NO	NO	NO	NA	NO	6	1	0	1
20	Bcin14p00090	14	56740	58466	+	1726	NO	NO	NO	NA	NO	2	1	0	1
20	Bcin14p00100	14	58752	59297	+	545	0.986	NO	NO	NA	NADH-ubiquinone oxidoreductase B18 subunit (NDUFB7)_PF05676	NO	1	0	1
20	Bcin14p00110	14	59887	60971	-	1084	NO	NO	NO	NA	NO	NO	1	0	1
20	Bcin14p00120	14	61065	62881	+	1816	NO	NO	NO	NA	Actin_PF00022	NO	1	0	1
20	Bcin14p00130	14	64349	66410	-	2061	NO	NO	NO	NA	Sugar (and other) transporter_PF00083	NO	1	0	1
20	Bcin14p00140	14	67993	70103	+	2110	NO	NO	NO	NA	NO	NO	1	0	1
20	Bcin14p00150	14	70256	71310	+	1054	NO	NO	NO	NA	NO	NO	1	0	1
20	Bcin14p00160	14	71404	74053	-	2649	NO	NO	NO	NA	ADP-ribosylation factor family_PF00025	NO	1	0	1
20	Bcin14p00170	14	74298	76769	-	2471	NO	NO	NO	NA	NO	NO	1	0	1
20	Bcin14p00180	14	76988	78612	+	1624	NO	NO	NO	NA	Phosphomannose isomerase type I_PF01238	NO	1	0	1
20	Bcin14p00190	14	79058	81544	+	2486	NO	NO	NO	NA	NO	NO	1	0	1
20	Bcin14p00200	14	81690	83428	+	1738	NO	NO	NO	NA	GTP cyclohydrolase II_PF00925	NO	1	0	1
20	Bcin14p00210	14	83788	85543	+	1755	NO	NO	NO	NA	NADH:flavin oxidoreductase / NADH oxidase family_PF00724	NO	1	0	1
20	Bcin14p00220	14	85899	87603	-	1704	NO	NO	NO	NA	NO	NO	1	0	1
20	Bcin14p00230	14	87719	90767	+	3048	NO	NO	NO	NA	NO	NO	1	0	1
20	Bcin14p00240	14	91026	93336	-	2310	NO	SignalP_EUK	NO	NA	Tannase and feruloyl esterase_PF07519	NO	1	0	1
20	Bcin14p00250	14	98102	100979	-	2877	NO	NO	NO	NA	Dimerisation domain of Zinc Transporter_PF16916;Cation efflux family_PF01545	NO	1	0	1
20	Bcin14p00260	14	102423	105039	-	2616	NO	NO	NO	NA	Major Facilitator Superfamily_PF07690	NO	1	0	1
20	Bcin14p00270	14	105250	106921	+	1671	NO	NO	NO	NA	Taurine catabolism dioxygenase TauD, TfdA family_PF02668	NO	1	0	1
20	Bcin14p00280	14	108601	111523	-	2922	NO	NO	NO	NA	Ankyrin repeats (3 copies)_PF12796;KilA-N domain_PF04383	NO	1	0	1
20	Bcin14p00290	14	111623	113635	-	2012	NO	NO	NO	NA	Aldo/keto reductase family_PF00248	NO	1	0	1
20	Bcin14p00300	14	114140	116694	+	2554	NO	NO	NO	NA	Ceramide synthase regulator_PF16965	NO	1	0	1
20	Bcin14p00310	14	116778	118827	-	2049	NO	NO	NO	NA	Cobalamin-independent synthase, Catalytic domain_PF01717	NO	1	0	1
20	Bcin14p00320	14	118848	120995	+	2147	NO	NO	NO	NA	NO	NO	1	0	1
20	Bcin14p00330	14	121027	122120	+	1093	1	NO	NO	NA	Bacterial transferase hexapeptide (six repeats)_PF00132	NO	1	0	1
20	Bcin14p00340	14	124710	128692	-	3982	NO	NO	NO	NA	Threonine/Serine exporter, ThrE_PF12821;Putative threonine/serine exporter_PF06738	NO	1	0	1
20	Bcin14p00350	14	135112	140899	-	5787	NO	NO	NO	NA	Heterokaryon incompatibility protein (HET)_PF06985;NACHT domain_PF05729	2.77778	0.939347	0	1
21	Bcin14p01030	14	458126	460623	+	2497	NO	NO	NO	NA	Alcohol dehydrogenase GroES-like domain_PF08240;Zinc-binding dehydrogenase_PF00107	NO	1	0	1
21	Bcin14p01040	14	461690	462784	-	1094	NO	NO	NO	NA	NO	NO	1	0	1
21	Bcin14p01050	14	467389	468445	-	1056	0.992	NO	NO	NA	NO	NO	1	0	1
21	Bcin14p01060	14	469364	472110	-	2746	NO	NO	NO	NA	Fungal Zn(2)-Cys(6) binuclear cluster domain_PF00172	NO	1	0.0429716	1
22	Bcin14p03670	14	1400541	1402865	-	2324	NO	NO	NO	NA	Mur ligase middle domain_PF08245	NO	1	0	1
22	Bcin14p03680	14	1403663	1406275	+	2612	NO	NO	NO	NA	NO	NO	1	0	0.959801
22	Bcin14p03690	14	1407208	1407429	+	221	NO	NO	NO	NA	NO	NO	1	0	1
22	Bcin14p03700	14	1410122	1411298	-	1176	NO	NO	NO	NA	Acetyltransferase (GNAT) family_PF00583	NO	1	0	1
22	Bcin14p03710	14	1413742	1415311	+	1569	NO	NO	NO	NA	NO	3	1	0	1
22	Bcin14p03720	14	1426743	1427522	-	779	1	NO	NO	NA	NO	NO	1	0	1
22	Bcin14p03730	14	1428486	1430084	+	1598	NO	NO	NO	NA	NO	7	1	0	1
22	Bcin14p03740	14	1433226	1434757	+	1531	NO	NO	NO	NA	C2H2-type zinc finger_PF13894	NO	1	0	1
22	Bcin14p03750	14	1435457	1436447	-	990	NO	NO	NO	NA	BTB/POZ domain_PF00651	NO	1	0	1
22	Bcin14p03760	14	1452478	1454592	-	2114	NO	NO	NO	NA	Tryptophan halogenase_PF04820	2.4	1	0	1
22	Bcin14p03770	14	1455259	1457085	-	1826	NO	NO	NO	NA	Major Facilitator Superfamily_PF07690	NO	1	0	1
22	Bcin14p03780	14	1457132	1463629	-	6497	NO	NO	NO	NA	Ankyrin repeats (3 copies)_PF12796;SPRY domain_PF00622;NACHT domain_PF05729	NO	1	0	1
22	Bcin14p03790	14	1464668	1466893	-	2225	NO	NO	NO	NA	Pyridoxal-dependent decarboxylase conserved domain_PF00282	NO	1	0	1
22	Bcin14p03800	14	1467052	1469234	-	2182	NO	NO	NO	GT34.hmm	galactosyl transferase GMA12/MNN10 family_PF05637	NO	1	0	1
22	Bcin14p03810	14	1469763	1471466	+	1703	NO	NO	NO	NA	Phosphomannose isomerase type I_PF01238	NO	1	0	1
22	Bcin14p03820	14	1471649	1473632	-	1983	NO	NO	NO	NA	RING-variant domain_PF12906	NO	1	0	1
22	Bcin14p03830	14	1474047	1475404	+	1357	NO	NO	NO	NA	Proteasome subunit_PF00227;Proteasome subunit A N-terminal signature_PF10584	NO	1	0	1
22	Bcin14p03840	14	1475439	1477239	-	1800	NO	NO	NO	NA	Regulator of chromosome condensation (RCC1) repeat_PF13540	NO	1	0	1
22	Bcin14p03850	14	1477310	1480417	+	3107	NO	NO	NO	NA	Hsp70 protein_PF00012	NO	1	0	1
23	Bcin14p05560	14	2123278	2125116	+	1838	NO	NO	NO	NA	Epoxide hydrolase N terminus_PF06441	NO	1	1	0
23	Bcin14p05570	14	2130426	2132169	+	1743	NO	SignalP_EUK	NO	NA	Common central domain of tyrosinase_PF00264	NO	1	1	0
23	Bcin14p05580	14	2134024	2135756	-	1732	NO	NO	NO	NA	FAD binding domain_PF01494	NO	1	1	0
24	Bcin15p04030	15	1405971	1408074	+	2103	NO	NO	NO	NA	Pyridoxamine 5'-phosphate oxidase like_PF16242	NO	1	0	1
24	Bcin15p04040	15	1408064	1409877	-	1813	NO	NO	NO	NA	Transcription initiation factor IID, 18kD subunit_PF02269	NO	1	0	1
24	Bcin15p04050	15	1410018	1414313	-	4295	NO	NO	NO	NA	NO	NO	1	0	1
24	Bcin15p04060	15	1414786	1420107	-	5321	NO	NO	NO	NA	Ring finger domain_PF13639	NO	1	0	1
24	Bcin15p04070	15	1421128	1423720	+	2592	NO	NO	NO	NA	NO	9	1	0	1
24	Bcin15p04080	15	1424004	1424930	+	926	NO	NO	NO	NA	NO	NO	1	0	1
24	Bcin15p04090	15	1425653	1428262	+	2609	NO	NO	NO	NA	NO	NO	1	0	1
24	Bcin15p04100	15	1429095	1429919	+	824	0.991	NO	NO	NA	NO	NO	1	0	1
24	Bcin15p04110	15	1430096	1432155	-	2059	NO	NO	NO	NA	Protein kinase domain_PF00069	NO	1	0	1
24	Bcin15p04120	15	1432255	1435940	+	3685	NO	NO	NO	NA	Muniscin C-terminal mu homology domain_PF10291;Fes/CIP4, and EFC/F-BAR homology domain_PF00611	NO	1	0	1
24	Bcin15p04130	15	1436763	1438484	+	1721	NO	NO	NO	NA	NO	NO	1	0	1
24	Bcin15p04140	15	1439366	1442072	+	2706	NO	NO	NO	NA	Inhibitor of Apoptosis domain_PF00653	NO	1	0	1
24	Bcin15p04150	15	1442125	1444004	-	1879	NO	NO	NO	NA	Dihydroorotate dehydrogenase_PF01180	NO	1	0	1
24	Bcin15p04160	15	1445072	1446485	+	1413	NO	NO	NO	NA	NO	NO	1	0	1
24	Bcin15p04170	15	1446772	1447956	-	1184	NO	NO	NO	NA	NO	2	0.952703	0	0.952703
24	Bcin15p04180	15	1450218	1453463	+	3245	NO	NO	NO	NA	Protein kinase domain_PF00069	NO	1	0	1
24	Bcin15p04190	15	1454136	1456223	-	2087	NO	NO	NO	NA	U-box domain_PF04564;Tetratricopeptide repeat_PF00515;Tetratricopeptide repeat_PF13181	NO	1	0	1
24	Bcin15p04200	15	1456275	1457534	-	1259	0.99	NO	NO	NA	Ubiquinol-cytochrome-c reductase complex subunit (QCR10)_PF09796	NO	1	0	1
24	Bcin15p04210	15	1458670	1460660	+	1990	NO	NO	NO	NA	NO	NO	1	0	1
24	Bcin15p04220	15	1460702	1463128	-	2426	NO	NO	NO	GT59.hmm	DIE2/ALG10 family_PF04922	NO	1	0	1
24	Bcin15p04230	15	1463195	1464361	-	1166	NO	NO	NO	NA	NO	NO	1	0	1
24	Bcin15p04240	15	1466552	1470468	-	3916	NO	NO	NO	NA	Ankyrin repeats (3 copies)_PF12796;Ankyrin repeat_PF00023	2.21429	1	0	1
24	Bcin15p04250	15	1471816	1473215	-	1399	NO	SignalP_EUK	NO	NA	NO	NO	1	0	1
24	Bcin15p04260	15	1475093	1476446	-	1353	NO	NO	NO	NA	NO	NO	1	0	0.949741
24	Bcin15p04270	15	1477172	1479626	-	2454	NO	NO	NO	NA	Fungal specific transcription factor domain_PF11951;Fungal Zn(2)-Cys(6) binuclear cluster domain_PF00172	NO	1	0	1
24	Bcin15p04280	15	1480672	1482071	+	1399	NO	NO	NO	NA	L-lysine 6-monooxygenase (NADPH-requiring)_PF13434	NO	1	0	1
24	Bcin15p04290	15	1482377	1483084	+	707	1	NO	NO	NA	NO	NO	1	0	1
24	Bcin15p04300	15	1484435	1485037	-	602	0.999	NO	NO	NA	NO	NO	1	0	1
24	Bcin15p04310	15	1486686	1488885	+	2199	NO	NO	NO	NA	Heterokaryon incompatibility protein (HET)_PF06985	NO	1	0	1
24	Bcin15p04320	15	1490725	1493087	+	2362	NO	NO	NO	NA	AMP-binding enzyme_PF00501;AMP-binding enzyme C-terminal domain_PF13193	NO	1	0	1
24	Bcin15p04330	15	1493114	1495826	-	2712	NO	NO	NO	NA	NO	NO	1	0	1
24	Bcin15p04340	15	1496466	1497526	+	1060	NO	NO	NO	NA	GINS complex protein_PF05916	NO	1	0	1
24	Bcin15p04350	15	1498023	1500348	+	2325	NO	NO	NO	NA	Cytochrome P450_PF00067	2.5	1	0	1
24	Bcin15p04360	15	1503621	1507028	-	3407	NO	NO	NO	NA	NO	NO	1	0	1
24	Bcin15p04370	15	1507621	1509104	-	1483	NO	NO	NO	NA	HD domain_PF13023	NO	1	0	1
25	Bcin15p05700	15	2017521	2020068	-	2547	NO	SignalP_EUK	NO	CE10.hmm	Carboxylesterase family_PF00135	2	0	0	1
25	Bcin15p05710	15	2022076	2024069	+	1993	NO	NO	NO	NA	Protein of unknown function (DUF3533)_PF12051	NO	0	0	1
25	Bcin15p05720	15	2024066	2025031	-	965	NO	NO	NO	NA	Ubiquitin carboxyl-terminal hydrolase, family 1_PF01088	NO	0	0	1
25	Bcin16p00002	16	13295	15452	+	2157	NO	NO	NO	NA	NO	NO	1	0	1
25	Bcin16p00003	16	15231	16423	-	1192	0.873	NO	NO	NA	NO	NO	1	0	1
25	Bcin16p00004	16	17895	19104	+	1209	0.996	NO	NO	NA	Alcohol dehydrogenase GroES-like domain_PF08240	5.33333	1	0	1
25	Bcin16p00005	16	19918	22940	-	3022	NO	NO	NO	GT1.hmm	Glycosyltransferase family 28 N-terminal domain_PF03033;UDP-glucoronosyl and UDP-glucosyl transferase_PF00201	NO	1	0	1
25	Bcin16p00006	16	26929	29297	+	2368	NO	SignalP_EUK	NO	AA7.hmm	Berberine and berberine like_PF08031;FAD binding domain_PF01565	NO	1	0	1
26	Bcin16p01500	16	599716	602939	-	3223	NO	NO	NO	NA	NO	NO	1	0	1
26	Bcin16p01510	16	621259	623833	+	2574	NO	NO	NO	NA	Homeobox KN domain_PF05920	NO	1	0	1
26	Bcin16p01520	16	629727	633508	-	3781	NO	NO	NO	NA	NO	NO	1	0	1
26	Bcin16p01530	16	633804	635339	+	1535	NO	NO	NO	NA	NO	NO	1	0	1
26	Bcin16p01540	16	639050	641318	-	2268	NO	NO	NO	NA	Transcription factor Iwr1_PF08574	NO	1	0	1
26	Bcin16p01550	16	642323	647184	+	4861	NO	NO	NO	CBM20.hmm	NO	NO	1	0	1
27	Bcin16p04150	16	1504763	1506713	-	1950	NO	NO	NO	NA	Eukaryotic aspartyl protease_PF00026	3	1	1	0.144103
27	Bcin16p04160	16	1507118	1509338	+	2220	NO	NO	NO	GH47.hmm	NO	NO	1	1	0
27	Bcin16p04170	16	1510277	1513997	+	3720	NO	NO	NO	NA	N1221-like protein_PF07923;Domain of unknown function (DUF3402)_PF11882	NO	1	1	0
27	Bcin16p04180	16	1520153	1522406	+	2253	NO	NO	NO	NA	NO	NO	1	1	0
28	Bcin16p05190	16	1919636	1921200	+	1564	NO	NO	NO	NA	Zinc-binding dehydrogenase_PF00107;Alcohol dehydrogenase GroES-like domain_PF08240	NO	1	0	1
28	Bcin16p05195	16	1934894	1935843	-	949	NO	SignalP_EUK	NO	NA	Phosphatidylethanolamine-binding protein_PF01161	2.55	1	0	1
28	Bcin16p05196	16	1938279	1939734	-	1455	NO	NO	NO	NA	NO	2.52174	0.876289	0	1
28	Bcin16p05198	16	1941071	1943021	+	1950	NO	NO	NO	NA	Aminotransferase class I and II_PF00155	NO	0	0	1
28	Bcin16p05200	16	1950105	1953259	-	3154	NO	NO	NO	GH32.hmm	Glycosyl hydrolases family 32 C terminal_PF08244;Glycosyl hydrolases family 32 N-terminal domain_PF00251	NO	0	0	1
29	Bcin17p00010	17	4647	6496	-	1849	NO	NO	NO	NA	Aminotransferase class I and II_PF00155	NO	0	0	1
29	Bcin17p00020	17	7479	8940	+	1461	NO	NO	NO	NA	UbiA prenyltransferase family_PF01040	NO	0	0	1
29	Bcin17p00030	17	9088	10882	-	1794	NO	NO	NO	NA	NO	NO	0	0	1
29	Bcin17p00040	17	13923	15448	-	1525	NO	NO	NO	NA	Alpha/beta hydrolase family_PF12697	NO	0	0	1
29	Bcin17p00050	17	16992	19603	+	2611	NO	NO	NO	NA	Phosphopantetheine attachment site_PF00550;AMP-binding enzyme_PF00501	NO	0	0	1
29	Bcin17p00060	17	24241	26409	-	2168	NO	NO	NO	NA	Protein kinase domain_PF00069	NO	0	0	1
29	Bcin17p00065	17	26541	27859	+	1318	NO	NO	NO	NA	NO	NO	0	0	1
29	Bcin17p00070	17	49678	53690	+	4012	NO	NO	NO	NA	NO	NO	0	0	1
29	Bcin17p00090	17	117875	119727	+	1852	NO	NO	NO	NA	NO	NO	0	0	1
29	Bcin17p00110	17	140286	142541	-	2255	NO	NO	NO	NA	NO	NO	0	0	1
29	Bcin17p00120	17	142641	144681	+	2040	NO	NO	NO	NA	NO	NO	0	0	1
29	Bcin17p00130	17	152480	155420	-	2940	NO	NO	NO	NA	NO	NO	0	0	1
29	Bcin17p00140	17	155732	158450	+	2718	NO	NO	NO	NA	NO	NO	0	0	1
29	Bcin17p00150	17	167709	170003	-	2294	NO	NO	NO	NA	NO	NO	0	0.0427201	1
29	Bcin17p00160	17	172963	173443	+	480	NO	NO	NO	NA	NO	NO	0	0	1
29	Bcin17p00170	17	179753	181356	+	1603	NO	NO	NO	NA	NO	NO	0	0	0.931379
29	Bcin17p00180	17	187239	188341	-	1102	NO	NO	NO	NA	NO	NO	0	0	1
29	Bcin17p00230	17	226040	229461	-	3421	NO	NO	NO	NA	Ulp1 protease family, C-terminal catalytic domain_PF02902	NO	0	0	1
30	Bcin18p00010	18	2641	4925	-	2284	NO	NO	NO	NA	NO	NO	0	0	1
30	Bcin18p00020	18	14825	16587	-	1762	NO	NO	NO	NA	NADH:flavin oxidoreductase / NADH oxidase family_PF00724	NO	0	0	1
30	Bcin18p00040	18	50645	51483	-	838	NO	NO	NO	NA	NO	NO	0	0	1
30	Bcin18p00060	18	57720	61980	+	4260	NO	NO	NO	NA	Ulp1 protease family, C-terminal catalytic domain_PF02902	NO	0	0	1
30	Bcin18p00090	18	120138	120578	-	440	NO	NO	NO	NA	NO	NO	0	0	1
30	Bcin18p00110	18	146129	149514	-	3385	NO	NO	NO	NA	NO	NO	0	0	1
30	Bcin18p00120	18	150404	151547	-	1143	NO	NO	NO	NA	NO	NO	0	0	1
30	Bcin18p00130	18	152249	152853	-	604	NO	NO	NO	NA	NO	NO	0	0	1
30	Bcin18p00135	18	153342	156436	+	3094	NO	NO	NO	NA	NO	NO	0	0	1
30	Bcin18p00140	18	159943	162649	+	2706	NO	NO	NO	NA	NO	NO	0	0	1
30	Bcin18p00145	18	168965	170958	-	1993	NO	NO	NO	NA	NO	NO	0	0	1
30	Bcin18p00150	18	173125	175988	-	2863	NO	NO	NO	NA	NO	NO	0.0520433	0.0845267	0.919665
30	Bcin18p00160	18	176024	178955	+	2931	NO	NO	NO	NA	NO	NO	0	0	1
30	Bcin18p00170	18	185323	187613	+	2290	NO	NO	NO	NA	NO	NO	0	0	1
30	Bcin18p00180	18	204572	206409	-	1837	NO	NO	NO	NA	NO	NO	0	0	1
30	Bcin18p00190	18	206613	208566	+	1953	NO	NO	NO	NA	NO	NO	0	0	1
31	Bcin02p00002	2	12051	13029	+	978	0.969	NO	NO	NA	NO	NO	0	0	1
31	Bcin02p00003	2	13253	14526	+	1273	0.941	NO	NO	NA	NO	NO	0	0	1
31	Bcin02p00004	2	17015	17919	+	904	NO	NO	NO	NA	NO	NO	0	0	1
31	Bcin02p00005	2	17874	21402	-	3528	NO	NO	NO	NA	NO	NO	0	0	0.955499
31	Bcin02p00006	2	21552	22974	+	1422	NO	NO	NO	NA	NO	NO	0	0	1
31	Bcin02p00007	2	23025	25370	+	2345	NO	NO	NO	NA	NO	NO	0	0	1
31	Bcin02p00008	2	25677	29646	-	3969	NO	NO	NO	NA	NO	NO	0	0.265054	1
31	Bcin02p00009	2	30398	31602	+	1204	NO	NO	NO	NA	NO	NO	0	0	1
31	Bcin02p00010	2	31735	33390	+	1655	NO	NO	NO	NA	NO	NO	0	0.340786	1
31	Bcin02p00011	2	33450	38456	-	5006	NO	NO	NO	NA	NO	NO	0	0.331602	1
31	Bcin02p00012	2	39942	40836	-	894	NO	NO	NO	NA	NO	NO	0	0.883669	1
32	Bcin02p00013	2	49305	51717	+	2412	NO	NO	NO	NA	FAD binding domain_PF01494	NO	1	0	1
32	Bcin02p00014	2	52905	54267	-	1362	NO	NO	NO	NA	Zinc-binding dehydrogenase_PF00107	NO	1	0	1
32	Bcin02p00015	2	55229	55937	+	708	0.98	NO	NO	NA	NO	NO	1	0	1
32	Bcin02p00016	2	57228	60555	+	3327	NO	NO	NO	NA	Phosphopantetheine attachment site_PF00550;AMP-binding enzyme_PF00501;Thioesterase domain_PF00975	NO	1	0	1
33	Bcin02p02740	2	986703	988430	-	1727	NO	NO	NO	NA	Mitochondrial carrier protein_PF00153	NO	0	1	1
33	Bcin02p02750	2	990285	992367	-	2082	NO	NO	NO	NA	Citrate synthase, C-terminal domain_PF00285	NO	0	1	1
33	Bcin02p02760	2	993194	996602	+	3408	NO	NO	NO	NA	RNA recognition motif. (a.k.a. RRM, RBD, or RNP domain)_PF00076;RNA polymerase II-binding domain._PF04818	NO	0	0.929577	1
33	Bcin02p02770	2	997734	999275	-	1541	NO	NO	NO	NA	NO	NO	0	0.600259	1
34	Bcin02p02780	2	1014404	1016983	-	2579	NO	SignalP_EUK	NO	AA1.hmm	Multicopper oxidase_PF07732;Multicopper oxidase_PF07731;Multicopper oxidase_PF00394	NO	1	0	1
34	Bcin02p02790	2	1018468	1020349	+	1881	NO	NO	NO	NA	Iron permease FTR1 family_PF03239	NO	1	0	1
34	Bcin02p02800	2	1021032	1022704	-	1672	NO	NO	NO	NA	Dor1-like family_PF04124	NO	1	0	1
34	Bcin02p02810	2	1022826	1024585	+	1759	NO	NO	NO	NA	Amidohydrolase family_PF01979	NO	1	0	1
34	Bcin02p02820	2	1024707	1026376	+	1669	NO	NO	NO	NA	TLC domain_PF03798	NO	1	0	1
34	Bcin02p02830	2	1026496	1027429	-	933	1	NO	NO	NA	PLAC8 family_PF04749	NO	1	0	1
34	Bcin02p02840	2	1028773	1031061	+	2288	NO	NO	NO	NA	Protein phosphatase 2C_PF00481	NO	1	0	1
34	Bcin02p02850	2	1031166	1032513	+	1347	NO	NO	NO	NA	Fructosamine kinase_PF03881	NO	1	0	1
34	Bcin02p02860	2	1033735	1034257	+	522	0.988	NO	NO	NA	NO	NO	1	0	1
34	Bcin02p02870	2	1035831	1038460	+	2629	NO	NO	NO	NA	Kinetochore CENP-C fungal homologue, Mif2, N-terminal_PF15624;Mif2/CENP-C like_PF11699	NO	1	0	1
34	Bcin02p02880	2	1038624	1040074	+	1450	NO	NO	NO	NA	Ribonuclease HII_PF01351	NO	1	0	1
34	Bcin02p02890	2	1040241	1044265	+	4024	NO	NO	NO	NA	Nucleoporin FG repeat region_PF13634;Nup93/Nic96_PF04097	NO	1	0	1
34	Bcin02p02900	2	1044547	1047573	+	3026	0.971	NO	NO	NA	NO	NO	1	0	1
34	Bcin02p02910	2	1048138	1051323	-	3185	NO	NO	NO	NA	FGGY family of carbohydrate kinases, C-terminal domain_PF02782;FGGY family of carbohydrate kinases, N-terminal domain_PF00370	NO	1	0	1
34	Bcin02p02920	2	1051824	1053701	-	1877	NO	NO	NO	NA	ATPase family associated with various cellular activities (AAA)_PF00004	NO	1	0	1
34	Bcin02p02930	2	1054494	1059293	+	4799	NO	NO	NO	NA	Inner membrane component domain_PF03733;Sodium/calcium exchanger protein_PF01699	NO	1	0	1
34	Bcin02p02940	2	1059555	1061578	+	2023	NO	NO	NO	NA	NAD dependent epimerase/dehydratase family_PF01370	NO	1	0	1
34	Bcin02p02950	2	1061589	1063933	-	2344	NO	NO	NO	NA	F-box domain_PF00646	NO	1	0	1
34	Bcin02p02960	2	1066654	1069480	+	2826	NO	NO	NO	NA	NO	NO	1	0	1
34	Bcin02p02970	2	1069609	1072286	-	2677	NO	NO	NO	NA	NO	NO	1	0	1
34	Bcin02p02980	2	1072413	1073286	+	873	NO	NO	NO	NA	NO	NO	1	0	1
34	Bcin02p02990	2	1073787	1078187	+	4400	NO	NO	NO	NA	NO	NO	1	0	1
34	Bcin02p03000	2	1079171	1081232	-	2061	NO	NO	NO	NA	Major Facilitator Superfamily_PF07690	NO	1	0	1
34	Bcin02p03010	2	1081960	1083403	-	1443	NO	NO	NO	NA	Carbon-nitrogen hydrolase_PF00795	NO	1	0	1
34	Bcin02p03020	2	1083486	1086294	-	2808	NO	NO	NO	NA	Fungal specific transcription factor domain_PF04082;Fungal Zn(2)-Cys(6) binuclear cluster domain_PF00172	NO	1	0	1
34	Bcin02p03030	2	1086486	1088301	+	1815	NO	NO	NO	NA	Haem-containing dehydratase_PF13816	NO	1	0	1
34	Bcin02p03040	2	1088634	1091208	-	2574	NO	NO	NO	NA	Adenosine/AMP deaminase_PF00962	NO	1	0	1
34	Bcin02p03050	2	1092937	1095248	+	2311	NO	NO	NO	NA	Major Facilitator Superfamily_PF07690	NO	1	0	1
34	Bcin02p03060	2	1097131	1102185	-	5054	NO	NO	NO	NA	Cytochrome P450_PF00067;Animal haem peroxidase_PF03098	NO	1	0	1
34	Bcin02p03070	2	1102774	1105308	-	2534	NO	NO	NO	NA	Acyltransferase family_PF01757	NO	1	0	1
34	Bcin02p03080	2	1110073	1111344	-	1271	NO	NO	NO	NA	Succinate dehydrogenase/Fumarate reductase transmembrane subunit_PF01127	NO	1	0	1
34	Bcin02p03090	2	1112257	1114496	+	2239	NO	SignalP_EUK	NO	GH1.hmm	Glycosyl hydrolase family 1_PF00232	NO	1	0	1
34	Bcin02p03100	2	1114507	1116264	-	1757	NO	NO	NO	NA	Queuine tRNA-ribosyltransferase_PF01702	NO	1	0	1
34	Bcin02p03110	2	1116395	1118647	+	2252	NO	NO	NO	NA	LCCL domain_PF03815	NO	1	0	1
34	Bcin02p03120	2	1119147	1120240	-	1093	NO	NO	NO	NA	NO	NO	1	0	1
34	Bcin02p03130	2	1121879	1122575	-	696	NO	NO	NO	NA	NO	NO	0.762931	0	1
34	Bcin02p03140	2	1122650	1124402	-	1752	NO	SignalP_EUK	NO	NA	RTA1 like protein_PF04479	2.6	1	0	1
34	Bcin02p03150	2	1124872	1126785	-	1913	NO	NO	NO	NA	Histone acetylation protein_PF08214	NO	1	0	1
34	Bcin02p03160	2	1126921	1128103	+	1182	NO	NO	NO	NA	Ribonuclease-III-like_PF14622	NO	1	0	1
35	Bcin02p05890	2	2096416	2099212	-	2796	NO	NO	NO	NA	CRAL/TRIO, N-terminal domain_PF03765;CRAL/TRIO domain_PF00650	NO	1	0	1
35	Bcin02p05900	2	2099228	2100477	+	1249	NO	NO	NO	NA	DASH complex subunit Dam1_PF08653	NO	1	0	1
35	Bcin02p05910	2	2100478	2101380	-	902	0.924	NO	NO	NA	Zinc-finger double-stranded RNA-binding_PF12171	NO	1	0	1
35	Bcin02p05920	2	2102357	2105695	+	3338	NO	NO	NO	NA	Aconitase C-terminal domain_PF00694;Aconitase family (aconitate hydratase)_PF00330	NO	1	0	1
35	Bcin02p05930	2	2108199	2109880	+	1681	NO	NO	NO	NA	Rhomboid family_PF01694	NO	1	0	1
35	Bcin02p05940	2	2109991	2112240	+	2249	NO	NO	NO	NA	Gaa1-like, GPI transamidase component_PF04114	NO	1	0	1
35	Bcin02p05950	2	2112250	2113727	-	1477	NO	NO	NO	NA	PCI domain_PF01399	NO	1	0	1
35	Bcin02p05960	2	2113832	2115729	+	1897	NO	NO	NO	NA	NmrA-like family_PF05368	NO	1	0	1
35	Bcin02p05970	2	2115791	2116992	+	1201	NO	NO	NO	NA	Probable N6-adenine methyltransferase_PF10237	NO	1	0	1
35	Bcin02p05980	2	2116953	2118096	-	1143	NO	NO	NO	NA	Metallo-beta-lactamase superfamily_PF00753	NO	1	0	1
35	Bcin02p05990	2	2118651	2121203	+	2552	NO	NO	NO	NA	Zn-finger in ubiquitin-hydrolases and other protein_PF02148;Ubiquitin carboxyl-terminal hydrolase_PF00443	NO	1	0	1
36	Bcin02p09390	2	3333391	3335133	-	1742	NO	NO	NO	NA	NO	NO	0	0	0
36	Bcin02p09400	2	3336705	3338092	+	1387	NO	NO	NO	NA	RTA1 like protein_PF04479	NO	0	0	0
36	Bcin02p09410	2	3339882	3340876	+	994	NO	NO	NO	NA	NO	NO	0	0	0
36	Bcin03p00005	3	10351	11168	-	817	0.893	NO	NO	NA	Aegerolysin_PF06355	NO	1	0	0
37	Bcin03p09310	3	3196150	3198587	+	2437	NO	NO	NO	NA	NO	NO	0	0	1
37	Bcin03p09314	3	3210475	3212523	-	2048	NO	NO	NO	NA	Ferric reductase NAD binding domain_PF08030;Ferric reductase like transmembrane component_PF01794;FAD-binding domain_PF08022	2	0	0	0
37	Bcin03p09316	3	3214325	3215818	-	1493	NO	NO	NO	NA	NO	NO	0	0	0
37	Bcin03p09318	3	3218411	3220094	-	1683	NO	NO	NO	NA	Alpha/beta hydrolase family_PF12697	NO	0	0	0
37	Bcin03p09320	3	3223344	3225076	+	1732	NO	NO	NO	NA	NO	NO	0	0	0
38	Bcin04p01720	4	675118	677772	+	2654	NO	NO	NO	NA	AAA domain_PF13671;Polynucleotide kinase 3 phosphatase_PF08645	NO	1	0	1
38	Bcin04p01730	4	681046	682231	+	1185	0.953	NO	NO	NA	NO	NO	1	0	1
38	Bcin04p01740	4	682245	685045	+	2800	NO	NO	NO	NA	NO	NO	1	0	1
38	Bcin04p01750	4	689406	691416	-	2010	NO	NO	NO	NA	Histone chaperone Rttp106-like_PF08512	NO	1	0	1
38	Bcin04p01760	4	691649	692935	-	1286	NO	NO	NO	NA	Syntaxin-like protein_PF14523;SNARE domain_PF05739	NO	1	0	1
38	Bcin04p01770	4	692972	695493	+	2521	NO	NO	NO	NA	Nucleoporin protein Ndc1-Nup_PF09531	4	1	0	1
38	Bcin04p01780	4	695679	697949	+	2270	NO	NO	NO	NA	Acetyl-CoA hydrolase/transferase N-terminal domain_PF02550;Acetyl-CoA hydrolase/transferase C-terminal domain_PF13336	NO	1	0	1
38	Bcin04p01790	4	697984	698973	-	989	NO	NO	NO	NA	NO	3	1	0	1
39	Bcin04p06930	4	2435476	2436367	-	891	NO	NO	NO	NA	NADPH-dependent FMN reductase_PF03358	NO	1	0	1
39	Bcin04p06970	4	2439028	2441236	-	2208	NO	NO	NO	NA	Cytochrome P450_PF00067	2	1	0	1
39	Bcin04p06980	4	2441438	2443294	+	1856	0.928	SignalP_EUK	YES	NA	FAD binding domain_PF01494	NO	1	0	1
39	Bcin04p06990	4	2445208	2446598	-	1390	NO	SignalP_EUK	NO	GH43.hmm	Glycosyl hydrolases family 43_PF04616	NO	1	0	1
39	Bcin05p00005	5	1991	3607	-	1616	0.99	NO	NO	NA	NO	NO	0	0	0
39	Bcin05p00008	5	18465	21012	-	2547	NO	NO	NO	NA	NO	NO	1	0	0
40	Bcin05p07240	5	2551648	2558099	-	6451	NO	NO	NO	NA	His Kinase A (phospho-acceptor) domain_PF00512;Response regulator receiver domain_PF00072;Histidine kinase-, DNA gyrase B-, and HSP90-like ATPase_PF02518;PAS fold_PF08447;PAS domain_PF13426	NO	1	0	1
40	Bcin05p07250	5	2559589	2562462	+	2873	NO	NO	NO	NA	Heterokaryon incompatibility protein (HET)_PF06985	2.5	0.997912	0	1
40	Bcin05p07260	5	2562463	2563008	+	545	0.937	NO	NO	NA	NO	2.77778	1	0	1
40	Bcin05p07270	5	2563215	2567812	-	4597	NO	NO	NO	GH3.hmm	Fibronectin type III-like domain_PF14310;Glycosyl hydrolase family 3 C-terminal domain_PF01915;PA14 domain_PF07691;Glycosyl hydrolase family 3 N terminal domain_PF00933	NO	1	0	1
40	Bcin05p07280	5	2567989	2569983	+	1994	0.899	NO	NO	NA	Domain of unknown function (DUF202)_PF02656	NO	1	0	1
40	Bcin05p07290	5	2570399	2573614	+	3215	NO	NO	NO	NA	Cation efflux family_PF01545	NO	1	0	1
40	Bcin05p07300	5	2578389	2580824	-	2435	NO	SignalP_EUK	NO	NA	NO	NO	1	0	1
40	Bcin05p07310	5	2583337	2585453	-	2116	0.869	NO	NO	NA	Thioredoxin_PF13462	NO	1	0	1
40	Bcin05p07320	5	2587880	2590014	-	2134	NO	NO	NO	NA	PX domain_PF00787	NO	1	0	1
40	Bcin05p07330	5	2591358	2593657	+	2299	NO	SignalP_EUK	NO	NA	NO	NO	1	0	1
41	Bcin06p00010	6	504	1354	+	850	NO	SignalP_EUK	NO	NA	NO	NO	0	0	0
41	Bcin06p00020	6	2541	3053	+	512	NO	NO	NO	NA	NO	NO	0	0	0
41	Bcin06p00022	6	20376	22438	-	2062	NO	NO	NO	NA	Fungal Zn(2)-Cys(6) binuclear cluster domain_PF00172	NO	1	0	1
41	Bcin06p00024	6	22765	23851	+	1086	NO	NO	NO	NA	Beta-lactamase superfamily domain_PF12706	NO	1	0	1
41	Bcin06p00026	6	24572	26113	+	1541	NO	NO	NO	NA	Major Facilitator Superfamily_PF07690	NO	1	0	1
41	Bcin06p00028	6	26330	28778	-	2448	NO	NO	NO	NA	Alkyl sulfatase dimerisation_PF14863;Alkyl sulfatase C-terminal_PF14864	3.86667	1	0	1
42	Bcin06p01480	6	526776	528419	-	1643	NO	NO	NO	NA	NO	NO	0.0906878	0.0906878	0.0906878
42	Bcin06p01490	6	534782	537494	+	2712	NO	NO	NO	NA	Major Facilitator Superfamily_PF07690	NO	0	0	0
42	Bcin06p01500	6	537971	539279	+	1308	NO	NO	NO	NA	NO	NO	0	0	0
42	Bcin06p01510	6	539313	541359	-	2046	NO	NO	NO	GT17.hmm	Glycosyltransferase family 17_PF04724	NO	0	0	0
42	Bcin06p01520	6	546772	548024	-	1252	0.993	NO	NO	NA	Cytochrome oxidase c subunit VIb_PF02297	NO	0	0	0
42	Bcin06p01530	6	548696	550650	+	1954	NO	NO	NO	NA	Anhydro-N-acetylmuramic acid kinase_PF03702	NO	0	0	0
42	Bcin06p01540	6	550685	553335	-	2650	NO	NO	NO	NA	SNF2 family N-terminal domain_PF00176;Helicase conserved C-terminal domain_PF00271	NO	0	0	0
42	Bcin06p01550	6	553555	555103	+	1548	NO	NO	NO	NA	NO	NO	0	0	0
42	Bcin06p01560	6	555494	557536	+	2042	NO	NO	NO	NA	NO	NO	0	0	0
42	Bcin06p01570	6	558085	561460	-	3375	NO	NO	NO	NA	NO	NO	0	0	0
43	Bcin06p07020	6	2506494	2508563	+	2069	NO	SignalP_EUK	NO	CE10.hmm	Carboxylesterase family_PF00135	NO	1	0	1
43	Bcin06p07030	6	2508759	2509338	+	579	NO	NO	NO	NA	NO	2.75	0.552677	0	0.552677
43	Bcin06p07040	6	2509817	2511640	+	1823	NO	NO	NO	NA	Heterokaryon incompatibility protein (HET)_PF06985	NO	0.160724	0	0.160724
43	Bcin06p07050	6	2512392	2513674	+	1282	NO	SignalP_EUK	NO	AA9.hmm	Glycosyl hydrolase family 61_PF03443	NO	1	0	1
43	Bcin06p07060	6	2513984	2515016	-	1032	NO	NO	NO	NA	NO	NO	1	0	1
43	Bcin06p07070	6	2515851	2517574	-	1723	NO	NO	NO	NA	2OG-Fe(II) oxygenase superfamily_PF13532;GRF zinc finger_PF06839	NO	1	0	1
43	Bcin06p07080	6	2517719	2519372	+	1653	NO	NO	NO	NA	WD domain, G-beta repeat_PF00400	NO	1	0	1
43	Bcin06p07090	6	2519602	2522478	-	2876	NO	NO	NO	NA	Helicase conserved C-terminal domain_PF00271;DEAD/DEAH box helicase_PF00270	NO	1	0	1
43	Bcin06p07100	6	2522641	2524555	-	1914	NO	NO	NO	NA	NO	NO	1	0	1
43	Bcin06p07110	6	2524677	2526319	-	1642	0.976	NO	NO	NA	Glutathione-dependent formaldehyde-activating enzyme_PF04828	NO	1	0	1
43	Bcin06p07120	6	2527793	2530207	+	2414	NO	NO	NO	NA	FAD binding domain_PF01494	NO	1	0	1
43	Bcin06p07130	6	2531380	2532891	-	1511	NO	NO	NO	NA	NO	NO	1	0	1
43	Bcin06p07140	6	2533222	2534893	+	1671	NO	NO	NO	NA	NO	NO	1	0	1
43	Bcin06p07150	6	2535407	2537652	+	2245	NO	SignalP_EUK	NO	AA7.hmm	FAD binding domain_PF01565	NO	1	0	1
43	Bcin06p07160	6	2537913	2539894	-	1981	NO	NO	NO	NA	Peptidase family S58_PF03576	NO	1	0	1
43	Bcin06p07170	6	2540612	2542685	-	2073	NO	NO	NO	NA	NO	3	1	0	1
43	Bcin06p07180	6	2543637	2545134	+	1497	NO	NO	NO	NA	NO	NO	1	0	1
43	Bcin06p07190	6	2546083	2551525	-	5442	NO	NO	NO	NA	NO	NO	1	0	1
43	Bcin06p07200	6	2551790	2555166	-	3376	NO	NO	NO	NA	CDC45-like protein_PF02724	NO	1	0	1
43	Bcin06p07210	6	2556262	2557507	-	1245	NO	NO	NO	NA	Flavin-binding monooxygenase-like_PF00743	NO	1	0	1
43	Bcin06p07220	6	2559943	2561754	+	1811	NO	NO	NO	NA	NO	NO	1	0	1
43	Bcin06p07230	6	2562288	2574316	-	12028	NO	NO	NO	NA	NO	NO	1	0	1
43	Bcin06p07240	6	2575665	2577434	+	1769	NO	NO	NO	NA	Mitochondrial carrier protein_PF00153	NO	1	0	1
43	Bcin06p07250	6	2577476	2579720	+	2244	NO	NO	NO	NA	NO	NO	1	0	1
43	Bcin06p07260	6	2580715	2583905	-	3190	NO	NO	NO	NA	16S rRNA methyltransferase RsmB/F_PF01189	NO	1	0	1
43	Bcin06p07270	6	2584040	2585979	-	1939	NO	NO	NO	NA	RNA polymerase Rpb5, C-terminal domain_PF01191;RNA polymerase Rpb5, N-terminal domain_PF03871	NO	1	0	1
43	Bcin06p07280	6	2586444	2588893	+	2449	NO	NO	NO	NA	NO	NO	1	0	1
43	Bcin06p07290	6	2590762	2593498	-	2736	0.941	NO	NO	NA	NO	NO	1	0	1
43	Bcin06p07300	6	2595033	2596929	+	1896	NO	NO	NO	NA	GTP1/OBG_PF01018;50S ribosome-binding GTPase_PF01926	NO	1	0	1
43	Bcin06p07310	6	2597466	2600009	+	2543	NO	NO	NO	NA	Pyridine nucleotide-disulphide oxidoreductase_PF07992	2	1	0	1
43	Bcin06p07320	6	2600489	2602235	+	1746	NO	NO	NO	NA	NO	NO	1	0	1
43	Bcin06p07330	6	2602436	2604080	-	1644	NO	NO	NO	CE10.hmm	alpha/beta hydrolase fold_PF07859	NO	1	0	1
43	Bcin06p07340	6	2604251	2606923	+	2672	NO	SignalP_EUK	NO	AA7.hmm	FAD binding domain_PF01565	NO	1	0	1
43	Bcin06p07350	6	2606938	2608676	-	1738	NO	NO	NO	NA	Class II Aldolase and Adducin N-terminal domain_PF00596	NO	1	0	1
43	Bcin06p07360	6	2609048	2611397	+	2349	NO	NO	NO	NA	Cupin-like domain_PF13621	NO	1	0	1
43	Bcin06p07370	6	2611444	2615191	-	3747	NO	NO	NO	NA	NO	NO	1	0	1
43	Bcin06p07380	6	2616759	2618529	-	1770	NO	NO	NO	NA	Acetamidase/Formamidase family_PF03069	NO	1	0	1
43	Bcin06p07390	6	2618930	2623417	+	4487	NO	NO	NO	NA	Tubulin folding cofactor D C terminal_PF12612	NO	1	0	1
43	Bcin06p07400	6	2623517	2625022	-	1505	NO	NO	NO	NA	NO	NO	1	0	1
43	Bcin06p07410	6	2626246	2627995	-	1749	NO	NO	NO	NA	Ubiquitin-conjugating enzyme_PF00179	NO	1	0	1
43	Bcin06p07420	6	2629441	2633178	-	3737	NO	NO	NO	NA	NO	NO	1	0	1
43	Bcin06p07430	6	2633730	2635459	-	1729	NO	NO	NO	NA	NO	NO	1	0	1
43	Bcin06p07440	6	2635942	2637959	-	2017	NO	NO	NO	GT33.hmm	Glycosyl transferases group 1_PF13692	NO	1	0	1
43	Bcin06p07450	6	2638266	2640785	+	2519	1	NO	NO	NA	Cation efflux family_PF01545	NO	1	0	1
43	Bcin06p07460	6	2641046	2642456	-	1410	0.829	NO	NO	NA	NO	NO	1	0	1
43	Bcin06p07470	6	2643570	2644487	+	917	NO	NO	NO	NA	BTB/POZ domain_PF00651	2.66667	1	0	1
43	Bcin06p07480	6	2644657	2646753	-	2096	NO	NO	NO	NA	Methyltransferase domain_PF13489	NO	1	0	1
43	Bcin06p07490	6	2647745	2649727	+	1982	NO	NO	NO	NA	O-methyltransferase_PF00891	NO	1	0	1
43	Bcin06p07500	6	2649735	2651207	-	1472	NO	SignalP_EUK	NO	NA	Peptidase C13 family_PF01650	NO	1	0	1
43	Bcin06p07510	6	2651307	2654029	+	2722	NO	NO	NO	NA	NO	NO	1	0	1
43	Bcin06p07520	6	2654041	2656160	-	2119	NO	NO	NO	NA	Vitamin-D-receptor interacting Mediator subunit 4_PF10018	NO	1	0	1
43	Bcin06p07530	6	2657186	2659056	-	1870	NO	NO	NO	NA	Putative amidoligase enzyme_PF12224	NO	1	0	1
43	Bcin06p07540	6	2659504	2661618	-	2114	NO	NO	NO	NA	NO	4	1	0	1
43	Bcin06p07550	6	2662775	2664575	-	1800	NO	NO	NO	NA	NO	NO	0.564444	0	1
43	Bcin06p07560	6	2665850	2667223	-	1373	NO	NO	NO	NA	Sas10/Utp3/C1D family_PF04000	NO	1	0	1
43	Bcin06p07570	6	2667373	2669946	+	2573	NO	NO	NO	NA	Endomembrane protein 70_PF02990	NO	1	0	1
43	Bcin06p07580	6	2670209	2672017	+	1808	NO	NO	NO	AA7.hmm	FAD binding domain_PF01565	NO	0.984513	0	0.988938
43	Bcin06p07590	6	2675625	2679923	-	4298	NO	SignalP_EUK	NO	GH71.hmm;CBM24.hmm	Glycosyl hydrolase family 71_PF03659	NO	0.0025593	0	0
43	Bcin06p07600	6	2682559	2683968	+	1409	NO	NO	NO	NA	NO	NO	0.012775	0	0
43	Bcin06p07610	6	2721558	2723220	+	1662	NO	NO	NO	NA	Histidine kinase-, DNA gyrase B-, and HSP90-like ATPase_PF02518;Response regulator receiver domain_PF00072	NO	0	0	0
44	Bcin07p05000	7	1882635	1883866	-	1231	NO	NO	NO	NA	NO	NO	1	0	1
44	Bcin07p05010	7	1884551	1886001	+	1450	NO	NO	NO	NA	NO	NO	1	0	1
44	Bcin07p05020	7	1886017	1887977	-	1960	NO	NO	NO	NA	NO	3.33333	1	0	1
44	Bcin07p05030	7	1888220	1889981	-	1761	NO	NO	NO	NA	Ubiquitin fusion degradation protein UFD1_PF03152	NO	1	0	1
44	Bcin07p05040	7	1890027	1891703	+	1676	NO	NO	NO	NA	GYF domain_PF02213	NO	1	0	1
44	Bcin07p05050	7	1891799	1893877	-	2078	NO	NO	NO	NA	TIP49 C-terminus_PF06068	NO	1	0	1
44	Bcin07p05060	7	1894177	1898302	+	4125	NO	NO	NO	NA	NO	NO	1	0	1
45	Bcin08p00010	8	1709	4003	-	2294	NO	NO	NO	NA	Cytochrome P450_PF00067	NO	1	0	1
45	Bcin08p00020	8	7393	8433	-	1040	0.921	SignalP_EUK	YES	NA	NO	NO	1	0	1
45	Bcin08p00030	8	12190	13323	+	1133	NO	NO	NO	NA	Acetyltransferase (GNAT) family_PF00583	NO	1	0	1
45	Bcin08p00040	8	16715	17311	-	596	NO	SignalP_EUK	NO	NA	NO	NO	1	0	1
45	Bcin08p00050	8	18476	19138	+	662	NO	NO	NO	NA	Multicopper oxidase_PF00394	NO	1	0	1
45	Bcin08p00060	8	21863	24156	+	2293	NO	NO	NO	GH43.hmm	Glycosyl hydrolases family 43_PF04616	NO	1	0	1
46	Bcin08p00310	8	155357	157204	+	1847	NO	NO	NO	NA	NO	NO	1	0	1
46	Bcin08p00320	8	157365	159387	-	2022	NO	NO	NO	NA	NO	NO	1	0	1
46	Bcin08p00330	8	159856	162409	+	2553	NO	NO	NO	NA	NO	NO	1	0	1
47	Bcin08p02180	8	836497	837826	-	1329	NO	NO	NO	NA	NO	NO	0	0	0
47	Bcin08p02190	8	863280	865136	-	1856	NO	NO	NO	NA	3-beta hydroxysteroid dehydrogenase/isomerase family_PF01073	NO	0	1	1
47	Bcin08p02200	8	866196	867910	+	1714	NO	NO	NO	NA	NO	NO	0	0.274212	1
47	Bcin08p02210	8	870230	872350	-	2120	NO	NO	NO	NA	Cytochrome P450_PF00067	NO	0	1	1
48	Bcin08p07100	8	2595589	2597426	-	1837	NO	NO	NO	NA	NO	NO	0	1	1
48	Bcin08p07110	8	2598524	2601933	+	3409	NO	NO	NO	NA	NACHT domain_PF05729	NO	0	0.812555	1
48	Bcin08p07120	8	2602714	2604318	-	1604	NO	SignalP_EUK	NO	NA	NO	NO	0	0	0
48	Bcin08p07140	8	2606814	2607798	-	984	NO	NO	NO	NA	Metallo-beta-lactamase superfamily_PF00753	NO	0	0	0
49	Bcin09p00020	9	8287	10335	-	2048	NO	NO	NO	NA	Fungal Zn(2)-Cys(6) binuclear cluster domain_PF00172	NO	1	0	1
49	Bcin09p00030	9	16053	17023	+	970	0.868	NO	NO	NA	NAD(P)H-binding_PF13460	7	1	0	1
49	Bcin09p00040	9	18481	19663	-	1182	NO	NO	NO	NA	Glutamine synthetase, catalytic domain_PF00120	NO	1	0	1
49	Bcin09p00050	9	25522	27035	+	1513	NO	SignalP_EUK	NO	NA	Methyltransferase domain_PF13383	NO	1	0	1
49	Bcin09p00060	9	27149	28148	-	999	NO	SignalP_EUK	NO	NA	NO	NO	1	0	1
50	Bcin09p00970	9	369540	371937	+	2397	NO	SignalP_EUK	NO	NA	NO	NO	1	0	1
50	Bcin09p00980	9	373435	375799	-	2364	NO	NO	NO	NA	Isocitrate/isopropylmalate dehydrogenase_PF00180	NO	1	0	1
50	Bcin09p00990	9	376793	378901	-	2108	NO	NO	NO	NA	IEC3 subunit of the Ino80 complex, chromatin re-modelling_PF14612	NO	1	0	1
50	Bcin09p01000	9	379045	380683	+	1638	NO	NO	NO	NA	RNA recognition motif. (a.k.a. RRM, RBD, or RNP domain)_PF00076	NO	1	0	1
50	Bcin09p01010	9	380943	383730	-	2787	NO	NO	NO	NA	NO	2.33333	1	0	1
50	Bcin09p01020	9	385358	386965	-	1607	0.952	NO	NO	NA	NO	NO	1	0	0.393279
50	Bcin09p01030	9	387914	389236	+	1322	NO	NO	NO	NA	Protein of unknown function (DUF3632)_PF12311	NO	1	0	0.305598
50	Bcin09p01040	9	389263	390622	-	1359	NO	NO	NO	NA	Asparaginase, N-terminal_PF00710	NO	1	0	1
50	Bcin09p01050	9	392321	393842	-	1521	NO	NO	NO	NA	NO	3	1	0	1
50	Bcin09p01060	9	395637	396911	+	1274	NO	SignalP_EUK	NO	NA	Protein of unknown function (DUF3129)_PF11327	NO	1	0	1
50	Bcin09p01070	9	397196	399747	+	2551	NO	NO	NO	NA	MatE_PF01554	NO	1	0	1
50	Bcin09p01080	9	400017	403318	-	3301	NO	NO	NO	NA	CASC3/Barentsz eIF4AIII binding_PF09405	NO	1	0	1
50	Bcin09p01090	9	406680	407185	+	505	NO	NO	NO	NA	NO	7	1	0	1
50	Bcin09p01100	9	407209	408297	+	1088	NO	NO	NO	NA	NO	NO	1	0	1
50	Bcin09p01110	9	409026	412107	+	3081	NO	SignalP_EUK	NO	CBM1.hmm;GH7.hmm	Glycosyl hydrolase family 7_PF00840	NO	0.936709	0	0.936709
50	Bcin09p01120	9	413167	416610	+	3443	NO	NO	NO	NA	Zinc-binding loop region of homing endonuclease_PF05551	NO	1	0	1
50	Bcin09p01130	9	417901	419860	+	1959	NO	NO	NO	NA	NO	NO	1	0	1
50	Bcin09p01140	9	420505	422763	+	2258	NO	NO	NO	NA	SNF2 family N-terminal domain_PF00176	NO	1	0	1
50	Bcin09p01150	9	423630	425744	-	2114	NO	NO	NO	GH131.hmm;CBM1.hmm	NO	NO	1	0	1
50	Bcin09p01160	9	428598	434965	-	6367	NO	NO	NO	NA	NO	NO	1	0	1
50	Bcin09p01170	9	441552	447700	-	6148	NO	NO	NO	NA	NO	NO	1	0	1
50	Bcin09p01180	9	447748	450643	+	2895	NO	NO	NO	NA	Sec1 family_PF00995	NO	1	0	1
50	Bcin09p01190	9	452839	455131	-	2292	NO	NO	NO	NA	Pro-kumamolisin, activation domain_PF09286	NO	1	0	1
50	Bcin09p01200	9	455999	457025	+	1026	0.974	NO	NO	NA	Low molecular weight phosphotyrosine protein phosphatase_PF01451	NO	1	0	1
50	Bcin09p01210	9	458298	462851	+	4553	NO	NO	NO	GT2.hmm	Chitin synthase_PF01644;Chitin synthase N-terminal_PF08407	NO	1	0	1
51	Bcin09p07100	9	2500736	2501581	-	845	1	SignalP_EUK	YES	NA	NO	3	1	0	1
51	Bcin09p07110	9	2503113	2504582	+	1469	NO	NO	NO	GH43.hmm	NO	NO	1	0	1
51	Bcin09p07120	9	2509761	2511449	+	1688	NO	NO	NO	NA	NO	NO	0	0	0
51	Bcin09p07130	9	2539836	2541718	-	1882	NO	NO	NO	NA	NO	NO	0	0	0
51	Bcin09p07140	9	2544946	2546931	+	1985	NO	NO	NO	NA	NO	NO	0.0085642	0	0
