# Supplementary material for: Prediction of pathogenicity genes involved in adaptation to a lupin host in the fungal pathogens Botrytis cinerea and Sclerotinia sclerotiorum via comparative genomics
Source: BMC Genomics. 2019 May 17;20:385. doi: 10.1186/s12864-019-5774-2 (PMC6525431; doi:10.1186/s12864-019-5774-2)
Supplement: Supplementary file 7 — Summary the relationship between repetitive sequences and PAV regions in reference isolates of Botrytis cinerea and Sclerotinia sclerotiorum. (XLSX 1065 kb) [file 12864_2019_5774_MOESM7_ESM.xlsx]

## Sheet: Summary
Summary of regions of the isolate genome assemblies separated into conserved or variable/PAV categories (see methods: MUMmer matches <30% length of contig), and their respective predicted interspersed (de novo) repeat contents
Reference	Alternate	Conserved regions	Conserved %repetitive	PAV regions	PAV %repetitive	Diff%
Sclerotinia sclerotiorum 1980	Sclerotinia sclerotiorum (L. angustifolius)	38364543	0.0405094	542054	0.124753	0.0842438
Sclerotinia sclerotiorum 1980	Sclerotinia sclerotiorum (L. mutabilis)	38040133	0.0394239	866464	0.140863	0.101439
Sclerotinia sclerotiorum 1980	Sclerotinia homeocarpus	249651	0.0353013	38656946	0.0417243	0.006423
Sclerotinia sclerotiorum 1980	Sclerotinia borealils	38364543	0.0405094	34118692	0.043335	0.0028256
Botrytis cinerea	Botrytis cinerea (L. angustifolius)	40654787	0.0367254	1975279	0.0386563	0.0019309
Botrytis cinerea	Botrytis cinerea BCDW	41554600	0.0367294	1075466	0.0401175	0.0033881
Botrytis cinerea	Botrytis cinerea T4	37443275	0.0375825	5186791	0.0312738	-0.0063087

## Sheet: Sscl_vs_Slang
Repetitive contents of conserved vs PAV regions in Sscl relative to the Slang assembly
COV regions					PAV regions
SequenceID	start	end	repeat_coverage%		SequenceID	start	end	repeat_coverage%
1	12	164	1		1	0	12	0.0833333
1	179	11301	0.0135767		1	164	179	1
1	11473	56616	0.0030791		1	11301	11473	0
1	57930	124805	0.040329		1	56616	57930	0.175038
1	124815	210506	0.0118099		1	124805	124815	0
1	213483	213635	0		1	210506	213483	0.0312395
1	214025	215186	0		1	213635	214025	0.238461
1	215519	216866	0		1	215186	215519	0
1	217075	217296	0.882353		1	216866	217075	0
1	217527	312399	0.017824		1	217296	217527	0
1	312568	321275	0.086597		1	312399	312568	0
1	321465	321860	0		1	321275	321465	0
1	322138	322611	0.128964		1	321860	322138	0
1	322844	378690	0.0100813		1	322611	322844	0.0042918
1	378716	378942	0		1	378690	378716	0
1	378994	433654	0.0157885		1	378942	378994	0
1	433675	522853	0.0310054		1	433654	433675	0
1	522926	528441	0.65476		1	522853	522926	0.0136986
1	528532	540595	0.0443505		1	528441	528532	0
1	540603	562414	0.15914		1	540595	540603	0.125
1	562428	827233	0.0319782		1	562414	562428	0
1	827260	841215	0.176281		1	827233	827260	0
1	841216	841544	1		1	841215	841216	1
1	841558	849924	0.0750657		1	841544	841558	0.0714286
1	849974	883410	0		1	849924	849974	0
1	883411	908542	0.0999164		1	883410	883411	0
1	911286	998578	0.0348371		1	908542	911286	0.232143
1	998981	1121466	0.0209005		1	998578	998981	0
1	1121518	1209076	0.0372325		1	1121466	1121518	1
1	1209084	1222653	0.269806		1	1209076	1209084	1
1	1224467	1224971	0.396825		1	1222653	1224467	0
1	1225345	1253848	0.088938		1	1224971	1225345	0
1	1253897	1254109	0.0801887		1	1253848	1253897	1
1	1254110	1269758	0.0682515		1	1254109	1254110	1
1	1269775	1400014	0.066186		1	1269758	1269775	0
1	1400015	1421626	0.115728		1	1400014	1400015	1
1	1421789	1430077	0		1	1421626	1421789	0
1	1430220	1447853	0.0042534		1	1430077	1430220	0
1	1447858	1460266	0.0206318		1	1447853	1447858	0
1	1460843	1543270	0.0705715		1	1460266	1460843	1
1	1543323	1591698	0.0060775		1	1543270	1543323	0
1	1592126	1619756	0.0866449		1	1591698	1592126	0
1	1619766	1661090	0.0368067		1	1619756	1619766	0
1	1661104	1678951	0.195327		1	1661090	1661104	0
1	1679080	1920029	0.0173024		1	1678951	1679080	0
1	1920208	2033360	0.0035793		1	1920029	1920208	0
1	2033363	2035642	0.444054		1	2033360	2033363	0
1	2036113	2036232	1		1	2035642	2036113	0.0573248
1	2036443	2038431	0.645372		1	2036232	2036443	0.0189573
1	2039210	2040465	0.0661355		1	2038431	2039210	0
1	2041894	2105577	0.0817958		1	2040465	2041894	0.476557
1	2105717	2213023	0.0563249		1	2105577	2105717	1
1	2213043	2388084	0.0129398		1	2213023	2213043	0
1	2388199	2389424	0		1	2388084	2388199	0
1	2389427	2391228	0		1	2389424	2389427	0
1	2391630	2392057	0		1	2391228	2391630	0
1	2392084	2394409	0		1	2392057	2392084	0
1	2394975	2395300	0.615385		1	2394409	2394975	0
1	2395873	2396302	0		1	2395300	2395873	0.427574
1	2396303	2409552	0.0217375		1	2396302	2396303	0
1	2409616	2484155	0.0113095		1	2409552	2409616	0
1	2484157	2484420	0.117871		1	2484155	2484157	0
1	2484814	2485907	0.301006		1	2484420	2484814	0.0025381
1	2485938	2504203	0.0152204		1	2485907	2485938	0
1	2504478	2624888	0.0257703		1	2504203	2504478	0
1	2624929	2625532	0.636816		1	2624888	2624929	0.0487805
1	2635602	2737207	0.0137198		1	2625532	2635602	0
1	2737213	2852122	0.0420159		1	2737207	2737213	0
1	2852208	2864213	0.0060808		1	2852122	2852208	0
1	2864216	2867823	0.0981425		1	2864213	2864216	1
1	2867849	2878364	0.777176		1	2867823	2867849	1
1	2878365	2907311	0.0157189		1	2878364	2878365	0
1	2907475	3003288	0.0129314		1	2907311	2907475	0
1	3003316	3028497	0.0841905		1	3003288	3003316	0
1	3028510	3143298	0.0122312		1	3028497	3028510	0
1	3143310	3209849	0.0158854		1	3143298	3143310	0
1	3209917	3324053	0.0167081		1	3209849	3209917	0.941176
1	3324238	3379577	0.0267081		1	3324053	3324238	0
1	3379578	3449283	0.0666523		1	3379577	3379578	0
1	3449303	3449500	0		1	3449283	3449303	0
1	3449665	3559423	0.0106689		1	3449500	3449665	0.0060606
1	3559653	3559880	0		1	3559423	3559653	0
1	3559996	3560335	0.967552		1	3559880	3559996	0
1	3560399	3560623	0		1	3560335	3560399	0
1	3561368	3689406	0.0507662		1	3560623	3561368	0
1	3689486	3740012	0.0767526		1	3689406	3689486	0
1	3740222	3740467	0		1	3740012	3740222	0
1	3740898	3827895	0.0525191		1	3740467	3740898	0.0139211
1	3827914	3951971	0.0031518		1	3827895	3827914	0
2	5	158	1		1	3951971	3951982	0
2	820	105333	0.0231072		2	0	5	0.2
2	105725	106927	0.143927		2	158	820	0
2	107695	117757	0.188432		2	105333	105725	0
2	117813	118046	0.875537		2	106927	107695	0
2	118136	193912	0.0046717		2	117757	117813	0
2	193974	196280	0.143105		2	118046	118136	0
2	196419	200111	0.0552546		2	193912	193974	0
2	200703	200859	0		2	196280	196419	0
2	200964	213837	0		2	200111	200703	0.130068
2	214005	355398	0.0218045		2	200859	200964	0
2	355489	451248	0.0416149		2	213837	214005	0
2	451249	473747	0.0153347		2	355398	355489	0
2	473769	479985	0.737613		2	451248	451249	0
2	480101	605299	0.0352322		2	473747	473769	0
2	605300	612197	0.269682		2	479985	480101	0
2	612279	621309	0.0853821		2	605299	605300	0
2	623523	629522	0.485914		2	612197	612279	0
2	632325	978682	0.0124149		2	621309	623523	0.764679
2	978720	989667	0.0068512		2	629522	632325	0
2	989759	989900	0		2	978682	978720	0
2	989901	990218	0.615142		2	989667	989759	0
2	990890	991041	0		2	989900	989901	0
2	991042	1015034	0.0080443		2	990218	990890	0
2	1015097	1085370	0.0101461		2	991041	991042	0
2	1085631	1085986	0		2	1015034	1015097	0.412698
2	1086014	1128824	0.022448		2	1085370	1085631	0.632184
2	1129135	1129671	0.375		2	1085986	1086014	0
2	1129682	1203166	0.0066001		2	1128824	1129135	0
2	1203208	1224652	0.0015389		2	1129671	1129682	0
2	1224668	1264618	0.0034543		2	1203166	1203208	0
2	1264619	1270804	0.741633		2	1224652	1224668	1
2	1270807	1353159	0.00221		2	1264618	1264619	1
2	1353223	1827987	0.0042358		2	1270804	1270807	0
2	1827994	1913964	0.0012214		2	1353159	1353223	0
2	1914405	2131577	0.0069208		2	1827987	1827994	0
2	2131595	2152372	0.0300332		2	1913964	1914405	0
2	2152526	2267019	0.0459067		2	2131577	2131595	0
2	2267020	2267548	0		2	2152372	2152526	0
2	2267549	2271203	0.459223		2	2267019	2267020	0
2	2271231	2437434	0.0078518		2	2267548	2267549	0
2	2437564	2447970	0.0513165		2	2271203	2271231	0
2	2447993	2450882	0.4126		2	2437434	2437564	0.0615385
2	2451033	2480133	0.0267698		2	2447970	2447993	0
2	2482579	2483308	0.459534		2	2450882	2451033	1
2	2483398	2517749	0.0118774		2	2480133	2482579	0
2	2517789	2649749	0.007328		2	2483308	2483398	0
2	2650028	2650161	1		2	2517749	2517789	0
2	2650185	2658162	0.847311		2	2649749	2650028	1
2	2658221	2660121	0.857895		2	2650161	2650185	0
2	2660170	2751425	0.0742644		2	2658162	2658221	0.0169492
2	2751438	2791412	0.0283184		2	2660121	2660170	0
2	2791554	2791909	1		2	2751425	2751438	0
2	2791974	2792827	0.603751		2	2791412	2791554	1
2	2792951	2840546	0.0040971		2	2791909	2791974	1
2	2840650	2840995	0.568116		2	2792827	2792951	0
2	2841046	2870482	0.0150496		2	2840546	2840650	0.769231
2	2870894	2959174	0.02773		2	2840995	2841046	0
2	2962769	3011469	0.0597947		2	2870482	2870894	0
2	3011471	3015083	0		2	2959174	2962769	0
2	3015424	3023940	0.235204		2	3011469	3011471	0
2	3023947	3049839	0.0608682		2	3015083	3015424	0
2	3049945	3091959	0.0019755		2	3023940	3023947	0
2	3093524	3146655	0.0223222		2	3049839	3049945	0
2	3146659	3160697	0		2	3091959	3093524	0.476038
2	3160893	3161337	0		2	3146655	3146659	0
2	3162011	3168212	0		2	3160697	3160893	0.22449
2	3168213	3192416	0.0083048		2	3161337	3162011	0
2	3192484	3194614	0.99953		2	3168212	3168213	0
2	3194631	3241896	0.0167566		2	3192416	3192484	0.823529
2	3241898	3242338	0.456818		2	3194614	3194631	0
2	3242379	3258721	0.0807123		2	3241896	3241898	0
2	3258761	3380620	0.0209258		2	3242338	3242379	0
2	3380789	3436232	0.0046354		2	3258721	3258761	0
2	3436240	3442020	0.0095156		2	3380620	3380789	0
2	3442558	3442901	1		2	3436232	3436240	1
2	3442933	3443062	1		2	3442020	3442558	0.0055762
2	3443204	3462947	0.0279086		2	3442901	3442933	1
2	3463045	3543725	0.0669683		2	3443062	3443204	0.274648
2	3543976	3565729	0.0781501		2	3462947	3463045	0
2	3566261	3566471	0.195238		2	3543725	3543976	0.0318725
2	3566947	3568816	0.994115		2	3565729	3566261	0
2	3570746	3582621	0		2	3566471	3566947	0
2	3582641	3583113	0.71822		2	3568816	3570746	0
2	3583352	3638879	0.0100131		2	3582621	3582641	0
2	3643429	3656340	0		2	3583113	3583352	0
2	3656353	3656805	0.438053		2	3638879	3643429	0
2	3656939	3657362	0.477541		2	3656340	3656353	0
2	3657374	3657707	1		2	3656805	3656939	0
2	3657709	3658657	0.712025		2	3657362	3657374	0.333333
2	3658661	3659776	1		2	3657707	3657709	1
2	3659957	3683459	0.013701		2	3658657	3658661	1
3	1	5502	0.0399927		2	3659776	3659957	0.0165746
3	5511	6862	0.145078		2	3683459	3683506	0.702128
3	6945	93471	0.0328109		3	0	1	1
3	96320	107205	0.0361047		3	5502	5511	1
3	107235	127345	0		3	6862	6945	1
3	127391	127874	0		3	93471	96320	0.252369
3	127875	162514	0.0090649		3	107205	107235	0
3	162588	164423	1		3	127345	127391	0
3	164466	188274	0.0339382		3	127874	127875	0
3	188283	305762	0.0064522		3	162514	162588	0.810811
3	305934	353594	0.0494545		3	164423	164466	0.976744
3	353641	354022	0		3	188274	188283	0
3	354064	379964	0.11556		3	305762	305934	0
3	380008	392671	0.242518		3	353594	353641	0
3	392801	637150	0.0246123		3	354022	354064	0
3	637342	639521	0.853144		3	379964	380008	1
3	639709	640056	0.942363		3	392671	392801	0
3	640096	661498	0.0183628		3	637150	637342	0
3	661556	710157	0.037921		3	639521	639709	0.223404
3	710260	712063	0.830283		3	640056	640096	0
3	712080	727548	0.151086		3	661498	661556	0
3	727567	729442	0.992533		3	710157	710260	0
3	729566	924189	0.0298886		3	712063	712080	0.0588235
3	924198	926459	0.799204		3	727548	727567	0
3	926460	926866	0.490148		3	729442	729566	0.314516
3	927064	927396	0.990964		3	924189	924198	0.111111
3	927554	930073	0.818976		3	926459	926460	0
3	930076	930806	0.724657		3	926866	927064	0
3	939168	944986	0.412513		3	927396	927554	0
3	945017	945332	0.619048		3	930073	930076	0
3	945333	945502	0		3	930806	939168	0
3	945641	945962	0.619938		3	944986	945017	0
3	946222	946472	0		3	945332	945333	0
3	954816	1157791	0.0134795		3	945502	945641	0
3	1157888	1179224	0.0047807		3	945962	946222	0
3	1179331	1435113	0.0133864		3	946472	954816	0
3	1435172	1468366	0.151142		3	1157791	1157888	0
3	1468374	1562890	0.0944073		3	1179224	1179331	0
3	1562948	1567471	0.0159186		3	1435113	1435172	0
3	1568464	1576263	0.022567		3	1468366	1468374	0
3	1576522	1717318	0.0141197		3	1562890	1562948	0
3	1717808	1719740	1		3	1567471	1568464	0.78147
3	1719741	1744322	0.0766039		3	1576263	1576522	0
3	1744392	2123348	0.0278977		3	1717318	1717808	0.369388
3	2123508	2124468	0.419792		3	1719740	1719741	1
3	2124709	2124870	0		3	1744322	1744392	0
3	2124875	2369249	0.0175551		3	2123348	2123508	0
3	2369345	2429197	0.0071844		3	2124468	2124709	0
3	2429198	2438313	0.0230389		3	2124870	2124875	0
3	2438351	2526121	0.0402074		3	2369249	2369345	0
3	2526251	2527512	0		3	2429197	2429198	0
3	2527700	2566305	0.031369		3	2438313	2438351	0
3	2566310	2678614	0.0200883		3	2526121	2526251	0
3	2678736	2679904	0.0659247		3	2527512	2527700	0
3	2679925	2917256	0.0467322		3	2566305	2566310	0
3	2917362	2917511	0		3	2678614	2678736	0.204918
3	2917512	2937496	0.17499		3	2679904	2679925	0
3	2937617	2940090	0.158916		3	2917256	2917362	0
3	2940231	2940396	0		3	2917511	2917512	0
3	2940480	2948246	0		3	2937496	2937617	0
3	2948549	2960082	0		3	2940090	2940231	0
3	2960491	3033254	0.0032022		3	2940396	2940480	0
3	3033304	3249186	0.0394428		3	2948246	2948549	0
3	3249187	3326720	0.01589		3	2960082	2960491	0
3	3327391	3327508	0		3	3033254	3033304	0
3	3327698	3331703	0.61598		3	3249186	3249187	1
3	3331704	3350881	0.297961		3	3326720	3327391	0
3	3351315	3351447	1		3	3327508	3327698	0
4	12	1201	0.993272		3	3331703	3331704	0
4	2648	100738	0.066021		3	3350881	3351315	0.0023041
4	100741	151584	0.0066873		3	3351447	3351453	1
4	151613	152070	0.717724		4	0	12	0.0833333
4	152131	160001	0.0504447		4	1201	2648	0
4	160015	219313	0.0409963		4	100738	100741	0
4	219400	304844	0.0427766		4	151584	151613	0
4	305068	305569	0.135729		4	152070	152131	0
4	306272	308118	0.989166		4	160001	160015	1
4	308263	556426	0.0186168		4	219313	219400	0
4	556427	561132	0.682465		4	304844	305068	0
4	561133	562357	0.0588235		4	305569	306272	0.813656
4	562714	563001	0		4	308118	308263	0
4	564462	564750	0		4	556426	556427	0
4	567241	575970	0		4	561132	561133	0
4	576015	576237	0		4	562357	562714	0
4	576304	576696	0.494898		4	563001	564462	0
4	581873	582136	0.247148		4	564750	567241	0
4	582285	584185	0.998421		4	575970	576015	0
4	585088	694246	0.0381465		4	576237	576304	0.656716
4	694335	694486	0		4	576696	581873	0.51922
4	694489	694822	0.984985		4	582136	582285	1
4	694885	695049	0		4	584185	585088	0.208195
4	696625	696777	0		4	694246	694335	0
4	696789	701654	0.0078109		4	694486	694489	0
4	701692	835257	0.0108187		4	694822	694885	0
4	835261	868275	0.174835		4	695049	696625	0
4	869454	870653	0.553795		4	696777	696789	0
4	871652	895977	0.128263		4	701654	701692	1
4	896313	896451	0		4	835257	835261	0
4	896452	1014126	0.0127301		4	868275	869454	1
4	1014127	1056318	0.003816		4	870653	871652	0.890891
4	1056440	1112772	0.0151424		4	895977	896313	0.0892857
4	1112776	1180454	0.0053341		4	896451	896452	1
4	1180462	1180671	0		4	1014126	1014127	0
4	1180697	1182220	0		4	1056318	1056440	0
4	1183093	1290728	0.0052864		4	1112772	1112776	0
4	1290752	1290895	0		4	1180454	1180462	0
4	1291099	1291492	0		4	1180671	1180697	0
4	1291809	1292089	0		4	1182220	1183093	0
4	1292124	1382691	0.0049466		4	1290728	1290752	0
4	1382856	1383596	0.363513		4	1290895	1291099	0
4	1384265	1607043	0.0219187		4	1291492	1291809	0
4	1607051	1624653	0.0027838		4	1292089	1292124	0
4	1625039	1625324	0		4	1382691	1382856	0
4	1625417	1627280	0.989801		4	1383596	1384265	0
4	1627414	1627771	0.252101		4	1607043	1607051	1
4	1627875	1717591	0.0096304		4	1624653	1625039	0
4	1717665	1721461	0.0189673		4	1625324	1625417	0
4	1721523	1723005	0.823212		4	1627280	1627414	0
4	1723006	1723467	0		4	1627771	1627875	1
4	1723671	1863338	0.0108615		4	1717591	1717665	0
4	1863426	1864786	0.241912		4	1721461	1721523	1
4	1864787	1864981	0		4	1723005	1723006	0
4	1866334	1904306	0.187217		4	1723467	1723671	0.602941
4	1904333	2021400	0.0032887		4	1863338	1863426	0
4	2021467	2117042	0.0104525		4	1864786	1864787	0
4	2117161	2117318	0		4	1864981	1866334	0.325942
4	2117390	2390989	0.0406946		4	1904306	1904333	0
4	2391143	2418455	0.0244215		4	2021400	2021467	0
4	2430036	2494987	0.0809533		4	2117042	2117161	0
4	2495095	2505083	0.0654786		4	2117318	2117390	0
4	2505084	2585712	0.039552		4	2390989	2391143	0
4	2585875	2635244	0.0007089		4	2418455	2430036	0
4	2635405	2639137	0.606109		4	2494987	2495095	0
4	2639141	2642472	0.333834		4	2505083	2505084	1
4	2642658	2643272	0		4	2585712	2585875	0
4	2643331	2695088	0.0900748		4	2635244	2635405	0
4	2695151	2695307	0		4	2639137	2639141	1
4	2695429	2810367	0.0409699		4	2642472	2642658	0
4	2810539	2834191	0.0285811		4	2643272	2643331	0
4	2834340	2834659	0.626959		4	2695088	2695151	0
4	2834873	2836745	0.998397		4	2695307	2695429	0
4	2836817	2836967	0		4	2810367	2810539	0
4	2836968	2869248	0.0915737		4	2834191	2834340	0
4	2869920	2870193	0		4	2834659	2834873	0
4	2871379	2873161	0.999439		4	2836745	2836817	0.583333
4	2873163	2873302	1		4	2836967	2836968	0
5	1	162	1		4	2869248	2869920	0.175595
5	725	71872	0.112598		4	2870193	2871379	0
5	71931	175131	0.0546899		4	2873161	2873163	1
5	175330	189491	0.198362		4	2873302	2873318	0
5	189595	204081	0.535551		5	0	1	1
5	204082	204346	0		5	162	725	0.0230906
5	211243	213107	0.996781		5	71872	71931	0
5	213933	214155	0		5	175131	175330	0
5	217518	267713	0.212053		5	189491	189595	0
5	267728	268758	0.631068		5	204081	204082	0
5	268768	285906	0.061209		5	204346	211243	0
5	285998	327857	0.0637856		5	213107	213933	0
5	328382	356327	0.163679		5	214155	217518	0
5	356400	385390	0.0085547		5	267713	267728	0.0666667
5	385474	385810	0.681548		5	268758	268768	0
5	385857	386260	0.449132		5	285906	285998	0
5	386264	407606	0.086871		5	327857	328382	1
5	407608	407768	0		5	356327	356400	0
5	408114	408972	0.997669		5	385390	385474	0
5	409419	409988	0.0281195		5	385810	385857	1
5	409990	410325	0.597015		5	386260	386264	0
5	410491	410824	0.612613		5	407606	407608	0
5	410933	411737	0.332089		5	407768	408114	0.806358
5	411740	435028	0		5	408972	409419	0.9217
5	435298	660855	0.0190284		5	409988	409990	0
5	660930	662395	0.19727		5	410325	410491	0.716867
5	662414	676917	0.0013101		5	410824	410933	0.834862
5	677025	697627	0.0019416		5	411737	411740	0
5	697659	852251	0.0641172		5	435028	435298	0
5	854021	854147	1		5	660855	660930	1
5	854659	855897	0.466074		5	662395	662414	1
5	855899	995682	0.0515513		5	676917	677025	0
5	995759	995971	1		5	697627	697659	0
5	996041	1010318	0.190166		5	852251	854021	0.939548
5	1010320	1013143	0.668438		5	854147	854659	1
5	1013189	1118580	0.0084922		5	855897	855899	0.5
5	1118775	1188153	0.0114878		5	995682	995759	0.025974
5	1188265	1331348	0.001915		5	995971	996041	0
5	1331369	1332136	0.462842		5	1010318	1010320	0
5	1332256	1387579	0.0174972		5	1013143	1013189	0
5	1387592	1387926	0.185629		5	1118580	1118775	0
5	1388004	1388279	1		5	1188153	1188265	1
5	1388315	1835332	0.0085321		5	1331348	1331369	0
5	1835430	1882543	0.103284		5	1332136	1332256	0
5	1882579	2056638	0.013461		5	1387579	1387592	0
5	2057016	2076381	0.112729		5	1387926	1388004	1
5	2076417	2108293	0.0091919		5	1388279	1388315	1
5	2108333	2180866	0.0014338		5	1835332	1835430	0
5	2180966	2202645	0		5	1882543	1882579	1
5	2202802	2258455	0.0377698		5	2056638	2057016	0
5	2258593	2267695	0.103384		5	2076381	2076417	1
5	2267722	2449262	0.0152363		5	2108293	2108333	0
5	2449688	2450101	0.188862		5	2180866	2180966	0
5	2450223	2450432	0.148325		5	2202645	2202802	0
5	2450543	2450791	0.21371		5	2258455	2258593	1
5	2450811	2509504	0.016237		5	2267695	2267722	0
5	2509512	2528445	0.0255638		5	2449262	2449688	0.542254
5	2528447	2605841	0.0248857		5	2450101	2450223	1
5	2605967	2791817	0.0445951		5	2450432	2450543	1
5	2792421	2792547	0		5	2450791	2450811	1
5	2793246	2805451	0.307005		5	2509504	2509512	0
5	2805468	2820932	0.217667		5	2528445	2528447	0
5	2821164	2821482	0.72327		5	2605841	2605967	0
5	2821527	2821893	0.991803		5	2791817	2792421	0.615894
5	2822293	2822438	0		5	2792547	2793246	0.44206
5	2822816	2822942	1		5	2805451	2805468	1
6	284	5326	0.0115034		5	2820932	2821164	1
6	5350	86530	0.0085859		5	2821482	2821527	1
6	86601	197584	0.0310768		5	2821893	2822293	0
6	197786	203716	0		5	2822438	2822816	0.0026455
6	203740	205793	0.894788		5	2822942	2822964	0.5
6	205903	206112	0.0047847		6	0	284	0.478873
6	206714	207281	0.991182		6	5326	5350	0.25
6	207338	210158	0.0251773		6	86530	86601	0
6	210161	210775	0.0635179		6	197584	197786	0
6	210836	211650	0.244472		6	203716	203740	0.0416667
6	211660	211987	0		6	205793	205903	0
6	212005	212225	0		6	206112	206714	1
6	212584	351373	0.0169898		6	207281	207338	0
6	351519	359317	0		6	210158	210161	0
6	359344	440263	0.0290661		6	210775	210836	0
6	440286	441869	0.253317		6	211650	211660	0
6	442050	453934	0.0272635		6	211987	212005	0
6	454029	456428	0.859108		6	212225	212584	0
6	456514	497009	0.0632671		6	351373	351519	0
6	497185	519992	0.0165739		6	359317	359344	0
6	520038	540283	0		6	440263	440286	0
6	540331	757005	0.0212716		6	441869	442050	0
6	757006	757152	0		6	453934	454029	0
6	757155	790381	0.0052068		6	456428	456514	0
6	790695	894789	0.0222395		6	497009	497185	1
6	894947	1001266	0.0183787		6	519992	520038	0
6	1002066	1002282	1		6	540283	540331	0
6	1003233	1003359	1		6	757005	757006	0
6	1004174	1004795	1		6	757152	757155	0
6	1004849	1005867	0.530452		6	790381	790695	0
6	1005944	1010256	0.603896		6	894789	894947	0
6	1012851	1032554	0.0071055		6	1001266	1002066	0.83375
6	1032555	1084910	0.0998567		6	1002282	1003233	1
6	1084976	1085117	0		6	1003359	1004174	0.765644
6	1085118	1085680	0.36121		6	1004795	1004849	1
6	1085935	1110941	0.0139966		6	1005867	1005944	0
6	1111033	1174489	0.0040973		6	1010256	1012851	0
6	1174540	1183566	0.066807		6	1032554	1032555	0
6	1183568	1227736	0.009011		6	1084910	1084976	0
6	1227749	1248181	0.180844		6	1085117	1085118	0
6	1248182	1266655	0.249824		6	1085680	1085935	0
6	1266833	1298754	0.0349926		6	1110941	1111033	0
6	1298856	1321756	0.0458515		6	1174489	1174540	0
6	1322151	1322649	0.656627		6	1183566	1183568	0
6	1322808	1382714	0.0017361		6	1227736	1227749	0
6	1382734	1411147	0.024355		6	1248181	1248182	0
6	1411181	1633887	0.0098965		6	1266655	1266833	0
6	1633910	1744434	0.0574445		6	1298754	1298856	0
6	1745356	1745568	0		6	1321756	1322151	0
6	1746709	1746930	0		6	1322649	1322808	0
6	1748869	1749099	0		6	1382714	1382734	0
6	1749116	1749464	0.942529		6	1411147	1411181	0
6	1750158	1801506	0.0053361		6	1633887	1633910	0
6	1801599	1803719	0.224057		6	1744434	1745356	0.0303688
6	1803721	1827905	0.0769104		6	1745568	1746709	0
6	1828068	1845487	0.0164189		6	1746930	1748869	0
6	1845615	1898919	0.0038459		6	1749099	1749116	0
6	1899578	1951342	0.0697009		6	1749464	1750158	0
6	1952625	1952948	0.616099		6	1801506	1801599	0
6	1953243	1953772	0.362949		6	1803719	1803721	0
6	1953995	2107398	0.0228744		6	1827905	1828068	0
6	2107435	2107760	0.618461		6	1845487	1845615	0
6	2107761	2195412	0.0117397		6	1898919	1899578	0
6	2195424	2197028	0.0012469		6	1951342	1952625	0
6	2197029	2268555	0.0456477		6	1952948	1953243	0
6	2270608	2301642	0.0158536		6	1953772	1953995	0
6	2302058	2302341	0		6	2107398	2107435	0.972973
6	2304184	2327338	0.134966		6	2107760	2107761	0
6	2328433	2330147	0.113769		6	2195412	2195424	0
6	2330209	2335939	0.624782		6	2197028	2197029	1
6	2336295	2336701	0.480296		6	2268555	2270608	0.0506576
6	2338803	2339078	0		6	2301642	2302058	0
6	2339320	2340096	0.318299		6	2302341	2304184	0
6	2340361	2340804	1		6	2327338	2328433	0
6	2341036	2345393	0.816846		6	2330147	2330209	0
6	2346014	2347080	0		6	2335939	2336295	0.351124
6	2347161	2378955	0.113198		6	2336701	2338803	0.0261656
6	2380844	2381124	0		6	2339078	2339320	0
6	2386804	2387084	0		6	2340096	2340361	0.633962
6	2387290	2388368	0.836735		6	2340804	2341036	1
6	2388380	2390847	0.0012161		6	2345393	2346014	0
6	2393914	2394196	0		6	2347080	2347161	0
6	2397659	2398476	0.676867		6	2378955	2380844	0
6	2398513	2414357	0.134625		6	2381124	2386804	0.034331
6	2414365	2420349	0		6	2387084	2387290	0.834951
6	2420432	2461705	0.152351		6	2388368	2388380	1
6	2461733	2462603	0.225287		6	2390847	2393914	0.0260841
6	2462625	2463171	0.994506		6	2394196	2397659	0
6	2463357	2473661	0.409064		6	2398476	2398513	0
6	2473662	2479082	0.419926		6	2414357	2414365	0
6	2479945	2480166	0		6	2420349	2420432	0
6	2481608	2482574	0		6	2461705	2461733	0
6	2482740	2483500	0		6	2462603	2462625	0
6	2483678	2483818	1		6	2463171	2463357	1
7	1	140	1		6	2473661	2473662	1
7	1121	1264	0		6	2479082	2479945	0
7	1451	1573	0.0491803		6	2480166	2481608	0
7	1769	2184	1		6	2482574	2482740	0
7	2275	2485	0.0666667		6	2483500	2483678	0
7	2670	2876	0.0291262		6	2483818	2483831	1
7	2883	3049	0.0421687		7	0	1	1
7	3270	3462	0		7	140	1121	1
7	3476	3656	0.111111		7	1264	1451	0
7	3997	13314	0		7	1573	1769	1
7	13460	35175	0.0111444		7	2184	2275	0.010989
7	35240	86863	0.0034481		7	2485	2670	1
7	87300	87579	0		7	2876	2883	0
7	87715	243075	0.0397593		7	3049	3270	0.995475
7	243099	335602	0.0627655		7	3462	3476	0
7	335604	345835	0.0074284		7	3656	3997	0.548387
7	345853	424022	0.0141488		7	13314	13460	0
7	424023	444436	0.101798		7	35175	35240	0
7	444487	444990	0.387674		7	86863	87300	0
7	445215	445566	0.635328		7	87579	87715	0
7	445655	445806	0.0264901		7	243075	243099	0
7	446266	571278	0.0590743		7	335602	335604	0
7	571509	703689	0.0383719		7	345835	345853	0
7	703818	704365	0.35649		7	424022	424023	0
7	704459	719973	0.0251386		7	444436	444487	0
7	719982	753440	0.0635424		7	444990	445215	1
7	753447	825324	0.036159		7	445566	445655	1
7	825382	826413	0.0892338		7	445806	446266	1
7	826445	917323	0.03519		7	571278	571509	0
7	917553	944456	0		7	703689	703818	0
7	944956	945170	0		7	704365	704459	0
7	945334	994664	0.0040341		7	719973	719982	0
7	994913	1086566	0.0226288		7	753440	753447	1
7	1086600	1135547	0.0760823		7	825324	825382	1
7	1135586	1142786	0.0266667		7	826413	826445	0
7	1142844	1249650	0.0078273		7	917323	917553	0
7	1249759	1387210	0.0294941		7	944456	944956	0
7	1387427	1389342	0.967624		7	945170	945334	0
7	1390810	1416218	0.117207		7	994664	994913	0
7	1416219	1473246	0.0349133		7	1086566	1086600	0
7	1473273	1530832	0.0067583		7	1135547	1135586	0
7	1530833	1555146	0.0051413		7	1142786	1142844	0
7	1555228	1555631	0.630273		7	1249650	1249759	1
7	1555705	1576584	0.0093395		7	1387210	1387427	0
7	1576605	1582191	0.40691		7	1389342	1390810	0
7	1582271	1586238	0.0360474		7	1416218	1416219	0
7	1586268	1617914	0.012703		7	1473246	1473273	0
7	1617985	1618273	0		7	1530832	1530833	0
7	1618302	1667870	0.0166035		7	1555146	1555228	1
7	1667891	1668812	0.864278		7	1555631	1555705	0
7	1668813	1859151	0.0292585		7	1576584	1576605	0
7	1859154	1862960	0.709932		7	1582191	1582271	0.1125
7	1869126	1880215	0.0438272		7	1586238	1586268	0
7	1882141	1883240	0		7	1617914	1617985	0
7	1887034	1887445	0		7	1618273	1618302	0
7	1887712	1888884	0		7	1667870	1667891	0
7	1894403	1898196	0.0754021		7	1668812	1668813	1
7	1898474	1898803	0		7	1859151	1859154	0
7	1904954	1929996	0.0101829		7	1862960	1869126	0.253973
7	1930151	1932867	0.0751105		7	1880215	1882141	0
7	1932869	2060165	0.0792248		7	1883240	1887034	0
7	2060179	2062057	0.990948		7	1887445	1887712	0
7	2062214	2062796	0.345361		7	1888884	1894403	0.0001812
7	2062928	2063380	0.440265		7	1898196	1898474	0
7	2063589	2082860	0.0306678		7	1898803	1904954	0
7	2082874	2144890	0.0492454		7	1929996	1930151	0
7	2145083	2240850	0.0439922		7	1932867	1932869	0
7	2240885	2263526	0.0016784		7	2060165	2060179	0
7	2263544	2359070	0.0515776		7	2062057	2062214	0
7	2359172	2367937	0		7	2062796	2062928	0
7	2368107	2368313	0		7	2063380	2063589	0
7	2368963	2369190	0.881057		7	2082860	2082874	0
7	2369600	2384651	0.0581357		7	2144890	2145083	0
7	2397060	2397351	0		7	2240850	2240885	0
7	2407540	2418238	0.482707		7	2263526	2263544	1
8	10	144	1		7	2359070	2359172	0
8	551	1540	0.806876		7	2367937	2368107	0
8	1934	2288	0.612994		7	2368313	2368963	0
8	2382	2826	0.177928		7	2369190	2369600	0
8	2998	3507	0.766208		7	2384651	2397060	0.455637
8	5874	6834	0		7	2397351	2407540	0.506723
8	7108	170397	0.0040297		7	2418238	2434682	0.479385
8	170407	221665	0.143217		8	0	10	0.1
8	221775	227749	0		8	144	551	0.002457
8	227818	247675	0.131692		8	1540	1934	1
8	247685	322078	0.185273		8	2288	2382	1
8	322082	338693	0.0257661		8	2826	2998	1
8	338775	456022	0.0260135		8	3507	5874	0
8	456604	457052	0.450893		8	6834	7108	0
8	457071	517927	0.0113218		8	170397	170407	0
8	518016	566434	0.0927548		8	221665	221775	0
8	566832	680073	0.0091751		8	227749	227818	0
8	680197	683173	0.0665323		8	247675	247685	0
8	685341	685641	0		8	322078	322082	0
8	686180	708277	0.0016744		8	338693	338775	1
8	708612	767955	0.0204573		8	456022	456604	0
8	767995	788802	0		8	457052	457071	0.947368
8	788874	809421	0		8	517927	518016	1
8	809442	822048	0.0018245		8	566434	566832	0
8	822204	856354	0.0010542		8	680073	680197	0
8	856355	865532	0		8	683173	685341	0
8	865741	871912	0.0798898		8	685641	686180	0
8	872028	874576	0.0867347		8	708277	708612	0
8	874635	903127	0.0043872		8	767955	767995	0
8	903128	948298	0.0045605		8	788802	788874	0
8	948420	971357	0.0231504		8	809421	809442	0
8	971424	1022051	0.0799178		8	822048	822204	1
8	1022081	1023062	0.273191		8	856354	856355	0
8	1023224	1023513	0		8	865532	865741	0.210526
8	1023608	1025919	0.807875		8	871912	872028	0
8	1026798	1048072	0.0071919		8	874576	874635	1
8	1048081	1051664	0.637176		8	903127	903128	1
8	1052564	1094763	0.0089102		8	948298	948420	1
8	1095056	1097376	0.940086		8	971357	971424	0
8	1097383	1099892	0.837784		8	1022051	1022081	0
8	1099947	1119441	0.0103109		8	1023062	1023224	0.938272
8	1119552	1376706	0.0045226		8	1023513	1023608	0
8	1376860	1377000	0		8	1025919	1026798	0
8	1377006	1377156	0.986667		8	1048072	1048081	0
8	1377160	1547264	0.0090886		8	1051664	1052564	0.577778
8	1547943	1599771	0.0037817		8	1094763	1095056	0
8	1599871	1601068	0.440267		8	1097376	1097383	0
8	1601109	1608900	0.0178411		8	1099892	1099947	0
8	1609276	1630322	0.191153		8	1119441	1119552	0.009009
8	1630396	1643413	0		8	1376706	1376860	0
8	1643414	1655641	0.0220823		8	1377000	1377006	0.166667
8	1655660	1656093	0		8	1377156	1377160	0
8	1656219	1668153	0.0168426		8	1547264	1547943	0
8	1668437	1736009	0.186645		8	1599771	1599871	0
8	1736632	1737836	0		8	1601068	1601109	0
8	1738575	1740341	0		8	1608900	1609276	0
8	1740607	1772409	0.0537702		8	1630322	1630396	0
8	1772489	1851910	0.0137621		8	1643413	1643414	0
8	1852068	1860464	0		8	1655641	1655660	0
8	1860672	2137132	0.0604898		8	1656093	1656219	0
8	2137300	2144695	0.0273158		8	1668153	1668437	0
8	2144717	2153772	0.0437327		8	1736009	1736632	0
8	2153870	2295216	0.0317589		8	1737836	1738575	0
8	2295432	2296952	0.998684		8	1740341	1740607	0
8	2296961	2298801	0.997283		8	1772409	1772489	0
8	2299353	2299492	1		8	1851910	1852068	0
9	8	804	0.174623		8	1860464	1860672	0
9	1141	1460	0.648903		8	2137132	2137300	0
9	1674	2319	0.308527		8	2144695	2144717	0
9	2352	2736	0		8	2153772	2153870	0
9	2737	118973	0.0427578		8	2295216	2295432	0.236111
9	119003	208910	0.0142703		8	2296952	2296961	0.111111
9	209302	209445	0.006993		8	2298801	2299353	0.971015
9	209679	209975	0.0236486		8	2299492	2299506	0
9	210792	251551	0.0830982		9	0	8	0.125
9	251552	338091	0.0126879		9	804	1141	0.451039
9	338102	458008	0.007189		9	1460	1674	0.714953
9	458010	460844	0.139026		9	2319	2352	0
9	460911	616791	0.0203746		9	2736	2737	0
9	616796	618848	0		9	118973	119003	1
9	619080	619363	0		9	208910	209302	0
9	622166	622443	0		9	209445	209679	1
9	627062	627619	0		9	209975	210792	0
9	628690	628848	0		9	251551	251552	0
9	628956	631965	0.11233		9	338091	338102	0
9	631972	634017	0.910025		9	458008	458010	0
9	634063	698690	0.0110171		9	460844	460911	0
9	698818	709450	0.0296275		9	616791	616796	0
9	709463	718268	0.0045429		9	618848	619080	0
9	718409	718569	0.0875		9	619363	622166	0
9	718703	731606	0.184066		9	622443	627062	0
9	731681	771760	0.0148457		9	627619	628690	0
9	771761	783069	0.0178635		9	628848	628956	0
9	783134	794570	0.023872		9	631965	631972	0
9	794614	1129564	0.008667		9	634017	634063	0
9	1129590	1134579	0.410303		9	698690	698818	0
9	1134863	1146200	0.166446		9	709450	709463	0
9	1146475	1260457	0.027013		9	718268	718409	1
9	1260582	1260930	0.847701		9	718569	718703	0.88806
9	1261020	1261217	0		9	731606	731681	0
9	1261484	1282277	0.0134661		9	771760	771761	0
9	1282291	1322217	0.0300306		9	783069	783134	0.646154
9	1322442	1384351	0.0125507		9	794570	794614	0
9	1384352	1412454	0.0551562		9	1129564	1129590	1
9	1412498	1414809	0.383817		9	1134579	1134863	0
9	1414810	1472382	0.0092232		9	1146200	1146475	0
9	1472395	1475291	0.769337		9	1260457	1260582	0
9	1475338	1475674	0.598214		9	1260930	1261020	0
9	1475729	1600973	0.0403532		9	1261217	1261484	0
9	1601123	1601472	0.332378		9	1282277	1282291	0
9	1607248	1802870	0.0520034		9	1322217	1322442	0
9	1802942	1805467	0.20396		9	1384351	1384352	0
9	1805479	1856297	0.140915		9	1412454	1412498	0.0227273
9	1856355	1876503	0.0261564		9	1414809	1414810	0
9	1876548	2121333	0.0134159		9	1472382	1472395	0
9	2122461	2122664	0.0197044		9	1475291	1475338	0
9	2122687	2122819	1		9	1475674	1475729	0
10	38	164	1		9	1600973	1601123	1
10	165	40742	0.0049782		9	1601472	1607248	0
10	40941	179381	0.0145623		9	1802870	1802942	0.0277778
10	179424	259984	0.0097071		9	1805467	1805479	0
10	259993	375025	0.0055984		9	1856297	1856355	0.965517
10	375063	557117	0.0093434		9	1876503	1876548	0
10	557118	665816	0.0411875		9	2121333	2122461	0.551418
10	665825	687933	0.105663		9	2122664	2122687	1
10	687938	738290	0		9	2122819	2122865	0.391304
10	738338	886925	0.004711		10	0	38	0.789474
10	887118	1046798	0.0206162		10	164	165	0
10	1046809	1064956	0.0076046		10	40742	40941	0
10	1065097	1149866	0.011667		10	179381	179424	0
10	1149874	1247049	0.0053512		10	259984	259993	0
10	1247055	1394937	0.0135175		10	375025	375063	1
10	1394994	1443345	0.0065769		10	557117	557118	0
10	1443384	1443727	0.586006		10	665816	665825	0
10	1443865	1498892	0.0443419		10	687933	687938	0
10	1498978	1499432	0.762115		10	738290	738338	0
10	1499628	1500092	0.44181		10	886925	887118	0
10	1500191	1559459	0.0783897		10	1046798	1046809	0
10	1559484	1586675	0.0793277		10	1064956	1065097	0
10	1586676	1608260	0.11541		10	1149866	1149874	0.125
10	1608293	1608529	0		10	1247049	1247055	0
10	1608647	1608980	0.984985		10	1394937	1394994	0
10	1609346	1609537	0		10	1443345	1443384	0
10	1609870	1610215	0.976812		10	1443727	1443865	0
10	1610335	1630089	0.161233		10	1498892	1498978	0
10	1630104	1703070	0.0335362		10	1499432	1499628	0
10	1703381	1711009	0.480598		10	1500092	1500191	0
10	1713390	1720590	0.0280556		10	1559459	1559484	1
10	1720608	1721616	0		10	1586675	1586676	0
10	1722332	1722496	0		10	1608260	1608293	0
10	1722869	1725721	0		10	1608529	1608647	0
10	1730673	1877830	0.0201214		10	1608980	1609346	0
10	1877831	1912691	0.0241538		10	1609537	1609870	0
10	1912706	1916291	0.607531		10	1610215	1610335	0
10	1916318	1964567	0.058737		10	1630089	1630104	1
10	1964570	1986167	0.119368		10	1703070	1703381	0
10	1986245	2104709	0.033335		10	1711009	1713390	0
10	2105323	2105455	1		10	1720590	1720608	0
11	51	263	1		10	1721616	1722332	0
11	270	709	1		10	1722496	1722869	0
11	741	1204	0.591793		10	1725721	1730673	0
11	1307	92675	0.0276136		10	1877830	1877831	0
11	100181	100652	0		10	1912691	1912706	0
11	101087	103503	0		10	1916291	1916318	0
11	103805	104478	0.426449		10	1964567	1964570	0.333333
11	122158	137568	0.148864		10	1986167	1986245	0
11	146762	149301	0		10	2104709	2105323	0.0309446
11	151155	151429	0		10	2105455	2105496	0
11	155655	157650	0.720301		11	0	51	0.0196078
11	158487	161646	0.84742		11	263	270	1
11	162283	162574	0		11	709	741	1
11	162584	163340	0.267196		11	1204	1307	0
11	168014	168297	0.0353357		11	92675	100181	0
11	169846	170192	0.274566		11	100652	101087	0
11	198895	199092	0.832487		11	103503	103805	0
11	199348	200269	0.567861		11	104478	122158	0.0052602
11	200270	214598	0.11474		11	137568	146762	0.0103328
11	215019	215300	0		11	149301	151155	0
11	220012	220379	0.542234		11	151429	155655	0
11	220651	221075	0.455189		11	157650	158487	0.849462
11	221634	222055	0.244656		11	161646	162283	0
11	227463	227744	0		11	162574	162584	0
11	239832	241400	0		11	163340	168014	0.222721
11	243542	244749	0.123447		11	168297	169846	0.0083925
11	255501	260394	0		11	170192	198895	0
11	261957	275773	0.0246815		11	199092	199348	0
11	275840	337112	0.0065446		11	200269	200270	0
11	337188	360001	0.0140271		11	214598	215019	0
11	360002	360418	0		11	215300	220012	0
11	360419	396723	0.0064456		11	220379	220651	0
11	401893	404033	0.86729		11	221075	221634	0
11	404281	410332	0.0333829		11	222055	227463	0.0007396
11	410423	411393	0.0731959		11	227744	239832	0.0158008
11	411420	446713	0.082736		11	241400	243542	0
11	446714	469174	0.0076135		11	244749	255501	0
11	469254	469709	0.43956		11	260394	261957	0
11	469711	550234	0.0128535		11	275773	275840	0
11	550291	842471	0.0140016		11	337112	337188	0
11	842486	918967	0.0075574		11	360001	360002	0
11	919053	990148	0.006203		11	360418	360419	0
11	990149	992187	0.198234		11	396723	401893	0
11	992454	1099748	0.0231793		11	404033	404281	0
11	1099807	1159332	0.113801		11	410332	410423	0
11	1159406	1184395	0		11	411393	411420	0
11	1184454	1186696	0.146744		11	446713	446714	0
11	1186757	1247508	0.0159997		11	469174	469254	0
11	1247634	1258023	0.0385985		11	469709	469711	0
11	1258163	1258371	0		11	550234	550291	0.894737
11	1258373	1408834	0.0131529		11	842471	842486	0
11	1408902	1409119	0		11	918967	919053	0
11	1409124	1563250	0.0712534		11	990148	990149	0
11	1563653	1594001	0.203242		11	992187	992454	0
11	1595527	1637045	0.046534		11	1099748	1099807	0
11	1637554	1637756	0		11	1159332	1159406	0
11	1641833	1648556	0.325896		11	1184395	1184454	0
11	1648565	1669783	0.0153643		11	1186696	1186757	0
11	1669784	1670112	0.609756		11	1247508	1247634	0
11	1672684	1673136	0		11	1258023	1258163	0
11	1673258	1673705	0.136465		11	1258371	1258373	0
11	1673735	1674095	0.930556		11	1408834	1408902	0
11	1674158	1674497	0.575221		11	1409119	1409124	0
11	1678572	1678934	0.560774		11	1563250	1563653	0
11	1679028	1679384	0.941011		11	1594001	1595527	0
11	1683122	1683320	0		11	1637045	1637554	0
11	1686427	1703276	0.0118701		11	1637756	1641833	0
11	1704144	1712388	0		11	1648556	1648565	0
11	1712469	1723435	0.243206		11	1669783	1669784	0
11	1724117	1724607	0		11	1670112	1672684	0
11	1725158	1729432	0.758306		11	1673136	1673258	0
11	1729434	1849566	0.0178803		11	1673705	1673735	0
11	1849593	1868044	0.0287789		11	1674095	1674158	0
11	1868055	1875294	0.274209		11	1674497	1678572	0.0164417
11	1875388	1875789	0.483791		11	1678934	1679028	0
11	1875892	1877496	0.256234		11	1679384	1683122	0
11	1877500	1887878	0.411447		11	1683320	1686427	0
11	1888177	1906451	0.0109445		11	1703276	1704144	0.117512
11	1906534	1982544	0.0323905		11	1712388	1712469	0
11	1982569	1985175	0.0330008		11	1723435	1724117	0
11	1985228	2006322	0.009908		11	1724607	1725158	0
11	2006334	2051031	0.158601		11	1729432	1729434	1
11	2051134	2051346	0.0613208		11	1849566	1849593	0
11	2051350	2052076	1		11	1868044	1868055	0
12	10	161	1		11	1875294	1875388	0
12	336	675	0.99115		11	1875789	1875892	0
12	962	6497	0.449503		11	1877496	1877500	0
12	6528	35372	0.0268687		11	1887878	1888177	0
12	35630	35839	0		11	1906451	1906534	0
12	35843	36066	0		11	1982544	1982569	0
12	36074	36219	0		11	1985175	1985228	0.0188679
12	36365	36691	0.595092		11	2006322	2006334	1
12	36804	36956	0		11	2051031	2051134	0
12	37648	37865	0		11	2051346	2051350	1
12	37871	38574	0.100996		11	2052076	2052242	0.524096
12	38727	60759	0		12	0	10	0.3
12	60928	107305	0.024689		12	161	336	1
12	107346	316178	0.032653		12	675	962	0
12	316281	321553	0		12	6497	6528	0
12	321633	382950	0.0943132		12	35372	35630	0
12	383086	384262	0.291667		12	35839	35843	0
12	384399	391244	0.0423667		12	36066	36074	0
12	391380	453178	0.0280592		12	36219	36365	0
12	453307	647483	0.0434245		12	36691	36804	0
12	647579	716993	0.0933673		12	36956	37648	0.937861
12	717087	737502	0.0355131		12	37865	37871	0
12	737660	738156	0		12	38574	38727	0
12	738276	738607	0.607251		12	60759	60928	0
12	738798	827521	0.021167		12	107305	107346	0
12	827604	836623	0.0321543		12	316178	316281	0
12	836880	939985	0.0064885		12	321553	321633	0
12	940002	998329	0.0048862		12	382950	383086	0
12	998357	1014957	0.250181		12	384262	384399	0
12	1015367	1015570	0		12	391244	391380	0
12	1015578	1020945	0.355506		12	453178	453307	0.0930233
12	1021034	1033829	0.0424385		12	647483	647579	0
12	1034509	1125531	0.0057678		12	716993	717087	0.925532
12	1125549	1177583	0.0080716		12	737502	737660	0
12	1177615	1194753	0.155269		12	738156	738276	0
12	1194754	1194919	0		12	738607	738798	0
12	1195017	1204144	0.0311165		12	827521	827604	0
12	1204145	1218973	0.0305503		12	836623	836880	0.326848
12	1219063	1256668	0.0901476		12	939985	940002	0
12	1256676	1260083	0		12	998329	998357	0
12	1260084	1306164	0.0143663		12	1014957	1015367	0
12	1306313	1306537	0		12	1015570	1015578	0
12	1306719	1398947	0.032398		12	1020945	1021034	1
12	1399111	1488805	0.0268803		12	1033829	1034509	0
12	1488957	1489124	0		12	1125531	1125549	0
12	1489190	1489404	0		12	1177583	1177615	0
12	1489507	1489635	0		12	1194753	1194754	0
12	1489725	1581099	0.0137348		12	1194919	1195017	0
12	1581153	1722208	0.0304987		12	1204144	1204145	0
12	1722749	1871561	0.0364487		12	1218973	1219063	0.633333
12	1871775	1872550	0		12	1256668	1256676	0
12	1872713	1873247	0.333333		12	1260083	1260084	0
12	1874002	1877390	0		12	1306164	1306313	0
12	1878311	1878427	1		12	1306537	1306719	0.428571
13	140	16030	0.196727		12	1398947	1399111	1
13	17075	17533	0		12	1488805	1488957	0
13	18385	185218	0.005005		12	1489124	1489190	0
13	185219	188357	0.832377		12	1489404	1489507	0
13	189202	189328	1		12	1489635	1489725	0
13	189560	243458	0.174849		12	1581099	1581153	0
13	243486	259540	0.0893858		12	1722208	1722749	0
13	259686	263140	0.0697742		12	1871561	1871775	0
13	263275	263574	0.645485		12	1872550	1872713	0.380368
13	263576	306956	0.0045643		12	1873247	1874002	0
13	307487	353040	0.136193		12	1877390	1878311	0.0173724
13	353100	377001	0.0314213		12	1878427	1878461	0.647059
13	377327	379391	0.36095		13	0	140	0.0142857
13	379428	381938	0.819124		13	16030	17075	0
13	381985	449125	0.0934912		13	17533	18385	0
13	449171	450200	0.736637		13	185218	185219	0
13	451011	451230	0.0593607		13	188357	189202	0.570414
13	451462	451726	1		13	189328	189560	1
13	451808	452595	0.0012706		13	243458	243486	0
13	452613	478190	0.0030105		13	259540	259686	0
13	478318	486854	0.266167		13	263140	263275	0.0074074
13	487291	493560	0.536928		13	263574	263576	0
13	494059	494670	0.577741		13	306956	307487	0
13	494716	515265	0.0163025		13	353040	353100	0
13	515329	516549	0.159836		13	377001	377327	0.159509
13	516603	516767	0		13	379391	379428	0
13	516924	518812	0.985699		13	381938	381985	0.553191
13	518909	519226	0.615142		13	449125	449171	1
13	519227	519384	0		13	450200	451011	0.588163
13	519669	519972	0		13	451230	451462	1
13	520356	551751	0.0640229		13	451726	451808	1
13	552055	552398	0.586006		13	452595	452613	0
13	552598	552919	0.619938		13	478190	478318	0.984375
13	553175	699396	0.0384145		13	486854	487291	0.0251716
13	699436	704747	0.114479		13	493560	494059	0
13	704929	791605	0.0055379		13	494670	494716	1
13	792047	862986	0.0457435		13	515265	515329	0
13	862987	868611	0.19968		13	516549	516603	0
13	868855	878301	0.017256		13	516767	516924	0
13	878458	1117427	0.0086287		13	518812	518909	0
13	1117599	1199470	0.0251127		13	519226	519227	0
13	1199471	1260396	0.0228149		13	519384	519669	0
13	1260504	1260663	0		13	519972	520356	0.0104167
13	1260665	1305588	0.0210805		13	551751	552055	0
13	1305674	1392036	0.0087191		13	552398	552598	0
13	1392270	1404829	0.0298591		13	552919	553175	0
13	1405135	1405752	1		13	699396	699436	0
13	1406686	1406812	1		13	704747	704929	0
13	1407641	1409066	0.745263		13	791605	792047	0
13	1409220	1409505	1		13	862986	862987	0
13	1409648	1410450	0.214464		13	868611	868855	0
13	1410458	1562559	0.0357591		13	878301	878458	0
13	1562705	1582967	0.101668		13	1117427	1117599	0
13	1583038	1588576	0		13	1199470	1199471	0
13	1588577	1842358	0.0598075		13	1260396	1260504	0
13	1842359	1845840	0.58058		13	1260663	1260665	0
14	1088	4696	0.0121951		13	1305588	1305674	0
14	6001	12282	0.0412355		13	1392036	1392270	0
14	12297	16876	0.326927		13	1404829	1405135	0.718954
14	16877	17339	0		13	1405752	1406686	0.707709
14	17406	35077	0.41984		13	1406812	1407641	1
14	35577	35850	0		13	1409066	1409220	1
14	35851	38460	0.739747		13	1409505	1409648	0.321678
14	40757	41038	0.0569395		13	1410450	1410458	0
14	41954	105708	0.0781284		13	1562559	1562705	0
14	105813	131408	0.0211369		13	1582967	1583038	0
14	131409	201442	0.0887439		13	1588576	1588577	0
14	201582	201738	0		13	1842358	1842359	1
14	201772	202692	0.295652		13	1845840	1845946	0
14	202818	234731	0.016921		14	0	1088	0.0487132
14	234767	235076	0.521036		14	4696	6001	0.0390805
14	235108	270062	0.020999		14	12282	12297	0
14	270212	270514	0		14	16876	16877	0
14	270527	342950	0.0293277		14	17339	17406	0
14	343117	548151	0.0693739		14	35077	35577	0
14	548420	587970	0.0877876		14	35850	35851	0
14	588069	588231	0		14	38460	40757	0.616456
14	588406	612389	0.113664		14	41038	41954	0.260917
14	612535	613183	0		14	105708	105813	0
14	614087	697358	0.0673224		14	131408	131409	0
14	697389	787282	0.0156853		14	201442	201582	0
14	787300	799590	0.0590724		14	201738	201772	0
14	799829	800204	0		14	202692	202818	0
14	800304	910040	0.0125756		14	234731	234767	0.805556
14	910566	1024207	0.0044526		14	235076	235108	1
14	1024401	1048075	0.0079412		14	270062	270212	0
14	1048354	1177908	0.0368109		14	270514	270527	0
14	1178384	1179256	0.0825688		14	342950	343117	0
14	1179290	1276829	0.0104369		14	548151	548420	0
14	1276927	1284395	0.0072309		14	587970	588069	0
14	1284406	1327516	0.0088379		14	588231	588406	0
14	1327548	1353078	0.127144		14	612389	612535	0
14	1353079	1359772	0.473779		14	613183	614087	0
14	1360132	1360874	0.530997		14	697358	697389	1
14	1360907	1415709	0.0260392		14	787282	787300	0
14	1415735	1428005	0.0208639		14	799590	799829	0
14	1428140	1428483	0.96793		14	800204	800304	0
14	1428539	1431222	0		14	910040	910566	0
14	1431442	1463137	0.0107272		14	1024207	1024401	0
14	1463227	1463447	0		14	1048075	1048354	0.0107527
14	1463609	1534312	0.0129556		14	1177908	1178384	0.428571
14	1534313	1534892	0.200345		14	1179256	1179290	0
14	1534965	1535512	0.157221		14	1276829	1276927	0
14	1535556	1631438	0.0120982		14	1284395	1284406	0
14	1631470	1634294	0		14	1327516	1327548	0
14	1634487	1652858	0.0108867		14	1353078	1353079	0
14	1652999	1669128	0.0373861		14	1359772	1360132	0.955556
14	1669129	1691243	0.276296		14	1360874	1360907	1
14	1693820	1775256	0.0316199		14	1415709	1415735	0
14	1775321	1810287	0.0077504		14	1428005	1428140	0.414815
15	53	195	1		14	1428483	1428539	0
15	343	610	0		14	1431222	1431442	0
15	1671	73276	0.0636129		14	1463137	1463227	0
15	73328	74253	0.76973		14	1463447	1463609	0
15	74254	75614	0.847059		14	1534312	1534313	0
15	75711	75887	0		14	1534892	1534965	1
15	76222	148628	0.016518		14	1535512	1535556	0
15	148629	161317	0.0286097		14	1631438	1631470	0
15	161344	161699	0		14	1634294	1634487	0
15	161845	168157	0.0129911		14	1652858	1652999	0
15	168158	217102	0.0477484		14	1669128	1669129	0
15	217127	262134	0.0077766		14	1691243	1693820	0
15	262203	303301	0.0661589		14	1775256	1775321	0
15	303304	330283	0.170948		14	1810287	1815632	0.0289991
15	330596	332434	0.997824		15	0	53	0.0188679
15	332467	333523	0.877841		15	195	343	0
15	333605	359406	0.0175575		15	610	1671	0.656927
15	359463	360043	0.591379		15	73276	73328	0
15	360058	360684	0.322684		15	74253	74254	1
15	360734	361011	0		15	75614	75711	0
15	361054	397621	0.0128805		15	75887	76222	0
15	397702	529860	0.0831959		15	148628	148629	0
15	529973	685835	0.0357624		15	161317	161344	0
15	686015	725486	0.0036736		15	161699	161845	0
15	725495	744115	0.0179914		15	168157	168158	0
15	744232	744524	0		15	217102	217127	0
15	744572	760684	0.0531281		15	262134	262203	1
15	760702	782917	0.349809		15	303301	303304	0
15	782935	791382	0.424174		15	330283	330596	0
15	791819	982301	0.0179387		15	332434	332467	0.030303
15	986259	986425	0		15	333523	333605	1
15	986482	1018807	0.0222738		15	359406	359463	1
15	1018849	1074018	0.0442821		15	360043	360058	0
15	1074020	1076135	0.996217		15	360684	360734	0
15	1076304	1131390	0.0491413		15	361011	361054	0
15	1131443	1194545	0.0240721		15	397621	397702	0
15	1195759	1203216	0.0269545		15	529860	529973	0
15	1211857	1212142	0.0526316		15	685835	686015	0
15	1216590	1223103	0.660986		15	725486	725495	0
15	1226197	1226802	0		15	744115	744232	0
15	1227521	1246044	0.159801		15	744524	744572	0
15	1246570	1279382	0.0613495		15	760684	760702	0
15	1279384	1282315	0.702832		15	782917	782935	0.0555556
15	1282846	1284843	0.737606		15	791382	791819	0
15	1284999	1291051	0.772307		15	982301	986259	0
15	1291079	1374907	0.0204466		15	986425	986482	0
15	1374908	1403259	0.0647596		15	1018807	1018849	0
15	1403407	1403717	0		15	1074018	1074020	0.5
15	1403773	1404336	0.364121		15	1076135	1076304	0.325444
15	1404337	1405992	0		15	1131390	1131443	0
15	1406696	1406873	0		15	1194545	1195759	0
15	1406900	1407425	0.0819048		15	1203216	1211857	0
15	1407432	1550545	0.0425119		15	1212142	1216590	0.0604766
15	1550547	1575104	0.0893024		15	1223103	1226197	0
15	1575486	1577138	0.0502421		15	1226802	1227521	0
15	1578706	1598354	0.236971		15	1246044	1246570	0
15	1598355	1605821	0.254755		15	1279382	1279384	0
15	1605822	1616713	0.070976		15	1282315	1282846	1
15	1616742	1657738	0.0715192		15	1284843	1284999	1
15	1657791	1698570	0.009858		15	1291051	1291079	0
15	1698581	1761479	0.0607492		15	1374907	1374908	0
15	1761656	1765264	0.213138		15	1403259	1403407	0
16	1	171	1		15	1403717	1403773	0
16	583	6812	0.511318		15	1404336	1404337	0
16	6832	7216	0.523438		15	1405992	1406696	0
16	7317	7789	0.425847		15	1406873	1406900	0
16	7810	219187	0.03595		15	1407425	1407432	0
16	219265	220159	0.451902		15	1550545	1550547	0
16	220171	220364	0.575129		15	1575104	1575486	0
16	220777	223395	0.130252		15	1577138	1578706	0.475127
16	223569	225452	0		15	1598354	1598355	0
16	225479	253405	0.0852252		15	1605821	1605822	0
16	253407	267410	0		15	1616713	1616742	0.0344828
16	267532	268144	0.325163		15	1657738	1657791	0
16	268320	272032	0.110183		15	1698570	1698581	0
16	272088	272248	0		15	1761479	1761656	0
16	272329	297338	0.013835		15	1765264	1765292	0.25
16	297343	297672	0.592705		16	0	1	1
16	297724	297949	0		16	171	583	0.76699
16	297951	370459	0.001062		16	6812	6832	0
16	370820	376289	0.620772		16	7216	7317	0
16	376394	376514	0		16	7789	7810	0
16	376587	376706	1		16	219187	219265	0
16	376765	546111	0.0328558		16	220159	220171	0
16	546114	735433	0.0139077		16	220364	220777	0.0096852
16	735445	735885	0.456818		16	223395	223569	0
16	736053	757650	0.159883		16	225452	225479	0
16	757830	758043	0.971831		16	253405	253407	0
16	758044	809671	0.0230112		16	267410	267532	0
16	809777	975739	0.0510418		16	268144	268320	0
16	976177	988709	0.0874561		16	272032	272088	0
16	988710	1075852	0.0416791		16	272248	272329	0
16	1076163	1106768	0.0288842		16	297338	297343	0
16	1106792	1201563	0.0235937		16	297672	297724	0
16	1202712	1214165	0.270933		16	297949	297951	0
16	1214590	1215012	0.464455		16	370459	370820	0
16	1215314	1217191	0.997869		16	376289	376394	0
16	1217382	1217732	0.565714		16	376514	376587	0.136986
16	1217783	1302551	0.021954		16	376706	376765	0.20339
16	1302718	1309334	0.314238		16	546111	546114	0
16	1309336	1309655	0.583072		16	735433	735445	0
16	1309663	1336301	0.0884826		16	735885	736053	0
16	1336304	1397579	0.0243003		16	757650	757830	1
16	1397584	1398325	0.469636		16	758043	758044	0
16	1398326	1406740	0.120751		16	809671	809777	0
16	1406857	1407171	0.617834		16	975739	976177	0.0228311
16	1407304	1413253	0.0342915		16	988709	988710	1
16	1413254	1418078	0.208333		16	1075852	1076163	0
16	1418079	1419011	0.665236		16	1106768	1106792	0
16	1419276	1419406	1		16	1201563	1202712	0
					16	1214165	1214590	0.934118
					16	1215012	1215314	0.211921
					16	1217191	1217382	1
					16	1217732	1217783	0
					16	1302551	1302718	0
					16	1309334	1309336	0
					16	1309655	1309663	0
					16	1336301	1336304	0
					16	1397579	1397584	0
					16	1398325	1398326	1
					16	1406740	1406857	0
					16	1407171	1407304	0
					16	1413253	1413254	0
					16	1418078	1418079	0
					16	1419011	1419276	0.528302
					16	1419406	1419421	0

## Sheet: Sscl_vs_Smut
Repetitive contents of conserved vs PAV regions in Sscl relative to the Smut assembly
COV regions					PAV regions
SequenceID	start	end	repeat_coverage%		SequenceID	start	end	repeat_coverage%
1	18	161	1		1	0	18	0.388889
1	179	56616	0.0051385		1	161	179	1
1	56692	56996	0		1	56616	56692	0
1	57342	59036	0.244392		1	56996	57342	0
1	59109	124813	0.0371362		1	59036	59109	1
1	124840	212663	0.0115232		1	124813	124840	0
1	213478	321466	0.0253084		1	212663	213478	0.11411
1	321861	350162	0.0141338		1	321466	321861	0
1	350235	350611	0.526596		1	350162	350235	0
1	350879	378946	0		1	350611	350879	0.100746
1	378987	433667	0.0157827		1	378946	378987	0
1	433702	434406	0.27983		1	433667	433702	0
1	434477	442636	0		1	434406	434477	0
1	442729	443051	0.60559		1	442636	442729	0
1	443097	509653	0.0326642		1	443051	443097	0
1	509663	510142	0.415449		1	509653	509663	0
1	510434	523257	0.025579		1	510142	510434	0
1	527839	538792	0.0488451		1	523257	527839	0.716718
1	540336	540484	0		1	538792	540336	0
1	540593	542441	0.993506		1	540484	540593	0
1	542776	545714	0		1	542441	542776	0
1	546555	548720	0.124711		1	545714	546555	0
1	548721	549443	0.677285		1	548720	548721	0
1	549541	549929	1		1	549443	549541	0.94898
1	549999	550324	0		1	549929	549999	0.742857
1	558833	559122	0.99654		1	550324	558833	0.0003526
1	562419	567775	0.328603		1	559122	562419	0.0160752
1	568627	568835	0		1	567775	568627	0.676056
1	573415	609417	0.0633854		1	568835	573415	0.270524
1	609600	646735	0.0172613		1	609417	609600	0
1	646930	795994	0.0080167		1	646735	646930	0
1	795995	825324	0.0069215		1	795994	795995	0
1	825366	827233	0.283878		1	825324	825366	1
1	827260	836827	0.0232048		1	827233	827260	0
1	836863	907300	0.0805117		1	836827	836863	1
1	912539	928722	0.114441		1	907300	912539	0.121588
1	929029	979634	0.0156506		1	928722	929029	0.973941
1	979752	998578	0.0052056		1	979634	979752	0
1	998981	1024658	0.005686		1	998578	998981	0
1	1027975	1028315	0.594118		1	1024658	1027975	0
1	1028329	1060907	0.0223464		1	1028315	1028329	0
1	1061054	1061256	0.980198		1	1060907	1061054	0
1	1061259	1121466	0.0213596		1	1061256	1061259	0
1	1121525	1205798	0.036453		1	1121466	1121525	1
1	1206008	1228250	0.210862		1	1205798	1206008	0
1	1228861	1238967	0.0723333		1	1228250	1228861	0.590835
1	1238981	1253839	0.0534392		1	1238967	1238981	0
1	1253897	1269758	0.0684698		1	1253839	1253897	1
1	1269775	1342563	0.057537		1	1269758	1269775	0
1	1342565	1351245	0.0375576		1	1342563	1342565	0.5
1	1351320	1351603	0		1	1351245	1351320	0
1	1353327	1353611	0		1	1351603	1353327	0
1	1354206	1354547	0.583578		1	1353611	1354206	0
1	1354652	1355051	0		1	1354547	1354652	0
1	1355267	1397930	0.0538171		1	1355051	1355267	0
1	1397934	1401853	0.87752		1	1397930	1397934	0
1	1401889	1415651	0.0489028		1	1401853	1401889	0
1	1415697	1421437	0		1	1415651	1415697	0
1	1421467	1421623	0		1	1421437	1421467	0
1	1421678	1430077	0		1	1421623	1421678	0
1	1430220	1434969	0.0157928		1	1430077	1430220	0
1	1434981	1460141	0.0052067		1	1434969	1434981	0
1	1461182	1542447	0.0628684		1	1460141	1461182	1
1	1542503	1637933	0.0344441		1	1542447	1542503	1
1	1638057	1638260	0		1	1637933	1638057	0
1	1642332	1643194	0.302784		1	1638260	1642332	0
1	1643503	1678943	0.125847		1	1643194	1643503	0
1	1679092	1745092	0.012303		1	1678943	1679092	0
1	1745180	1745497	0.615142		1	1745092	1745180	0
1	1745553	1889053	0.017993		1	1745497	1745553	0
1	1889323	2024909	0.0072648		1	1889053	1889323	0
1	2025105	2031956	0		1	2024909	2025105	0
1	2033364	2033711	0.573487		1	2031956	2033364	0
1	2034095	2034589	0.412955		1	2033711	2034095	0.411458
1	2034597	2034752	0		1	2034589	2034597	0
1	2034994	2036827	0.43808		1	2034752	2034994	0
1	2036830	2040442	0.315891		1	2036827	2036830	0
1	2042034	2104507	0.0736158		1	2040442	2042034	0.482412
1	2104514	2104800	1		1	2104507	2104514	1
1	2104850	2105011	0.0993789		1	2104800	2104850	1
1	2105080	2105321	0.232365		1	2105011	2105080	1
1	2105370	2105579	0.0717703		1	2105321	2105370	1
1	2105717	2106071	0.635593		1	2105579	2105717	1
1	2106185	2157593	0.0221366		1	2106071	2106185	1
1	2157594	2171386	0.224695		1	2157593	2157594	0
1	2171387	2171883	0.425403		1	2171386	2171387	1
1	2172065	2181104	0.0599624		1	2171883	2172065	1
1	2181131	2208466	0.0013536		1	2181104	2181131	0
1	2208467	2208714	0		1	2208466	2208467	0
1	2208715	2211573	0.104269		1	2208714	2208715	0
1	2212200	2212634	0.453917		1	2211573	2212200	0
1	2212810	2302122	0.0246327		1	2212634	2212810	0
1	2302154	2316463	0		1	2302122	2302154	0
1	2316636	2389426	0.000893		1	2316463	2316636	0
1	2389427	2390967	0		1	2389426	2389427	0
1	2391101	2395306	0.0475624		1	2390967	2391101	0
1	2395923	2444744	0.0058991		1	2395306	2395923	0.397083
1	2444857	2453125	0		1	2444744	2444857	0
1	2453203	2453482	0.0035842		1	2453125	2453203	0
1	2454086	2454379	0.627986		1	2453482	2454086	1
1	2454471	2483956	0.0018314		1	2454379	2454471	0
1	2484022	2484302	0		1	2483956	2484022	0
1	2484813	2502702	0.0227514		1	2484302	2484813	0.0606654
1	2503171	2503637	0.431331		1	2502702	2503171	0
1	2503665	2503893	0		1	2503637	2503665	0
1	2503901	2504203	0		1	2503893	2503901	0
1	2504480	2504644	0		1	2504203	2504480	0
1	2504849	2624900	0.025864		1	2504644	2504849	0
1	2624929	2695338	0.0213041		1	2624900	2624929	0
1	2695400	2737207	0.0066496		1	2695338	2695400	0
1	2737213	2828302	0.0516089		1	2737207	2737213	0
1	2828552	2867823	0.0116371		1	2828302	2828552	0.4
1	2867849	2869703	0.998921		1	2867823	2867849	1
1	2869708	2911145	0.163501		1	2869703	2869708	0
1	2911833	3002114	0.0079197		1	2911145	2911833	0
1	3002306	3002784	0.412134		1	3002114	3002306	0
1	3002828	3003282	0.720264		1	3002784	3002828	0
1	3003397	3003938	0.373383		1	3003282	3003397	0
1	3003942	3141893	0.0192605		1	3003938	3003942	0
1	3142018	3142967	0.56902		1	3141893	3142018	1
1	3143011	3143294	0		1	3142967	3143011	0
1	3143329	3144815	0.176312		1	3143294	3143329	0
1	3144837	3151552	0		1	3144815	3144837	0
1	3151601	3209858	0.0138009		1	3151552	3151601	0
1	3210005	3212300	0		1	3209858	3210005	0.37415
1	3212454	3218024	0		1	3212300	3212454	0
1	3218122	3244725	0.0305981		1	3218024	3218122	0.887755
1	3244732	3270415	0		1	3244725	3244732	0
1	3270416	3271117	0.570613		1	3270415	3270416	0
1	3271277	3324910	0.0150654		1	3271117	3271277	0
1	3324913	3325269	0.558989		1	3324910	3324913	0
1	3325281	3325620	0.575221		1	3325269	3325281	0
1	3325748	3326365	0.541329		1	3325620	3325748	0
1	3326426	3326648	0		1	3326365	3326426	0
1	3326749	3327069	0.609375		1	3326648	3326749	0
1	3327079	3379308	0.0067587		1	3327069	3327079	0
1	3379309	3379577	0		1	3379308	3379309	0
1	3379578	3449284	0.0666514		1	3379577	3379578	0
1	3449303	3510858	0.008334		1	3449284	3449303	0
1	3512628	3545437	0		1	3510858	3512628	0
1	3545621	3545834	0		1	3545437	3545621	0
1	3545880	3559877	0.0470815		1	3545834	3545880	0
1	3559985	3560335	0.937143		1	3559877	3559985	0
1	3560403	3560612	0		1	3560335	3560403	0
1	3564411	3594151	0.0837256		1	3560612	3564411	0
1	3594160	3595138	0.860941		1	3594151	3594160	0.111111
1	3595143	3596077	0.702355		1	3595138	3595143	1
1	3597498	3652297	0.0091243		1	3596077	3597498	0
1	3652425	3688772	0.0551903		1	3652297	3652425	0
1	3688875	3937050	0.0350801		1	3688772	3688875	0
1	3937341	3937505	0		1	3937050	3937341	0
1	3937800	3951672	0		1	3937505	3937800	0
1	3951835	3951971	1		1	3951672	3951835	0.0122699
2	5	755	0.204		1	3951971	3951982	0
2	834	2672	0.536453		2	0	5	0.2
2	2677	107126	0.0152898		2	755	834	0
2	107685	195455	0.0317193		2	2672	2677	1
2	196153	196279	0		2	107126	107685	0
2	199236	200614	0.203919		2	195455	196153	0
2	200706	200858	0		2	196279	199236	0
2	200920	235423	0.0139698		2	200614	200706	0
2	235424	236648	0.0588235		2	200858	200920	0
2	237465	315786	0.0148747		2	235423	235424	0
2	315789	445904	0.0214503		2	236648	237465	0.976744
2	445905	473747	0.0756052		2	315786	315789	0
2	473769	479971	0.739278		2	445904	445905	0
2	480107	480511	0		2	473747	473769	0
2	480524	480724	0		2	479971	480107	0
2	480754	480907	0		2	480511	480524	0
2	480908	605299	0.0354608		2	480724	480754	0
2	605300	611997	0.277736		2	480907	480908	0
2	612287	612451	0		2	605299	605300	0
2	612597	612920	0.653251		2	611997	612287	0
2	614230	623019	0.174423		2	612451	612597	0
2	623514	629523	0.486603		2	612920	614230	0.164885
2	632325	685983	0.0257743		2	623019	623514	1
2	686701	951304	0.0085638		2	629523	632325	0
2	951631	978463	0.021206		2	685983	686701	0.107242
2	978528	978677	0		2	951304	951631	0
2	978809	989397	0.0070835		2	978463	978528	0.0769231
2	989430	989678	0		2	978677	978809	0
2	989748	990218	0.414894		2	989397	989430	0
2	990220	991041	0		2	989678	989748	0
2	991042	1085532	0.0115779		2	990218	990220	0
2	1085631	1085973	0		2	991041	991042	0
2	1086011	1201482	0.0125573		2	1085532	1085631	0.030303
2	1201505	1224655	0.0100648		2	1085973	1086011	0
2	1224665	1224845	0.194444		2	1201482	1201505	0
2	1225023	1264618	0.0026771		2	1224655	1224665	1
2	1264624	1270804	0.741424		2	1224845	1225023	0
2	1270807	1457172	0.0040405		2	1264618	1264624	1
2	1457406	1547918	0.0068168		2	1270804	1270807	0
2	1548185	1548405	0		2	1457172	1457406	0
2	1548504	1559241	0		2	1547918	1548185	0
2	1559632	1615582	0		2	1548405	1548504	0
2	1615785	1783889	0.0045508		2	1559241	1559632	0
2	1784082	1921384	0.0011872		2	1615582	1615785	0
2	1921718	2021462	0.0045517		2	1783889	1784082	0
2	2021505	2021858	0.569405		2	1921384	1921718	0
2	2021930	2091301	0.0110421		2	2021462	2021505	0
2	2091326	2152332	0.0115726		2	2021858	2021930	0
2	2152566	2246816	0.0095172		2	2091301	2091326	0
2	2247047	2267548	0.212624		2	2152332	2152566	0
2	2267549	2270628	0.479701		2	2246816	2247047	0
2	2270667	2528287	0.02034		2	2267548	2267549	0
2	2528394	2650159	0.0077444		2	2270628	2270667	0
2	2650178	2658214	0.84109		2	2528287	2528394	1
2	2658221	2660123	0.856993		2	2650159	2650178	0.105263
2	2660160	2742742	0.079642		2	2658214	2658221	0.142857
2	2742775	2742993	0		2	2660123	2660160	0
2	2743013	2840536	0.0267014		2	2742742	2742775	0
2	2840650	2840995	0.568116		2	2742993	2743013	0
2	2841066	2959174	0.0244607		2	2840536	2840650	0.701754
2	2962769	2966661	0.106372		2	2840995	2841066	0.028169
2	2966665	3004785	0.0127754		2	2959174	2962769	0
2	3005153	3007037	0.984076		2	2966661	2966665	0
2	3007346	3014146	0.0230882		2	3004785	3005153	0
2	3014155	3015083	0		2	3007037	3007346	0
2	3015424	3021251	0.314055		2	3014146	3014155	0
2	3021369	3022088	0		2	3015083	3015424	0
2	3022248	3048958	0.0494571		2	3021251	3021369	0
2	3049435	3049840	0		2	3022088	3022248	0
2	3049944	3050246	0		2	3048958	3049435	0.897275
2	3050290	3050441	0		2	3049840	3049944	0
2	3050583	3050783	0		2	3050246	3050290	0
2	3050878	3091936	0.0014613		2	3050441	3050583	0
2	3093528	3108858	0.0073712		2	3050783	3050878	0
2	3108925	3153074	0.0227865		2	3091936	3093528	0.482412
2	3159987	3168212	0.0053495		2	3108858	3108925	1
2	3168213	3192432	0.0084644		2	3153074	3159987	0
2	3192485	3241897	0.059095		2	3168212	3168213	0
2	3241898	3242984	0.48803		2	3192432	3192485	1
2	3242985	3253806	0.0759634		2	3241897	3241898	0
2	3253827	3257605	0.0142933		2	3242984	3242985	0
2	3257606	3257772	0		2	3253806	3253827	1
2	3257775	3436221	0.0161898		2	3257605	3257606	0
2	3436244	3442894	0.0586466		2	3257772	3257775	0
2	3442925	3462931	0.0355393		2	3436221	3436244	1
2	3463045	3474321	0.381341		2	3442894	3442925	1
2	3474359	3494269	0.0165244		2	3462931	3463045	0.140351
2	3494297	3494548	0		2	3474321	3474359	0
2	3494549	3511931	0.0249108		2	3494269	3494297	0
2	3511942	3559448	0.0346693		2	3494548	3494549	0
2	3559557	3559844	0		2	3511931	3511942	0
2	3560142	3566470	0.0700063		2	3559448	3559557	0
2	3566473	3656158	0.0306963		2	3559844	3560142	0
2	3656577	3656783	0.951456		2	3566470	3566473	0
2	3656938	3657363	0.475294		2	3656158	3656577	0
2	3657373	3657703	1		2	3656783	3656938	0.0129032
2	3657709	3682954	0.0711824		2	3657363	3657373	0.3
2	3683128	3683325	0.954315		2	3657703	3657709	1
2	3683328	3683459	1		2	3682954	3683128	0
3	1	5502	0.0399927		2	3683325	3683328	1
3	5511	127345	0.0347194		2	3683459	3683506	0.702128
3	127346	128350	0.111554		3	0	1	1
3	128493	162528	0.0059351		3	5502	5511	1
3	162588	164423	1		3	127345	127346	0
3	164466	305762	0.0110831		3	128350	128493	0
3	305925	353279	0.049774		3	162528	162588	1
3	353321	353648	0		3	164423	164466	0.976744
3	353653	354029	0		3	305762	305925	0
3	356331	356628	1		3	353279	353321	0
3	357503	358087	0.25		3	353648	353653	0
3	358092	360632	0.12126		3	354029	356331	0.629453
3	360634	361075	0		3	356628	357503	0.578286
3	361137	379964	0.0152441		3	358087	358092	0
3	380001	392690	0.242572		3	360632	360634	0
3	392794	412414	0.0042304		3	361075	361137	0
3	412415	502008	0.0420122		3	379964	380001	1
3	502065	637132	0.0156219		3	392690	392794	0
3	637339	637640	0		3	412414	412415	0
3	637657	639522	0.997319		3	502008	502065	1
3	639720	710157	0.0363871		3	637132	637339	0
3	710250	712031	0.826502		3	637640	637657	0
3	712080	727548	0.151086		3	639522	639720	0.207071
3	727552	729445	0.983096		3	710157	710250	0
3	729566	729799	0		3	712031	712080	0.530612
3	729873	789378	0.0353752		3	727548	727552	0
3	789379	856770	0.0336989		3	729445	729566	0.322314
3	856878	857022	0		3	729799	729873	0
3	857064	924189	0.0214674		3	789378	789379	0
3	924198	926866	0.751874		3	856770	856878	0
3	927063	930074	0.79442		3	857022	857064	0
3	930104	930808	0.75142		3	924189	924198	0.111111
3	939172	944982	0.413081		3	926866	927063	0
3	945014	945489	0.410526		3	930074	930104	0
3	945646	945974	0.606707		3	930808	939172	0
3	946210	946469	0		3	944982	945014	0
3	954816	1002689	0.0147474		3	945489	945646	0
3	1002851	1179216	0.0119808		3	945974	946210	0
3	1179331	1203246	0.0371733		3	946469	954816	0
3	1203327	1368422	0.0108846		3	1002689	1002851	0.117284
3	1368543	1417436	0.0094492		3	1179216	1179331	0
3	1420099	1420558	0.446623		3	1203246	1203327	0.876543
3	1434059	1435159	0		3	1368422	1368543	0
3	1435165	1438069	0.115702		3	1417436	1420099	0
3	1438158	1462489	8.22e-05		3	1420558	1434059	0
3	1468374	1492806	0.182916		3	1435159	1435165	0
3	1520244	1520564	0.609375		3	1438069	1438158	0
3	1520704	1521021	0.630915		3	1462489	1468374	0.795072
3	1521053	1522928	0.988267		3	1492806	1520244	0.0051389
3	1523049	1523397	0.204023		3	1520564	1520704	0
3	1550497	1552384	0.982512		3	1521021	1521053	0
3	1552563	1567445	0.0075931		3	1522928	1523049	0
3	1568147	1598489	0.0162811		3	1523397	1550497	0.0036531
3	1598568	1830690	0.0277096		3	1552384	1552563	0
3	1830724	2047017	0.0246471		3	1567445	1568147	0.849003
3	2048755	2052437	0.928571		3	1598489	1598568	1
3	2052501	2053278	0.469755		3	1830690	1830724	0
3	2053559	2108339	1.83e-05		3	2047017	2048755	0.281358
3	2108351	2123348	0		3	2052437	2052501	1
3	2123507	2124468	0.419355		3	2053278	2053559	0.850534
3	2124726	2124870	0		3	2108339	2108351	0
3	2124874	2125198	0.614198		3	2123348	2123507	0
3	2125233	2125558	0.6		3	2124468	2124726	0
3	2125648	2221109	0.0263563		3	2124870	2124874	0
3	2221187	2221412	0		3	2125198	2125233	0
3	2221564	2290567	0.0085359		3	2125558	2125648	0
3	2290614	2351548	0.0122756		3	2221109	2221187	0
3	2351659	2429201	0.0055454		3	2221412	2221564	0.282895
3	2429203	2458054	0.115039		3	2290567	2290614	0
3	2458132	2526121	0.0061775		3	2351548	2351659	0
3	2526292	2598501	0.0305918		3	2429201	2429203	0
3	2598547	2598782	0		3	2458054	2458132	0
3	2598789	2598939	0		3	2526121	2526292	0
3	2599140	2679901	0.0154778		3	2598501	2598547	0
3	2679902	2763043	0.0034039		3	2598782	2598789	0
3	2763062	2797332	0.211409		3	2598939	2599140	0.547264
3	2797416	2804870	0.250738		3	2679901	2679902	0
3	2806090	2809252	0		3	2763043	2763062	0
3	2809810	2899337	0.0172015		3	2797332	2797416	0
3	2899339	2907720	0		3	2804870	2806090	0.0868852
3	2907726	2917512	0.004905		3	2809252	2809810	0
3	2917650	2940090	0.173351		3	2899337	2899339	0
3	2940230	2948246	0		3	2907720	2907726	0
3	2948549	2960082	0		3	2917512	2917650	0
3	2960491	2993555	0.0060186		3	2940090	2940230	0
3	2993697	3033260	0.0008594		3	2948246	2948549	0
3	3033292	3091728	0.028835		3	2960082	2960491	0
3	3092006	3122866	0.102365		3	2993555	2993697	0
3	3122867	3218910	0.0178878		3	3033260	3033292	0
3	3220661	3225275	0		3	3091728	3092006	0.884892
3	3226997	3229904	0		3	3122866	3122867	0
3	3229908	3244451	0.0227601		3	3218910	3220661	0.309537
3	3244841	3245378	0.366853		3	3225275	3226997	0
3	3245587	3245864	0		3	3229904	3229908	0
3	3246959	3326364	0.0233864		3	3244451	3244841	0.0333333
3	3326503	3343352	0.284349		3	3245378	3245587	0
3	3343776	3349819	0.494787		3	3245864	3246959	0
3	3350545	3350877	0.60241		3	3326364	3326503	0
3	3350972	3351307	0		3	3343352	3343776	0.471698
3	3351318	3351447	1		3	3349819	3350545	0
4	12	1211	0.984988		3	3350877	3350972	0
4	1242	47243	0		3	3351307	3351318	0.363636
4	47244	47386	0		3	3351447	3351453	1
4	47387	68218	0.1107		4	0	12	0.0833333
4	68220	100738	0.128237		4	1211	1242	0
4	100749	109837	0.0365317		4	47243	47244	0
4	110836	151584	0		4	47386	47387	0
4	151612	159222	0.0948752		4	68218	68220	0
4	159321	159471	0		4	100738	100749	0.727273
4	159657	159999	0.002924		4	109837	110836	0
4	160155	222843	0.0381253		4	151584	151612	0
4	222855	237208	0.0347662		4	159222	159321	0
4	237276	244193	0.0290588		4	159471	159657	0
4	244203	256419	0.213081		4	159999	160155	0.365385
4	256535	305047	0.0072559		4	222843	222855	0
4	305070	305566	0.131048		4	237208	237276	0
4	306208	309485	0.618859		4	244193	244203	0
4	309486	357052	0.0158306		4	256419	256535	0
4	357054	382928	0.0323104		4	305047	305070	0
4	382944	453952	0.0170967		4	305566	306208	0.895639
4	454000	469874	0.0438453		4	309485	309486	0
4	469886	470081	0.994872		4	357052	357054	0
4	470123	540012	0.0095294		4	382928	382944	0
4	540083	544710	0.0125351		4	453952	454000	0
4	550805	551020	0		4	469874	469886	0.0833333
4	557264	562707	0.60316		4	470081	470123	0
4	562713	564156	0		4	540012	540083	0
4	564469	582242	0.174253		4	544710	550805	0
4	582283	584218	0.99845		4	551020	557264	0
4	584344	588352	0.0072355		4	562707	562713	0
4	588370	611322	0.0087138		4	564156	564469	0
4	611339	643134	0.0230539		4	582242	582283	1
4	652072	652355	0		4	584218	584344	1
4	652427	652837	0.47561		4	588352	588370	0
4	653265	656541	0.0448718		4	611322	611339	0
4	656542	671767	0.131297		4	643134	652072	0
4	671770	677711	0		4	652355	652427	0
4	677724	694246	0.0495097		4	652837	653265	0.168224
4	694487	694819	0.987952		4	656541	656542	0
4	694885	695047	0		4	671767	671770	0
4	696870	701646	0.0062814		4	677711	677724	0
4	701700	731179	0.0053258		4	694246	694487	0
4	731189	767761	0.0089413		4	694819	694885	0
4	767820	843226	0.0248654		4	695047	696870	0
4	843708	895978	0.203157		4	701646	701700	1
4	896311	896451	0.0071429		4	731179	731189	0
4	896452	910449	0.0221476		4	767761	767820	0
4	910474	1056374	0.0092461		4	843226	843708	0.176349
4	1056400	1105454	0.017389		4	895978	896311	0.0840841
4	1105456	1150919	0.0034973		4	896451	896452	1
4	1151054	1151478	0.476415		4	910449	910474	0
4	1151556	1151825	0		4	1056374	1056400	0
4	1151832	1180383	0		4	1105454	1105456	0
4	1180462	1280894	0.003694		4	1150919	1151054	0
4	1280898	1290727	0.0201445		4	1151478	1151556	0
4	1290740	1290898	0		4	1151825	1151832	0
4	1291097	1291492	0		4	1180383	1180462	0
4	1291687	1292081	0		4	1280894	1280898	0
4	1292124	1310010	0.0169406		4	1290727	1290740	0
4	1310011	1332584	0.0058034		4	1290898	1291097	0
4	1332645	1551699	0.0229487		4	1291492	1291687	0
4	1551702	1594319	0.0014783		4	1292081	1292124	0
4	1594320	1624831	0.0039002		4	1310010	1310011	0
4	1625043	1625326	0		4	1332584	1332645	0.229508
4	1625416	1627285	0.986624		4	1551699	1551702	0
4	1627422	1723534	0.0254703		4	1594319	1594320	0
4	1723578	1858466	0.0115652		4	1624831	1625043	0
4	1858469	1863338	0		4	1625326	1625416	0
4	1863429	1864210	0.421255		4	1627285	1627422	0
4	1864304	1877528	0.272005		4	1723534	1723578	1
4	1877530	1877790	0.692308		4	1858466	1858469	0
4	1885033	1886915	0.280021		4	1863338	1863429	0
4	1886931	1888006	0.0716279		4	1864210	1864304	0
4	1888541	1888890	0.853868		4	1877528	1877530	0
4	1892983	1901664	0.171294		4	1877790	1885033	0.0191909
4	1901960	1902180	0.0318182		4	1886915	1886931	0
4	1903762	2021400	0.0032728		4	1888006	1888541	0
4	2021466	2117043	0.0104523		4	1888890	1892983	0
4	2117163	2117315	0		4	1901664	1901960	0
4	2117683	2165812	0.0577614		4	1902180	1903762	0.782554
4	2165897	2176908	0.000999		4	2021400	2021466	0
4	2176958	2313402	0.0040676		4	2117043	2117163	0
4	2313482	2327091	0.0148431		4	2117315	2117683	0
4	2327094	2328450	0.469027		4	2165812	2165897	0
4	2328623	2368345	0.0564674		4	2176908	2176958	1
4	2368360	2368569	0		4	2313402	2313482	0
4	2368578	2368897	0		4	2327091	2327094	0
4	2368957	2388402	0.219697		4	2328450	2328623	1
4	2388592	2390925	0.0865838		4	2368345	2368360	0.666667
4	2390961	2422187	0.0213604		4	2368569	2368578	0
4	2422188	2494996	0.0722173		4	2368897	2368957	0
4	2495093	2539944	0.0768099		4	2388402	2388592	0
4	2539995	2540142	0		4	2390925	2390961	0
4	2540173	2540609	0.458716		4	2422187	2422188	0
4	2540651	2540856	0		4	2494996	2495093	0
4	2541052	2635515	0.0024772		4	2539944	2539995	0
4	2635830	2638435	0.598848		4	2540142	2540173	0
4	2638994	2640513	0.828835		4	2540609	2540651	0
4	2640861	2645940	0.10317		4	2540856	2541052	0
4	2646662	2780003	0.0489047		4	2635515	2635830	0
4	2780068	2782733	0		4	2638435	2638994	1
4	2782790	2783265	0.410526		4	2640513	2640861	0
4	2783266	2798481	0.0047322		4	2645940	2646662	0.209141
4	2798483	2801206	0.65773		4	2780003	2780068	0
4	2801208	2834878	0.0295515		4	2782733	2782790	0
4	2834900	2853872	0.149115		4	2783265	2783266	0
4	2855477	2869578	0.151053		4	2798481	2798483	0
4	2869921	2870192	0		4	2801206	2801208	1
4	2871375	2873161	0.9972		4	2834878	2834900	1
4	2873163	2873302	1		4	2853872	2855477	0
5	1	175	1		4	2869578	2869921	0
5	733	4680	0.938941		4	2870192	2871375	0
5	4786	71872	0.0641565		4	2873161	2873163	1
5	71944	148679	0.0104906		4	2873302	2873318	0
5	148873	175131	0.184287		5	0	1	1
5	175330	190566	0.234182		5	175	733	0.0017921
5	195351	204348	0.345671		5	4680	4786	0
5	211244	213107	0.997316		5	71872	71944	0
5	213944	214152	0		5	148679	148873	0
5	217520	235709	0.314916		5	175131	175330	0
5	236244	255807	0.137147		5	190566	195351	0.812748
5	255808	268758	0.18139		5	204348	211244	0
5	268760	285432	0.0365883		5	213107	213944	0
5	285463	285908	0.986517		5	214152	217520	0
5	286065	296048	0.186417		5	235709	236244	1
5	296049	299215	0		5	255807	255808	0
5	299236	299713	0.687631		5	268758	268760	0
5	299753	342453	0.0513583		5	285432	285463	0
5	342454	342676	0.472973		5	285908	286065	0
5	342704	344554	0.0005405		5	296048	296049	0
5	344555	349836	0.578678		5	299215	299236	0
5	349839	356334	0.030331		5	299713	299753	0
5	356393	385562	0.0085022		5	342453	342454	0
5	386007	386260	0.12253		5	342676	342704	1
5	386264	407513	0.0872512		5	344554	344555	0
5	407606	407964	0.51676		5	349836	349839	0
5	408114	409358	0.996785		5	356334	356393	0
5	409381	409985	0.0728477		5	385562	386007	0.957303
5	409991	410410	0.644391		5	386260	386264	0
5	410490	410824	0.613773		5	407513	407606	0
5	410933	411247	0.624204		5	407964	408114	0.626667
5	411330	411742	0.17233		5	409358	409381	0
5	411830	697627	0.0165642		5	409985	409991	0
5	697659	723764	0.0076614		5	410410	410490	0.6
5	723765	850034	0.0634994		5	410824	410933	0.834862
5	855899	871945	0.269039		5	411247	411330	0
5	872336	1136747	0.0351347		5	411742	411830	0
5	1136749	1185449	0		5	697627	697659	0
5	1185468	1188198	0.0556777		5	723764	723765	0
5	1188304	1228496	0.0036823		5	850034	855899	0.77971
5	1228635	1331349	0.000847		5	871945	872336	0
5	1331368	1380036	0.0231158		5	1136747	1136749	0
5	1380096	1387944	0.035423		5	1185449	1185468	0
5	1387965	1428047	0.0386957		5	1188198	1188304	1
5	1428048	1603375	0.0078425		5	1228496	1228635	0
5	1603377	1868699	0.0151665		5	1331349	1331368	0
5	1868773	1882553	0.151669		5	1380036	1380096	0
5	1882554	1883515	0.144641		5	1387944	1387965	1
5	1883516	2180866	0.0162939		5	1428047	1428048	0
5	2180966	2225473	0.0014829		5	1603375	1603377	0
5	2225474	2258508	0.0632379		5	1868699	1868773	0
5	2258518	2267282	0.0931082		5	1882553	1882554	1
5	2267436	2357444	0.003433		5	1883515	1883516	0
5	2357471	2417533	0.0068429		5	2180866	2180966	0
5	2417704	2417904	0		5	2225473	2225474	0
5	2418174	2418512	0.988166		5	2258508	2258518	1
5	2418559	2444209	0		5	2267282	2267436	0
5	2444465	2444665	0.99		5	2357444	2357471	0
5	2445256	2445474	0.206422		5	2417533	2417704	0
5	2445567	2445879	0.634615		5	2417904	2418174	0
5	2448069	2448453	1		5	2418512	2418559	0.106383
5	2448470	2448892	0.492891		5	2444209	2444465	0
5	2449052	2449261	0.076555		5	2444665	2445256	1
5	2449677	2450101	0.183962		5	2445474	2445567	1
5	2450224	2450445	0.19457		5	2445879	2448069	0.0004566
5	2450536	2450778	0.194215		5	2448453	2448470	1
5	2450819	2451043	0.120536		5	2448892	2449052	0.975
5	2451114	2528445	0.0172117		5	2449261	2449677	0.555288
5	2528447	2539596	0.0069064		5	2450101	2450224	1
5	2539856	2540208	0.965909		5	2450445	2450536	1
5	2540232	2586933	0.0151174		5	2450778	2450819	1
5	2587229	2605841	0.0394369		5	2451043	2451114	1
5	2605972	2712086	0.0460448		5	2528445	2528447	0
5	2712112	2778629	0.0350437		5	2539596	2539856	0.0115385
5	2782112	2787429	0		5	2540208	2540232	0
5	2789033	2792070	0.370761		5	2586933	2587229	0.222973
5	2793406	2794933	0		5	2605841	2605972	0
5	2795108	2798381	0.428048		5	2712086	2712112	1
5	2798429	2805448	0.322126		5	2778629	2782112	0.0493827
5	2805449	2820846	0.219718		5	2787429	2789033	0
5	2820855	2822942	0.478677		5	2792070	2793406	0.381736
6	254	5321	0.0114466		5	2794933	2795108	0
6	5347	6436	0.305785		5	2798381	2798429	0
6	6437	160350	0.0213042		5	2805448	2805449	1
6	162090	162231	0.0425532		5	2820846	2820855	0
6	162278	212213	0.0760389		5	2822942	2822964	0.5
6	212214	359317	0.0160296		6	0	254	0.535433
6	359342	422106	0.0037601		6	5321	5347	0.115385
6	422187	440764	0.124778		6	6436	6437	0
6	440844	453285	0.0420384		6	160350	162090	0
6	453486	453936	0		6	162231	162278	0.978723
6	454039	455917	0.98935		6	212213	212214	0
6	456047	456427	0.534211		6	359317	359342	0
6	456514	456750	0.838983		6	422106	422187	0
6	457381	497027	0.0600817		6	440764	440844	0
6	497185	519992	0.0165739		6	453285	453486	0
6	520038	540269	0		6	453936	454039	0
6	540317	569725	0.0099633		6	455917	456047	0
6	569726	767351	0.0218393		6	456427	456514	0
6	772725	776550	0		6	456750	457381	0
6	776602	894010	0.0197176		6	497027	497185	1
6	894040	894257	0		6	519992	520038	0
6	894515	921073	0.0156638		6	540269	540317	0
6	921129	1000175	0.0094881		6	569725	569726	0
6	1000177	1001266	0.721763		6	767351	772725	0.032192
6	1005944	1042320	0.0770013		6	776550	776602	0
6	1057228	1066417	0		6	894010	894040	0
6	1066538	1070065	0.3167		6	894257	894515	0
6	1070077	1071856	0.678471		6	921073	921129	0
6	1071857	1074227	0.173418		6	1000175	1000177	1
6	1074903	1076784	0.988836		6	1001266	1005944	0.812099
6	1077480	1077863	0.530026		6	1042320	1057228	0
6	1078051	1174923	0.0146895		6	1066417	1066538	0
6	1174977	1183566	0.0272441		6	1070065	1070077	0
6	1183568	1191549	0		6	1071856	1071857	1
6	1191575	1192063	0		6	1074227	1074903	0.193787
6	1192158	1242631	0.0235968		6	1076784	1077480	0
6	1242739	1258641	0.451767		6	1077863	1078051	0
6	1258696	1321855	0.0395826		6	1174923	1174977	0
6	1321952	1382714	0.0070932		6	1183566	1183568	0
6	1382734	1406710	0.0205205		6	1191549	1191575	0
6	1406763	1505329	0.0078019		6	1192063	1192158	0
6	1505566	1505724	0		6	1242631	1242739	0
6	1506356	1630272	0.0131944		6	1258641	1258696	0
6	1631008	1637449	0		6	1321855	1321952	0
6	1637639	1646274	0.440764		6	1382714	1382734	0
6	1646296	1647725	0		6	1406710	1406763	0
6	1647905	1648122	0		6	1505329	1505566	0
6	1648944	1649130	0		6	1505724	1506356	0
6	1649453	1650164	0		6	1630272	1631008	0
6	1650363	1733702	0.029818		6	1637449	1637639	0
6	1734053	1744434	0.0055871		6	1646274	1646296	0
6	1745358	1745568	0		6	1647725	1647905	0
6	1746711	1746929	0		6	1648122	1648944	0
6	1748860	1749107	0		6	1649130	1649453	0
6	1749116	1749463	0.945245		6	1650164	1650363	0
6	1750158	1776646	0.0033978		6	1733702	1734053	0
6	1776783	1801506	0.0070784		6	1744434	1745358	0.030303
6	1801599	1803719	0.224057		6	1745568	1746711	0
6	1803721	1898933	0.0246923		6	1746929	1748860	0
6	1898966	1907462	0.0622646		6	1749107	1749116	0
6	1907463	1909669	0.147779		6	1749463	1750158	0
6	1909794	1910217	0.465721		6	1776646	1776783	0.0656934
6	1910265	1910561	0.932432		6	1801506	1801599	0
6	1910757	1911062	0		6	1803719	1803721	0
6	1911090	1911306	0.912037		6	1898933	1898966	0
6	1911429	1951342	0.0506101		6	1907462	1907463	1
6	1952620	1952944	0.614198		6	1909669	1909794	0.488
6	1953245	1953777	0.360902		6	1910217	1910265	0.0208333
6	1953981	2030894	0.0042646		6	1910561	1910757	0
6	2031047	2082307	0.056867		6	1911062	1911090	0
6	2082465	2107217	0.008161		6	1911306	1911429	0
6	2107433	2107759	0.619632		6	1951342	1952620	0
6	2108262	2108919	0.108067		6	1952944	1953245	0
6	2108920	2159133	0.0174059		6	1953777	1953981	0
6	2159134	2212820	0.0603509		6	2030894	2031047	0
6	2212873	2272075	0.0036485		6	2082307	2082465	0
6	2279401	2279733	0.584337		6	2107217	2107433	0.458333
6	2279995	2301642	0.0137663		6	2107759	2108262	0
6	2302053	2302341	0		6	2108919	2108920	0
6	2305904	2306157	0		6	2159133	2159134	0
6	2307710	2308236	0.370722		6	2212820	2212873	0
6	2308978	2309256	0		6	2272075	2279401	0
6	2309257	2320499	0.254848		6	2279733	2279995	0
6	2327545	2328358	0		6	2301642	2302053	0
6	2329663	2329880	0.898617		6	2302341	2305904	0
6	2330213	2335902	0.622781		6	2306157	2307710	0.0418545
6	2336293	2336707	0.47343		6	2308236	2308978	0
6	2338792	2339078	0		6	2309256	2309257	0
6	2339178	2339278	0		6	2320499	2327545	0
6	2345146	2378955	0.106451		6	2328358	2329663	0
6	2380844	2381124	0		6	2329880	2330213	0
6	2386802	2387079	0		6	2335902	2336293	0.411765
6	2387400	2388377	0.819857		6	2336707	2338792	0.0263789
6	2393910	2394202	0		6	2339078	2339178	0
6	2397658	2398476	0.676039		6	2339278	2345146	0.792263
6	2398513	2414357	0.134625		6	2378955	2380844	0
6	2414363	2440829	0.0076324		6	2381124	2386802	0.0343431
6	2444995	2446858	0.993559		6	2387079	2387400	0.878505
6	2449179	2453629	0.0139326		6	2388377	2393910	0.0155431
6	2453630	2461707	0.507367		6	2394202	2397658	0
6	2461733	2462358	0.3136		6	2398476	2398513	0
6	2462625	2464493	0.996253		6	2414357	2414363	0
6	2464735	2473661	0.345283		6	2440829	2444995	0.0180029
6	2473665	2474086	1		6	2446858	2449179	0
6	2474213	2479082	0.354282		6	2453629	2453630	0
6	2479106	2479336	0		6	2461707	2461733	0
6	2479427	2482574	0		6	2462358	2462625	0
6	2482576	2482705	0		6	2464493	2464735	0.0041322
6	2482740	2483499	0		6	2473661	2473665	1
6	2483679	2483831	1		6	2474086	2474213	1
7	1	160465	0.0252642		6	2479082	2479106	0
7	160525	243074	0.0588741		6	2479336	2479427	0
7	243099	243311	0		6	2482574	2482576	0
7	243407	264221	0.0158547		6	2482705	2482740	0
7	266581	270529	0.535714		6	2483499	2483679	0.0055556
7	270803	345831	0.0412779		7	0	1	1
7	345847	382824	0.0107364		7	160465	160525	1
7	382867	444436	0.0452663		7	243074	243099	0
7	444487	444988	0.38523		7	243311	243407	0.6875
7	445218	445566	0.632184		7	264221	266581	0
7	445649	445810	0.0869565		7	270529	270803	1
7	446278	466322	0.111106		7	345831	345847	0
7	466393	495852	0.0171085		7	382824	382867	0
7	495881	496033	0		7	444436	444487	0
7	496187	496737	0.372727		7	444988	445218	1
7	496743	509528	0.0157215		7	445566	445649	1
7	509687	510501	0.487715		7	445810	446278	1
7	514881	515557	0.286982		7	466322	466393	0
7	515736	616694	0.0748727		7	495852	495881	0
7	616741	616971	0		7	496033	496187	0
7	617179	703810	0.013367		7	496737	496743	0
7	703823	704385	0.346975		7	509528	509687	0
7	704459	720132	0.0248836		7	510501	514881	0
7	720136	753440	0.0638362		7	515557	515736	0
7	753464	825318	0.0358505		7	616694	616741	0
7	825390	1069134	0.0208251		7	616971	617179	0
7	1069135	1086566	0.0274798		7	703810	703823	0
7	1086604	1121427	0.0958849		7	704385	704459	0
7	1121475	1123430	0.196931		7	720132	720136	0
7	1123501	1142772	0.0099632		7	753440	753464	1
7	1142858	1303693	0.0083937		7	825318	825390	1
7	1304770	1369913	0.0460832		7	1069134	1069135	0
7	1369976	1373529	0		7	1086566	1086604	0
7	1374105	1375603	0.0560748		7	1121427	1121475	0
7	1378630	1380179	0		7	1123430	1123501	0
7	1380251	1381812	0.188981		7	1142772	1142858	0
7	1382167	1387271	0.0525078		7	1303693	1304770	0
7	1387432	1389348	0.967119		7	1369913	1369976	0
7	1389716	1391006	0		7	1373529	1374105	0
7	1391712	1392079	0		7	1375603	1378630	0
7	1392135	1394301	0		7	1380179	1380251	0
7	1394379	1394531	0		7	1381812	1382167	0
7	1394613	1394739	1		7	1387271	1387432	0
7	1394809	1395014	0.0487805		7	1389348	1389716	0
7	1395270	1395479	0.0861244		7	1391006	1391712	0
7	1395734	1396187	0.222958		7	1392079	1392135	0
7	1396525	1397283	0.414248		7	1394301	1394379	0
7	1397297	1530832	0.0287041		7	1394531	1394613	0.317073
7	1530833	1555146	0.0051413		7	1394739	1394809	1
7	1555227	1555631	0.631188		7	1395014	1395270	1
7	1555705	1559167	0		7	1395479	1395734	0.988235
7	1559168	1576584	0.0111966		7	1396187	1396525	1
7	1582271	1582394	1		7	1397283	1397297	1
7	1582414	1586245	0		7	1530832	1530833	0
7	1586268	1669582	0.0311592		7	1555146	1555227	1
7	1669905	1670226	0.647975		7	1555631	1555705	0
7	1670389	1670826	0.475973		7	1559167	1559168	0
7	1670854	1859151	0.0215882		7	1576584	1582271	0.401266
7	1859164	1859539	0		7	1582394	1582414	1
7	1859540	1862930	0.79174		7	1586245	1586268	0
7	1869126	1870088	0.0602911		7	1669582	1669905	1
7	1871665	1876736	0		7	1670226	1670389	1
7	1876861	1877184	0.625387		7	1670826	1670854	1
7	1880091	1880236	0.82069		7	1859151	1859164	0
7	1881395	1894398	0		7	1859539	1859540	0
7	1894399	1929993	0.0152273		7	1862930	1869126	0.255649
7	1930153	1932867	0.0751658		7	1870088	1871665	0
7	1932868	1968197	0.165615		7	1876736	1876861	0
7	1968559	2011139	0.0234852		7	1877184	1880091	0.0368077
7	2011214	2011543	0.993921		7	1880236	1881395	0
7	2011582	2015582	0.05025		7	1894398	1894399	0
7	2015637	2033730	0.0187365		7	1929993	1930153	0
7	2034259	2034574	0.631746		7	1932867	1932868	0
7	2034708	2035154	0.452915		7	1968197	1968559	0.143646
7	2035171	2035608	0		7	2011139	2011214	0.946667
7	2037158	2037621	0.0021598		7	2011543	2011582	0
7	2037630	2051309	0.134001		7	2015582	2015637	0
7	2056701	2125264	0.0842874		7	2033730	2034259	0
7	2125271	2144890	0.0064733		7	2034574	2034708	0
7	2145083	2166649	0.0598627		7	2035154	2035171	0
7	2166654	2225223	0.0112175		7	2035608	2037158	0
7	2225289	2227154	0.996247		7	2037621	2037630	1
7	2232475	2232682	0.971015		7	2051309	2056701	0
7	2232778	2233085	0.654723		7	2125264	2125271	0
7	2233163	2233315	0		7	2144890	2145083	0
7	2233464	2233905	0		7	2166649	2166654	1
7	2234004	2237685	0		7	2225223	2225289	0
7	2237715	2299300	0.0036535		7	2227154	2232475	0
7	2299348	2326211	0.0692774		7	2232682	2232778	0
7	2326369	2326709	0.967647		7	2233085	2233163	0
7	2326935	2328099	0.0661512		7	2233315	2233464	0
7	2328154	2369173	0.0656037		7	2233905	2234004	0
7	2369683	2383487	0.036656		7	2237685	2237715	0
7	2383488	2384420	0.395923		7	2299300	2299348	0
7	2384443	2387347	0.169077		7	2326211	2326369	0
7	2397061	2397351	0		7	2326709	2326935	0
7	2407933	2418540	0.486848		7	2328099	2328154	0
7	2425957	2426092	1		7	2369173	2369683	0
7	2427259	2427489	0.0608696		7	2383487	2383488	0
8	10	144	1		7	2384420	2384443	0
8	544	1539	0.80201		7	2387347	2397061	0.531501
8	1938	2294	0.615169		7	2397351	2407933	0.487904
8	2381	142954	0.0068932		7	2418540	2425957	0.559525
8	142955	170397	0.0120618		7	2426092	2427259	0.725793
8	170488	182582	0.218786		7	2427489	2434682	0.380509
8	182643	183079	1		8	0	10	0.1
8	183084	201167	0.0947299		8	144	544	0
8	201177	221595	0.1244		8	1539	1938	1
8	222130	227749	0		8	2294	2381	1
8	227818	237320	0.0346243		8	142954	142955	0
8	237434	242731	0.431565		8	170397	170488	0
8	242831	247675	0		8	182582	182643	0.0163934
8	247685	249507	0.29034		8	183079	183084	1
8	249517	252609	0.0663001		8	201167	201177	0
8	252865	261077	0.0482221		8	221595	222130	0
8	261084	296961	0.143936		8	227749	227818	0
8	297346	302519	0.669244		8	237320	237434	0
8	302556	314334	0.316692		8	242731	242831	0
8	314837	321619	0		8	247675	247685	0
8	321640	338675	0.0358673		8	249507	249517	0
8	338793	456439	0.0257722		8	252609	252865	0
8	456604	457050	0.452915		8	261077	261084	0
8	457071	483342	0.0136272		8	296961	297346	0.153247
8	483622	483902	0		8	302519	302556	1
8	484056	517958	0.0106778		8	314334	314837	0
8	518057	822072	0.0229758		8	321619	321640	0
8	822180	874588	0.0158373		8	338675	338793	1
8	874623	903092	0.0035828		8	456439	456604	0
8	903163	948298	0.0037886		8	457050	457071	0.857143
8	948420	963421	0.0003333		8	483342	483622	0
8	963623	976016	0.0694747		8	483902	484056	0
8	976043	1022051	0.0806599		8	517958	518057	1
8	1022140	1023514	0.305677		8	822072	822180	1
8	1023608	1025744	0.874064		8	874588	874623	1
8	1025761	1025917	0		8	903092	903163	1
8	1026796	1051664	0.0979572		8	948298	948420	1
8	1052563	1097907	0.060868		8	963421	963623	0
8	1098165	1124839	0.0787283		8	976016	976043	0
8	1124861	1344416	0.003038		8	1022051	1022140	0
8	1344420	1376806	0.0067004		8	1023514	1023608	0
8	1376860	1377155	0.505085		8	1025744	1025761	0
8	1377164	1437930	0.0058092		8	1025917	1026796	0
8	1437968	1499180	0.0038228		8	1051664	1052563	0.578421
8	1499310	1499640	0.60303		8	1097907	1098165	1
8	1499662	1512250	0.0299492		8	1124839	1124861	1
8	1515803	1519835	0.0483631		8	1344416	1344420	0
8	1519858	1531610	0.0048502		8	1376806	1376860	0
8	1531654	1547597	0.0082168		8	1377155	1377164	0
8	1547711	1599326	0.0013756		8	1437930	1437968	0
8	1599410	1599768	0.346369		8	1499180	1499310	0
8	1599868	1656144	0.0881193		8	1499640	1499662	0
8	1656214	1668167	0.0168159		8	1512250	1515803	0
8	1668423	1672122	0		8	1519835	1519858	0
8	1672238	1674622	0		8	1531610	1531654	0
8	1674785	1681448	0.903947		8	1547597	1547711	0
8	1681450	1689955	0.242916		8	1599326	1599410	0.0119048
8	1689962	1728581	0.0053342		8	1599768	1599868	0
8	1728582	1734713	0.703311		8	1656144	1656214	0
8	1734738	1736878	0		8	1668167	1668423	0
8	1736933	1740341	0		8	1672122	1672238	0
8	1740964	1741247	0		8	1674622	1674785	0
8	1743204	1743755	0.92559		8	1681448	1681450	0
8	1743766	1744207	0.455782		8	1689955	1689962	0
8	1744344	1747555	0.0625973		8	1728581	1728582	0
8	1747568	1771991	0.0246898		8	1734713	1734738	0.2
8	1772085	1772416	0.589124		8	1736878	1736933	0
8	1772521	1862617	0.0139851		8	1740341	1740964	0
8	1862688	1866843	0.0433213		8	1741247	1743204	0
8	1867201	1887393	0.0215927		8	1743755	1743766	0
8	1895122	2062331	0.0551824		8	1744207	1744344	0
8	2062483	2067998	0.471079		8	1747555	1747568	0
8	2069566	2144548	0.0101224		8	1771991	1772085	0
8	2144716	2153728	0.0439414		8	1772416	1772521	0
8	2153914	2252296	0.024476		8	1862617	1862688	0.056338
8	2252451	2264387	0.171414		8	1866843	1867201	0
8	2264388	2276295	0		8	1887393	1895122	0.321775
8	2276328	2295216	0.001853		8	2062331	2062483	0
8	2295432	2296952	0.998684		8	2067998	2069566	0.680485
8	2296961	2298799	0.998368		8	2144548	2144716	0
8	2299353	2299492	1		8	2153728	2153914	0
9	8	721	0.194951		8	2252296	2252451	0
9	1090	85120	0.0140902		8	2264387	2264388	0
9	85122	113605	0.0039322		8	2276295	2276328	0
9	118356	118973	0.354943		8	2295216	2295432	0.236111
9	119002	209449	0.0142514		8	2296952	2296961	0.111111
9	209682	251551	0.0809907		8	2298799	2299353	0.967509
9	251552	251817	0.320755		8	2299492	2299506	0
9	252072	268021	0.0048279		9	0	8	0.125
9	268024	338090	0.0113322		9	721	1090	0.273713
9	338093	444576	0.0043575		9	85120	85122	0
9	444662	458008	0.0298217		9	113605	118356	0.855609
9	458010	458760	0		9	118973	119002	1
9	458761	461686	0.394188		9	209449	209682	1
9	462526	468881	0.0012589		9	251551	251552	0
9	468971	527222	0.0104719		9	251817	252072	0.556863
9	527237	608980	0.0004649		9	268021	268024	0
9	608981	698690	0.0431618		9	338090	338093	0
9	698818	731611	0.0916049		9	444576	444662	0
9	731686	934703	0.0104819		9	458008	458010	0
9	934753	1007289	0.0066036		9	458760	458761	0
9	1007292	1126360	0.0118252		9	461686	462526	0.845238
9	1127018	1129564	0		9	468881	468971	1
9	1129590	1134668	0.403112		9	527222	527237	0
9	1134862	1142679	0.241397		9	608980	608981	0
9	1144845	1151987	0.257071		9	698690	698818	0
9	1152931	1231699	0.0060431		9	731611	731686	0
9	1231875	1260930	0.0365514		9	934703	934753	0
9	1261018	1261232	0		9	1007289	1007292	0
9	1261484	1518643	0.0345506		9	1126360	1127018	0
9	1518704	1521045	0.0820162		9	1129564	1129590	1
9	1521094	1599870	0.0353661		9	1134668	1134862	0
9	1600148	1600491	0.623907		9	1142679	1144845	0
9	1600639	1600967	0.606707		9	1151987	1152931	0
9	1601107	1611428	0.0127895		9	1231699	1231875	0
9	1611488	1612365	0.18016		9	1260930	1261018	0
9	1612366	1623410	0.0036219		9	1261232	1261484	0
9	1623428	1624715	0.337995		9	1518643	1518704	0
9	1624744	1625078	0.988024		9	1521045	1521094	0
9	1625845	1626253	0		9	1599870	1600148	1
9	1627915	1628205	0		9	1600491	1600639	1
9	1630148	1630767	0.529887		9	1600967	1601107	1
9	1631110	1711121	0.0553299		9	1611428	1611488	0
9	1711424	1803512	0.0498111		9	1612365	1612366	0
9	1803767	1804428	0.452345		9	1623410	1623428	0
9	1804470	1805467	0		9	1624715	1624744	0
9	1805479	1855647	0.133292		9	1625078	1625845	0
9	1855694	1856288	0.782828		9	1626253	1627915	0
9	1856350	1878511	0.0316773		9	1628205	1630148	0
9	1878512	1993486	0.0069929		9	1630767	1631110	0
9	1993541	2119633	0.0080417		9	1711121	1711424	0
9	2119788	2119931	0.006993		9	1803512	1803767	0.337255
9	2119964	2120168	0		9	1804428	1804470	0
9	2120321	2121333	0.97332		9	1805467	1805479	0
9	2121474	2122166	0.510116		9	1855647	1855694	0
9	2122459	2122653	0		9	1856288	1856350	1
9	2122679	2122819	1		9	1878511	1878512	0
10	11	40749	0.0087142		9	1993486	1993541	0
10	40944	112784	0.008505		9	2119633	2119788	1
10	113304	133966	0		9	2119931	2119964	0
10	133973	134492	0.404624		9	2120168	2120321	1
10	134583	134866	0.0035336		9	2121333	2121474	0
10	135355	135666	0.598071		9	2122166	2122459	0.918089
10	135794	179381	0.0154863		9	2122653	2122679	0.730769
10	179424	234762	0.0085655		9	2122819	2122865	0.391304
10	236489	241663	0		10	0	11	0.272727
10	243007	259536	0.0130679		10	40749	40944	0
10	259578	259984	0		10	112784	113304	0
10	259993	374916	0.004925		10	133966	133973	0
10	375097	382125	0.0707171		10	134492	134583	1
10	382166	483846	0.009343		10	134866	135355	0.472393
10	491802	542196	0.0040481		10	135666	135794	0.0859375
10	542198	542566	0		10	179381	179424	0
10	542610	563159	0.0097815		10	234762	236489	0
10	563168	564917	0.113208		10	241663	243007	0.0684524
10	565968	566239	0		10	259536	259578	0
10	567799	568010	0.943128		10	259984	259993	0
10	568092	570561	0.752531		10	374916	375097	0.828729
10	570618	600110	0.0247525		10	382125	382166	0.390244
10	600157	600665	0.397638		10	483846	491802	0
10	600847	602007	0.0663793		10	542196	542198	0
10	602008	617719	0.0121571		10	542566	542610	0
10	618588	635307	0.0363658		10	563159	563168	0
10	635348	676893	0.0491756		10	564917	565968	0
10	677325	795432	0.0027348		10	566239	567799	0.025
10	795456	862332	0.0051139		10	568010	568092	0
10	862651	870736	0.0091528		10	570561	570618	0
10	870998	973330	0.0045049		10	600110	600157	0
10	973530	1035469	0.0328388		10	600665	600847	0
10	1035540	1036227	0.742358		10	602007	602008	0
10	1036397	1046333	0.0263688		10	617719	618588	0
10	1046426	1061179	0		10	635307	635348	0
10	1061280	1391929	0.0104159		10	676893	677325	0.990741
10	1392150	1416848	0.0082193		10	795432	795456	0
10	1416885	1421548	0		10	862332	862651	0
10	1421638	1443314	0.0146706		10	870736	870998	0
10	1443382	1443731	0.575931		10	973330	973530	0
10	1443956	1479925	0.0499319		10	1035469	1035540	0.352113
10	1479987	1481812	0		10	1036227	1036397	0
10	1481857	1482030	0		10	1046333	1046426	0
10	1482060	1483557	0.0794923		10	1061179	1061280	0
10	1483759	1486943	0.0405151		10	1391929	1392150	0
10	1487133	1499431	0.060335		10	1416848	1416885	0
10	1499559	1500100	0.378928		10	1421548	1421638	0
10	1500191	1586675	0.078951		10	1443314	1443382	0
10	1586676	1618391	0.157497		10	1443731	1443956	0
10	1618537	1630089	0.116517		10	1479925	1479987	0
10	1630107	1642445	0.0313665		10	1481812	1481857	0
10	1642469	1703667	0.0336122		10	1482030	1482060	0
10	1703685	1707690	0.452435		10	1483557	1483759	0
10	1707957	1709833	0.988273		10	1486943	1487133	0
10	1710307	1717347	0		10	1499431	1499559	0
10	1717794	1725892	0.0249444		10	1500100	1500191	0
10	1726007	1844216	0.0220372		10	1586675	1586676	0
10	1844311	1862735	0.0174772		10	1618391	1618537	0
10	1862771	1862899	0		10	1630089	1630107	1
10	1863230	1877830	0.0023288		10	1642445	1642469	0
10	1877831	1896708	0.0240504		10	1703667	1703685	0
10	1897313	1962834	0.0787686		10	1707690	1707957	0
10	1963152	1964567	0.130035		10	1709833	1710307	0
10	1964712	2012908	0.1214		10	1717347	1717794	0
10	2012927	2105455	0.0080192		10	1725892	1726007	0
11	736	1204	0.596154		10	1844216	1844311	0
11	1251	93073	0.0274771		10	1862735	1862771	0
11	93778	94199	0		10	1862899	1863230	0
11	99161	99641	0		10	1877830	1877831	0
11	99871	101086	0		10	1896708	1897313	0.0909091
11	101087	103503	0		10	1962834	1963152	0
11	103805	107984	0.0686767		10	1964567	1964712	0.593104
11	108005	114101	0		10	2012908	2012927	0
11	114139	120881	0		10	2105455	2105496	0
11	122040	122185	0.82069		11	0	736	0.932065
11	122935	123077	0		11	1204	1251	0
11	125820	131012	0		11	93073	93778	0
11	132616	141991	0.224213		11	94199	99161	0
11	142074	151601	0.0099717		11	99641	99871	0
11	155661	161646	0.806182		11	101086	101087	0
11	161812	162290	0		11	103503	103805	0
11	162291	162574	0		11	107984	108005	0
11	162576	162733	0		11	114101	114139	0
11	162742	163333	0.341794		11	120881	122040	0
11	163465	200269	0.0501576		11	122185	122935	0
11	200270	200799	0		11	123077	125820	0.0605177
11	200803	244984	0.0562006		11	131012	132616	0
11	245052	247703	0		11	141991	142074	0
11	248286	250680	0		11	151601	155661	0
11	251065	325449	0.0099753		11	161646	161812	0
11	325628	360001	0.0093096		11	162290	162291	0
11	360002	404627	0.0513613		11	162574	162576	0
11	404636	410332	0		11	162733	162742	0
11	410424	443519	0.0887445		11	163333	163465	0
11	443855	510942	0.0124167		11	200269	200270	0
11	510968	511296	1		11	200799	200803	0
11	511450	616805	0.0079446		11	244984	245052	0
11	616813	769604	0.0167287		11	247703	248286	0
11	769697	783981	0.025343		11	250680	251065	0
11	784062	918967	0.0083244		11	325449	325628	0
11	919053	1088893	0.0196185		11	360001	360002	0
11	1089026	1113492	0.1601		11	404627	404636	0
11	1113553	1159392	0.0623268		11	410332	410424	0
11	1159406	1196114	0.0165087		11	443519	443855	0.160714
11	1196122	1258069	0.0176925		11	510942	510968	0.153846
11	1258160	1258369	0		11	511296	511450	0.012987
11	1258375	1258527	0		11	616805	616813	0
11	1258639	1260165	0.162516		11	769604	769697	0
11	1260422	1344934	0.0172757		11	783981	784062	1
11	1344937	1393715	0.0055558		11	918967	919053	0
11	1393899	1408631	0		11	1088893	1089026	0
11	1408682	1409469	0.2554		11	1113492	1113553	0
11	1409549	1409765	0		11	1159392	1159406	0
11	1409906	1538189	0.0325686		11	1196114	1196122	0
11	1538251	1539689	0.139777		11	1258069	1258160	0
11	1539875	1546086	0.070359		11	1258369	1258375	0
11	1546531	1554623	0.453287		11	1258527	1258639	0
11	1554628	1555044	0		11	1260165	1260422	0
11	1555365	1561630	0.29561		11	1344934	1344937	0
11	1561814	1568116	0.566328		11	1393715	1393899	0
11	1568158	1568918	0.751316		11	1408631	1408682	0
11	1573975	1642251	0.0628479		11	1409469	1409549	0
11	1642313	1648552	0.298125		11	1409765	1409906	0
11	1648565	1669783	0.0153643		11	1538189	1538251	0
11	1669784	1670109	0.615385		11	1539689	1539875	0
11	1672681	1673134	0		11	1546086	1546531	1
11	1673255	1673679	0.143868		11	1554623	1554628	0
11	1673735	1674090	0.943662		11	1555044	1555365	0
11	1674146	1674495	0.558739		11	1561630	1561814	0
11	1678548	1678917	0.550135		11	1568116	1568158	0
11	1679033	1679385	0.951705		11	1568918	1573975	0
11	1683131	1683361	0		11	1642251	1642313	0
11	1686424	1703276	0.011868		11	1648552	1648565	0
11	1704144	1712388	0		11	1669783	1669784	0
11	1712469	1724158	0.228163		11	1670109	1672681	0
11	1724162	1724602	0		11	1673134	1673255	0
11	1724947	1729432	0.722631		11	1673679	1673735	0
11	1729434	1775937	0.0146442		11	1674090	1674146	0
11	1776106	1778854	0		11	1674495	1678548	0.016531
11	1779462	1797530	0.0218619		11	1678917	1679033	0
11	1797616	1798355	0		11	1679385	1683131	0
11	1798533	1798811	0		11	1683361	1686424	0
11	1798953	1814244	0.0160879		11	1703276	1704144	0.117512
11	1814253	1823070	0.0452535		11	1712388	1712469	0
11	1823072	1849547	0.0161284		11	1724158	1724162	0
11	1849586	1858986	0.0217021		11	1724602	1724947	0
11	1859069	1859408	0.964602		11	1729432	1729434	1
11	1859409	1859635	0		11	1775937	1776106	0
11	1859647	1859797	0		11	1778854	1779462	0
11	1859865	1862359	0		11	1797530	1797616	0
11	1866553	1867720	0		11	1798355	1798533	0
11	1867735	1868331	0		11	1798811	1798953	0
11	1868375	1875297	0.286767		11	1814244	1814253	0
11	1875410	1875788	0.513227		11	1823070	1823072	0
11	1876190	1876520	0.990909		11	1849547	1849586	0
11	1876557	1876773	0		11	1858986	1859069	0
11	1877495	1881306	0.696405		11	1859408	1859409	0
11	1881456	1883416	0.765816		11	1859635	1859647	0
11	1883557	1906450	0.0087363		11	1859797	1859865	0
11	1906534	1982544	0.0323905		11	1862359	1866553	0
11	1982569	1993015	0.0083285		11	1867720	1867735	0
11	1993035	2006322	0.0157297		11	1868331	1868375	0
11	2006369	2019819	0.0471375		11	1875297	1875410	0
11	2019840	2051349	0.203593		11	1875788	1876190	0
11	2051481	2052086	0.983471		11	1876520	1876557	0
12	10	162	1		11	1876773	1877495	0.116344
12	328	802	0.725738		11	1881306	1881456	0.766667
12	837	6497	0.439576		11	1883416	1883557	0
12	6528	34850	0.0273639		11	1906450	1906534	0
12	35120	35549	0		11	1982544	1982569	0
12	35640	35836	0		11	1993015	1993035	0
12	35864	36061	0		11	2006322	2006369	1
12	36070	36220	0		11	2019819	2019840	1
12	36358	36693	0.579105		11	2051349	2051481	1
12	36804	36961	0		11	2052086	2052242	0.557692
12	37654	37855	0		12	0	10	0.3
12	37898	38114	0		12	162	328	1
12	38149	38564	0.171084		12	802	837	0
12	38568	246831	0.0138527		12	6497	6528	0
12	246844	294514	0.0481854		12	34850	35120	0
12	294623	382950	0.0969692		12	35549	35640	0
12	383202	391745	0.0740957		12	35836	35864	0
12	391746	413908	0.0585687		12	36061	36070	0
12	413971	545255	0.023354		12	36220	36358	0
12	545271	545761	0.671429		12	36693	36804	0
12	545762	546556	0		12	36961	37654	0.936508
12	554088	555067	0.3381		12	37855	37898	0
12	555152	600929	0.025799		12	38114	38149	0
12	601022	737502	0.0825249		12	38564	38568	0
12	737659	738138	0		12	246831	246844	0
12	738280	998329	0.0131014		12	294514	294623	0
12	998363	1012406	0.295735		12	382950	383202	0
12	1013487	1024524	0.230135		12	391745	391746	0
12	1025304	1027274	0		12	413908	413971	0.047619
12	1027313	1028033	0		12	545255	545271	0
12	1028071	1157745	0.0057375		12	545761	545762	0
12	1157872	1160204	0		12	546556	554088	0
12	1160295	1177583	0.0116266		12	555067	555152	0
12	1177615	1219036	0.0834118		12	600929	601022	0
12	1219055	1219620	0.582301		12	737502	737659	0
12	1219714	1220054	0.588235		12	738138	738280	0
12	1220267	1220822	0		12	998329	998363	0
12	1220823	1251502	0.0791747		12	1012406	1013487	0
12	1251504	1256672	0.0832043		12	1024524	1025304	0
12	1256678	1353465	0.0127806		12	1027274	1027313	0
12	1353518	1375408	0.0034719		12	1028033	1028071	0
12	1376556	1376708	0		12	1157745	1157872	0
12	1376936	1377242	0		12	1160204	1160295	0
12	1378741	1378956	0		12	1177583	1177615	0
12	1378970	1379574	0.246689		12	1219036	1219055	0
12	1379618	1381475	0.995692		12	1219620	1219714	0
12	1382105	1399315	0.0345729		12	1220054	1220267	0
12	1399399	1434761	0.0273175		12	1220822	1220823	0
12	1434839	1488359	0.0230381		12	1251502	1251504	1
12	1488469	1488806	0.587537		12	1256672	1256678	0
12	1488957	1489108	0		12	1353465	1353518	0
12	1489198	1489425	0		12	1375408	1376556	0
12	1489508	1489635	0		12	1376708	1376936	0
12	1489728	1581099	0.0137352		12	1377242	1378741	0
12	1581153	1661340	0.0195169		12	1378956	1378970	0
12	1661361	1675089	0.0891608		12	1379574	1379618	0
12	1676002	1676217	0.0930233		12	1381475	1382105	0
12	1676726	1676922	0.0408163		12	1399315	1399399	0
12	1676923	1802508	0.046797		12	1434761	1434839	0
12	1802561	1839079	0.0019442		12	1488359	1488469	0
12	1839083	1871549	0.0022177		12	1488806	1488957	0
12	1872269	1874492	0.107962		12	1489108	1489198	0
12	1877213	1877364	0		12	1489425	1489508	0
12	1878311	1878427	1		12	1489635	1489728	0
13	106	622	0.474806		12	1581099	1581153	0
13	1077	1280	0		12	1661340	1661361	0
13	1331	1473	0.408451		12	1675089	1676002	0.35816
13	3078	4718	0		12	1676217	1676726	1
13	4719	10451	0.321528		12	1676922	1676923	0
13	14840	17008	0.0382841		12	1802508	1802561	1
13	17009	100676	0.0072071		12	1839079	1839083	0
13	100677	102395	0		12	1871549	1872269	0
13	102397	185218	0.0028012		12	1874492	1877213	0
13	185219	186294	0.706047		12	1877364	1878311	0.0168955
13	191078	243458	0.164968		12	1878427	1878461	0.647059
13	243461	376992	0.0675049		13	0	106	0
13	377327	379396	0.360077		13	622	1077	0
13	379434	381940	0.820431		13	1280	1331	0
13	381985	449125	0.0934912		13	1473	3078	0
13	449171	450201	0.735922		13	4718	4719	0
13	451008	452595	0.374921		13	10451	14840	0.20483
13	452613	478193	0.0031274		13	17008	17009	0
13	478318	496204	0.356871		13	100676	100677	0
13	496209	548110	0.0705767		13	102395	102397	0
13	549767	550582	0		13	185218	185219	0
13	550609	551027	0.169856		13	186294	191078	0.726589
13	551142	551751	0.871921		13	243458	243461	0
13	552051	552400	0.575931		13	376992	377327	0.18209
13	552596	552918	0.618012		13	379396	379434	0
13	553173	553656	0.6853		13	381940	381985	0.577778
13	554131	554388	0		13	449125	449171	1
13	557359	559191	0.9869		13	450201	451008	0.587361
13	559401	699186	0.0248811		13	452595	452613	0
13	699432	704654	0.116431		13	478193	478318	0.984
13	704927	791605	0.0055377		13	496204	496209	0
13	792047	862986	0.0457435		13	548110	549767	0
13	862987	868851	0.191507		13	550582	550609	0
13	868856	872691	0		13	551027	551142	0
13	872692	878302	0.0290553		13	551751	552051	0
13	878454	1023803	0.0128105		13	552400	552596	0
13	1024470	1140012	0.0099012		13	552918	553173	0
13	1140013	1190097	0.0020565		13	553656	554131	0
13	1190379	1190595	0.0740741		13	554388	557359	0
13	1191233	1199469	0.0144488		13	559191	559401	0
13	1199477	1242943	0.0183132		13	699186	699432	0
13	1242989	1243338	0.945559		13	704654	704927	0
13	1243400	1260397	0.0155322		13	791605	792047	0
13	1260512	1260644	0		13	862986	862987	0
13	1260664	1385853	0.0109035		13	868851	868856	0
13	1386720	1404597	0.0397158		13	872691	872692	0
13	1410458	1429243	0.0174075		13	878302	878454	0
13	1429381	1450228	0.111575		13	1023803	1024470	0
13	1456294	1464858	0.040752		13	1140012	1140013	0
13	1464973	1476244	0.0097596		13	1190097	1190379	0.890071
13	1476348	1476707	0.913649		13	1190595	1191233	0.976489
13	1477176	1477445	0		13	1199469	1199477	0
13	1483351	1492666	0.0215781		13	1242943	1242989	0
13	1492836	1513274	0.00959		13	1243338	1243400	0
13	1513333	1513823	0.577551		13	1260397	1260512	0
13	1513999	1519114	0.0240469		13	1260644	1260664	0
13	1519126	1545401	0.0177735		13	1385853	1386720	0
13	1545402	1582831	0.0729381		13	1404597	1410458	0.711824
13	1583050	1646201	0.0724296		13	1429243	1429381	0
13	1647740	1657092	0.376925		13	1450228	1456294	0
13	1657298	1659360	0		13	1464858	1464973	0
13	1659496	1664413	0.400041		13	1476244	1476348	0
13	1664835	1734952	0.0085001		13	1476707	1477176	0
13	1735134	1735670	0.143657		13	1477445	1483351	0
13	1735847	1736007	0.96875		13	1492666	1492836	0
13	1736095	1789847	0.0060835		13	1513274	1513333	1
13	1789850	1829637	0.0099027		13	1513823	1513999	0
13	1829843	1831071	0.321661		13	1519114	1519126	0
13	1834388	1841201	0.326582		13	1545401	1545402	0
13	1841281	1841410	0		13	1582831	1583050	0
13	1841411	1845840	0.668097		13	1646201	1647740	0
14	3810	4309	0		13	1657092	1657298	0
14	5978	7359	0.145547		13	1659360	1659496	0
14	7362	8127	0.075817		13	1664413	1664835	0
14	9731	16635	0.18989		13	1734952	1735134	0
14	16727	16876	0.630872		13	1735670	1735847	0
14	16900	21502	0.416341		13	1736007	1736095	0.0681818
14	22726	25140	0.174399		13	1789847	1789850	0
14	25147	26264	0.113697		13	1829637	1829843	0
14	29151	35077	0.684441		13	1831071	1834388	0
14	35120	38460	0.577844		13	1841201	1841281	0
14	40761	41040	0.0430108		13	1841410	1841411	0
14	42079	46465	0.0460556		13	1845840	1845946	0
14	46508	46757	0		14	0	3810	0.0139108
14	46773	72786	0.0245262		14	4309	5978	0.0569203
14	72787	83185	0.176284		14	7359	7362	0
14	83261	85111	0.996216		14	8127	9731	0
14	85169	85505	0.184524		14	16635	16727	1
14	85684	115807	0.0190552		14	16876	16900	0
14	116367	130933	0.013456		14	21502	22726	0.0776144
14	131085	131408	0		14	25140	25147	0
14	131594	168921	0.0731374		14	26264	29151	0.27849
14	169019	180179	0.0206989		14	35077	35120	0
14	180215	180971	0.465608		14	38460	40761	0.617123
14	181169	181330	0.0372671		14	41040	42079	0.230029
14	181655	195488	0.0245066		14	46465	46508	0
14	195520	197772	0.915631		14	46757	46773	0
14	197828	201238	0.068915		14	72786	72787	0
14	201585	201737	0		14	83185	83261	0.342105
14	201775	245720	0.0260325		14	85111	85169	0
14	246026	270524	0.0226549		14	85505	85684	0.826816
14	272711	285660	0.0002317		14	115807	116367	0
14	289726	293102	0.115818		14	130933	131085	0
14	294294	315721	0.0322957		14	131408	131594	0.973118
14	315723	368794	0.0209719		14	168921	169019	0
14	368895	447031	0.0071926		14	180179	180215	0
14	447079	470201	0.0033302		14	180971	181169	0
14	470503	481656	0.0180221		14	181330	181655	0.243077
14	481714	482157	0.440181		14	195488	195520	0
14	482205	518513	0.0327751		14	197772	197828	0
14	518529	519945	0.997881		14	201238	201585	0
14	520843	522354	0.999338		14	201737	201775	0
14	522372	526249	0.548362		14	245720	246026	0.22549
14	526257	529396	0.569608		14	270524	272711	0.114769
14	529447	531192	0		14	285660	289726	0
14	532050	532622	0		14	293102	294294	0.17198
14	532650	536230	0.515084		14	315721	315723	0
14	536348	537442	0.956124		14	368794	368895	0
14	537469	542288	0.251089		14	447031	447079	0
14	544877	553175	0		14	470201	470503	0
14	553454	555276	0.995609		14	481656	481714	0
14	555396	563811	0.0140226		14	482157	482205	0
14	563938	564096	0		14	518513	518529	0
14	564172	564507	0.976119		14	519945	520843	0.386414
14	564537	565360	0.239368		14	522354	522372	0.833333
14	565385	570721	0.0464768		14	526249	526257	0
14	570731	587932	0.0440672		14	529396	529447	1
14	588074	588234	0		14	531192	532050	0
14	588396	589064	0.106287		14	532622	532650	0
14	589070	589224	0		14	536230	536348	1
14	589379	611898	0.117456		14	537442	537469	0
14	611905	657585	0.0692863		14	542288	544877	0
14	657586	697386	0.0620352		14	553175	553454	0
14	697417	799662	0.0206171		14	555276	555396	0.0833333
14	799764	800204	0		14	563811	563938	0
14	800304	905062	0.011245		14	564096	564172	0
14	905063	1177577	0.0207989		14	564507	564537	0
14	1177631	1179256	0.169846		14	565360	565385	0
14	1179290	1247810	0.0132224		14	570721	570731	0
14	1247841	1248207	0		14	587932	588074	0
14	1248238	1327518	0.0068996		14	588234	588396	0
14	1327548	1352801	0.128539		14	589064	589070	0
14	1352802	1354080	0		14	589224	589379	0.0645161
14	1354498	1354783	0.0982456		14	611898	611905	0
14	1355308	1359772	0.674059		14	657585	657586	0
14	1360128	1360346	0		14	697386	697417	1
14	1360497	1428005	0.0303075		14	799662	799764	0
14	1428134	1428481	0.974063		14	800204	800304	0
14	1428539	1431222	0		14	905062	905063	0
14	1431442	1463140	0.0107262		14	1177577	1177631	0
14	1463228	1463452	0		14	1179256	1179290	0
14	1463612	1534316	0.0129554		14	1247810	1247841	0
14	1534357	1534886	0.207939		14	1248207	1248238	0
14	1534976	1535512	0.139925		14	1327518	1327548	0
14	1535556	1589335	0.0100597		14	1352801	1352802	0
14	1589589	1590018	0.983683		14	1354080	1354498	0
14	1590253	1668475	0.0085909		14	1354783	1355308	0.255238
14	1668532	1668870	0.970414		14	1359772	1360128	0.966292
14	1668927	1669123	0		14	1360346	1360497	0.423841
14	1669130	1727448	0.1433		14	1428005	1428134	0.387597
14	1744900	1746261	0.240999		14	1428481	1428539	0
14	1746578	1746801	0		14	1431222	1431442	0
14	1746850	1775256	0		14	1463140	1463228	0
14	1775321	1810287	0.0077504		14	1463452	1463612	0
14	1815473	1815615	1		14	1534316	1534357	0
15	53	610	0.254937		14	1534886	1534976	1
15	1976	2878	0.772727		14	1535512	1535556	0
15	2879	3808	0.787944		14	1589335	1589589	0
15	4205	4404	0.0703518		14	1590018	1590253	0
15	4529	5024	0.721212		14	1668475	1668532	0
15	5081	67983	0.0191091		14	1668870	1668927	0
15	68118	68567	0.44098		14	1669123	1669130	0
15	72371	72778	0.179361		14	1727448	1744900	0
15	72892	74047	0.860606		14	1746261	1746578	0
15	74127	106386	0.0545274		14	1746801	1746850	0
15	106449	106700	0		14	1775256	1775321	0
15	107063	135501	0.0065757		14	1810287	1815473	0.0001928
15	135739	136015	0		14	1815615	1815632	0.705882
15	136238	147625	0.0175639		15	0	53	0.0188679
15	147696	148042	0.384393		15	610	1976	0.733529
15	148043	148559	0.003876		15	2878	2879	1
15	148629	160926	0.0132553		15	3808	4205	1
15	160950	161317	0.544959		15	4404	4529	1
15	161344	162120	0		15	5024	5081	1
15	162121	168157	0.0135852		15	67983	68118	0
15	168158	222444	0.0430498		15	68567	72371	0
15	222474	222687	0		15	72778	72892	1
15	222953	252525	0.0067632		15	74047	74127	0
15	252553	262008	0.0025383		15	106386	106449	0
15	262171	262343	1		15	106700	107063	0
15	262683	263879	0.288461		15	135501	135739	0
15	263929	324393	0.0369145		15	136015	136238	0
15	324453	326326	0.989856		15	147625	147696	0
15	327054	327255	0.0298507		15	148042	148043	0
15	327365	327714	0.994269		15	148559	148629	0.985714
15	327970	328325	0.63662		15	160926	160950	0
15	328545	328692	0.14966		15	161317	161344	0
15	328770	329827	0.438978		15	162120	162121	0
15	329939	332446	0.865975		15	168157	168158	0
15	332467	333523	0.877841		15	222444	222474	0
15	333597	333775	0.0505618		15	222687	222953	0
15	333841	359276	0.013446		15	252525	252553	0
15	359472	360042	0.585965		15	262008	262171	1
15	360058	360681	0.324238		15	262343	262683	0
15	360732	361035	0		15	263879	263929	1
15	361054	379203	0		15	324393	324453	0
15	379244	387823	0.0315888		15	326326	327054	0.89011
15	387935	388110	0		15	327255	327365	1
15	388216	399366	0.0690583		15	327714	327970	0.988281
15	399369	399699	0.60303		15	328325	328545	0.995455
15	400289	413321	0.037523		15	328692	328770	1
15	413372	413771	0		15	329827	329939	0
15	413807	465553	0.0594249		15	332446	332467	0.047619
15	465684	506611	0.0080631		15	333523	333597	1
15	506658	515276	0.203179		15	333775	333841	0
15	515315	518924	0.0640066		15	359276	359472	0.897959
15	518933	520751	1		15	360042	360058	0
15	520777	524105	0.184796		15	360681	360732	0
15	524283	533770	0.195215		15	361035	361054	0
15	534678	536548	0.993583		15	379203	379244	0
15	536680	536932	0		15	387823	387935	0
15	536940	537350	0		15	388110	388216	0
15	537351	537681	0.612121		15	399366	399369	0
15	537685	633751	0.0198509		15	399699	400289	0
15	633803	634241	0.458904		15	413321	413372	0
15	634248	637939	0.108914		15	413771	413807	0
15	637991	744106	0.0138812		15	465553	465684	0
15	744226	760684	0.0520112		15	506611	506658	0
15	760702	770410	0.336836		15	515276	515315	1
15	770566	772761	1		15	518924	518933	0.111111
15	773016	773301	0		15	520751	520777	0.961538
15	773735	779255	0.318841		15	524105	524283	0
15	779356	779484	0		15	533770	534678	0
15	779965	780246	0		15	536548	536680	0.0833333
15	782935	789534	0.513714		15	536932	536940	0
15	789767	790017	0.772		15	537350	537351	0
15	790466	791013	0		15	537681	537685	0
15	791361	792315	0		15	633751	633803	0
15	798874	799529	0.30687		15	634241	634248	0
15	799534	800346	0		15	637939	637991	0
15	800347	801275	0		15	744106	744226	0
15	803241	982301	0.0179605		15	760684	760702	0
15	986258	986429	0		15	770410	770566	0.0128205
15	986479	1026417	0.0188793		15	772761	773016	0.0470588
15	1026466	1058075	0.0028789		15	773301	773735	0.389401
15	1058315	1058840	0.0514286		15	779255	779356	0
15	1058849	1060711	0.994629		15	779484	779965	0.754678
15	1060717	1073976	0.0150087		15	780246	782935	0.0003719
15	1074013	1076135	0.993402		15	789534	789767	0
15	1076300	1202986	0.0349605		15	790017	790466	0
15	1203005	1225173	0.20701		15	791013	791361	0
15	1225479	1246044	0.143934		15	792315	798874	0
15	1246045	1282789	0.123748		15	799529	799534	0
15	1282846	1284843	0.737606		15	800346	800347	0
15	1284999	1286305	0.601072		15	801275	803241	0
15	1291079	1403922	0.0314596		15	982301	986258	0
15	1404001	1404336	0.61194		15	986429	986479	0
15	1404337	1405992	0		15	1026417	1026466	0
15	1406695	1406899	0		15	1058075	1058315	1
15	1406900	1407422	0.0823755		15	1058840	1058849	0
15	1407432	1469145	0.0108243		15	1060711	1060717	0
15	1469396	1470036	0.31875		15	1073976	1074013	0
15	1470422	1577115	0.0691517		15	1076135	1076300	0.321212
15	1578314	1584731	0.0604644		15	1202986	1203005	0
15	1584768	1598354	0.33748		15	1225173	1225479	0
15	1598355	1601413	0.137018		15	1246044	1246045	0
15	1601864	1602459	0.337815		15	1282789	1282846	1
15	1602737	1603172	0.452874		15	1284843	1284999	1
15	1603299	1606323	0.234458		15	1286305	1291079	0.814621
15	1606347	1616733	0.0744271		15	1403922	1404001	0
15	1616741	1616850	1		15	1404336	1404337	0
15	1617282	1617503	0.904977		15	1405992	1406695	0
15	1617675	1618011	0.622024		15	1406899	1406900	0
15	1618036	1634476	0.0122871		15	1407422	1407432	0
15	1634613	1634923	0		15	1469145	1469396	0.346614
15	1635322	1705483	0.0716495		15	1470036	1470422	0
15	1705503	1705826	0.609907		15	1577115	1578314	0.376147
15	1705930	1754396	0.0107292		15	1584731	1584768	0
15	1754398	1756736	0		15	1598354	1598355	0
15	1761148	1761479	0.990937		15	1601413	1601864	0.365854
15	1761673	1762513	0.0011905		15	1602459	1602737	0.744604
15	1763687	1764008	0.604361		15	1603172	1603299	0.0314961
15	1764205	1764534	0.604863		15	1606323	1606347	0
15	1765102	1765266	1		15	1616733	1616741	0
16	1	171	1		15	1616850	1617282	0.773148
16	464	1149	0.578102		15	1617503	1617675	0
16	1514	6812	0.530766		15	1618011	1618036	1
16	6995	7793	0.503759		15	1634476	1634613	0
16	7820	79575	0.0045572		15	1634923	1635322	0
16	79923	271739	0.057967		15	1705483	1705503	0
16	271806	272039	0		15	1705826	1705930	0
16	272088	272248	0		15	1754396	1754398	0
16	272401	296568	0.0113792		15	1756736	1761148	0.0011333
16	296569	297339	0.0922078		15	1761479	1761673	0
16	297341	297669	0.594512		15	1762513	1763687	0.170358
16	297743	297949	0		15	1764008	1764205	0
16	297951	370532	0.0010609		15	1764534	1765102	0.0228873
16	370870	376269	0.62882		15	1765266	1765292	0.192308
16	376587	376962	0.424		16	0	1	1
16	376980	546107	0.0326264		16	171	464	1
16	546117	585088	0.0201945		16	1149	1514	0
16	585176	758043	0.0340551		16	6812	6995	0
16	758047	809671	0.0230126		16	7793	7820	0.037037
16	809777	900570	0.0074896		16	79575	79923	0
16	900571	932989	0.0811278		16	271739	271806	0
16	934294	934580	0		16	272039	272088	0
16	940158	943276	0.0654266		16	272248	272401	0
16	943336	944050	0		16	296568	296569	0
16	944174	944494	0.640625		16	297339	297341	0
16	944623	945083	0.436957		16	297669	297743	0
16	951227	976533	0.181499		16	297949	297951	0
16	976544	984907	0.0471123		16	370532	370870	0
16	984973	985159	0		16	376269	376587	0.0314465
16	985160	985357	0		16	376962	376980	1
16	988121	988709	0.617347		16	546107	546117	0
16	988710	990784	0.818226		16	585088	585176	0
16	996949	997262	0		16	758043	758047	0
16	997289	999664	0		16	809671	809777	0
16	999771	1000144	0.538874		16	900570	900571	1
16	1000228	1000387	0		16	932989	934294	0.172414
16	1000433	1000660	0		16	934580	940158	0.0145213
16	1000701	1001269	0		16	943276	943336	0
16	1001581	1001801	0.35		16	944050	944174	0
16	1007242	1007525	0		16	944494	944623	0
16	1031902	1032264	0.577348		16	945083	951227	0
16	1032512	1032726	0		16	976533	976544	0
16	1034832	1035238	0.73399		16	984907	984973	0
16	1035256	1054593	0.0259089		16	985159	985160	0
16	1054596	1103710	0.0253695		16	985357	988121	0
16	1106767	1107027	0		16	988709	988710	1
16	1107221	1195163	0.00282		16	990784	996949	0.0111922
16	1195194	1199229	0.017596		16	997262	997289	0
16	1199238	1209273	0.192128		16	999664	999771	0
16	1209460	1210954	0.0970549		16	1000144	1000228	0
16	1211308	1214165	0.9965		16	1000387	1000433	0
16	1214395	1309334	0.0699818		16	1000660	1000701	0
16	1309337	1324600	0.047435		16	1001269	1001581	0
16	1324601	1325494	0		16	1001801	1007242	0
16	1328069	1328444	0		16	1007525	1031902	0
16	1328626	1329158	0.144737		16	1032264	1032512	0
16	1336299	1336486	0		16	1032726	1034832	0
16	1336978	1337314	0.598214		16	1035238	1035256	0
16	1347607	1365662	0.0243146		16	1054593	1054596	0
16	1365679	1374011	0.0398464		16	1103710	1106767	0.0713117
16	1376020	1376596	0		16	1107027	1107221	0.469072
16	1376917	1397546	0		16	1195163	1195194	0
16	1397586	1397914	0.204268		16	1199229	1199238	1
16	1397989	1398848	0.69383		16	1209273	1209460	0
16	1399692	1406743	0.0889236		16	1210954	1211308	0
16	1406849	1407170	0.604361		16	1214165	1214395	0.934783
16	1407272	1418078	0.111882		16	1309334	1309337	0
16	1418079	1418885	0.667494		16	1324600	1324601	0
16	1419256	1419406	1		16	1325494	1328069	0.676505
					16	1328444	1328626	0
					16	1329158	1336299	0
					16	1336486	1336978	0
					16	1337314	1347607	0.044982
					16	1365662	1365679	0
					16	1374011	1376020	0.026879
					16	1376596	1376917	0
					16	1397546	1397586	0
					16	1397914	1397989	1
					16	1398848	1399692	0
					16	1406743	1406849	0
					16	1407170	1407272	0
					16	1418078	1418079	0
					16	1418885	1419256	0.544474
					16	1419406	1419421	0

## Sheet: Sscl_vs_Sbor
Repetitive contents of conserved vs PAV regions in Sscl relative to the Sbor assembly
COV regions					PAV regions
SequenceID	start	end	repeat_coverage%		SequenceID	start	end	repeat_coverage%
1	12	164	1		1	0	435	0.733333
1	179	11301	0.0135767		1	1480	4731	0
1	11473	56616	0.0030791		1	6322	26699	0
1	57930	124805	0.040329		1	27585	41054	0
1	124815	210506	0.0118099		1	45131	89409	0.0692443
1	213483	213635	0		1	89916	126169	0.0068684
1	214025	215186	0		1	128143	147176	0.0220144
1	215519	216866	0		1	148516	151304	0
1	217075	217296	0.882353		1	153014	156675	0
1	217527	312399	0.017824		1	158255	164525	0
1	312568	321275	0.086597		1	174105	199367	0
1	321465	321860	0		1	200970	240872	0.0285199
1	322138	322611	0.128964		1	242394	252445	0.0494478
1	322844	378690	0.0100813		1	254132	255064	0
1	378716	378942	0		1	257334	265875	0
1	378994	433654	0.0157885		1	268909	280255	0.0100476
1	433675	522853	0.0310054		1	280684	323517	0.0417902
1	522926	528441	0.65476		1	325234	326849	0
1	528532	540595	0.0443505		1	328465	331644	0
1	540603	562414	0.15914		1	334534	346396	0
1	562428	827233	0.0319782		1	349803	358510	0.0258413
1	827260	841215	0.176281		1	361060	361562	0
1	841216	841544	1		1	362859	366968	0
1	841558	849924	0.0750657		1	368893	369191	0
1	849974	883410	0		1	369555	381047	0.0365472
1	883411	908542	0.0999164		1	385082	394214	0.0060228
1	911286	998578	0.0348371		1	396026	407255	0.0113991
1	998981	1121466	0.0209005		1	411784	412349	0
1	1121518	1209076	0.0372325		1	414987	540593	0.0570992
1	1209084	1222653	0.269806		1	542440	550812	0.154324
1	1224467	1224971	0.396825		1	554207	554874	0
1	1225345	1253848	0.088938		1	556509	556645	0
1	1253897	1254109	0.0801887		1	558392	576458	0.216927
1	1254110	1269758	0.0682515		1	577582	594584	0.122574
1	1269775	1400014	0.066186		1	594902	595364	0
1	1400015	1421626	0.115728		1	596833	600470	0.000275
1	1421789	1430077	0		1	600609	705137	0.0111071
1	1430220	1447853	0.0042534		1	707197	708576	0
1	1447858	1460266	0.0206318		1	709782	715237	0
1	1460843	1543270	0.0705715		1	717302	721333	0
1	1543323	1591698	0.0060775		1	723179	725135	0.0322086
1	1592126	1619756	0.0866449		1	727797	742368	0.0214124
1	1619766	1661090	0.0368067		1	742743	743816	0
1	1661104	1678951	0.195327		1	744700	748046	0
1	1679080	1920029	0.0173024		1	750372	751475	0
1	1920208	2033360	0.0035793		1	757800	760079	0
1	2033363	2035642	0.444054		1	761978	775288	0
1	2036113	2036232	1		1	775464	809815	0.0106547
1	2036443	2038431	0.645372		1	811259	814687	0
1	2039210	2040465	0.0661355		1	816347	828684	0.071087
1	2041894	2105577	0.0817958		1	830543	856469	0.127903
1	2105717	2213023	0.0563249		1	857936	858550	0
1	2213043	2388084	0.0129398		1	860115	915553	0.0567842
1	2388199	2389424	0		1	917863	923170	0
1	2389427	2391228	0		1	926136	928057	0.63873
1	2391630	2392057	0		1	928437	943688	0.0582257
1	2392084	2394409	0		1	943819	948138	0
1	2394975	2395300	0.615385		1	949874	952241	0
1	2395873	2396302	0		1	953650	953857	0
1	2396303	2409552	0.0217375		1	955201	955614	0
1	2409616	2484155	0.0113095		1	959268	983239	0.0136415
1	2484157	2484420	0.117871		1	985261	1019074	0.0049981
1	2484814	2485907	0.301006		1	1021004	1021510	0
1	2485938	2504203	0.0152204		1	1024058	1046113	0.021265
1	2504478	2624888	0.0257703		1	1047674	1048675	0
1	2624929	2625532	0.636816		1	1050631	1050986	0
1	2635602	2737207	0.0137198		1	1057635	1057752	0
1	2737213	2852122	0.0420159		1	1058895	1066790	0.118556
1	2852208	2864213	0.0060808		1	1068714	1070350	0
1	2864216	2867823	0.0981425		1	1072553	1074045	0
1	2867849	2878364	0.777176		1	1078447	1082240	0.0097548
1	2878365	2907311	0.0157189		1	1084510	1087681	0
1	2907475	3003288	0.0129314		1	1089582	1093652	0
1	3003316	3028497	0.0841905		1	1095057	1097238	0
1	3028510	3143298	0.0122312		1	1100708	1101395	0
1	3143310	3209849	0.0158854		1	1102710	1105493	0
1	3209917	3324053	0.0167081		1	1106963	1115369	0.0567452
1	3324238	3379577	0.0267081		1	1116800	1117446	0
1	3379578	3449283	0.0666523		1	1119676	1144018	0.0628132
1	3449303	3449500	0		1	1145881	1158730	0
1	3449665	3559423	0.0106689		1	1159921	1163671	0.0277333
1	3559653	3559880	0		1	1167982	1168306	0
1	3559996	3560335	0.967552		1	1169240	1173532	0
1	3560399	3560623	0		1	1174509	1175210	0
1	3561368	3689406	0.0507662		1	1175728	1187996	0
1	3689486	3740012	0.0767526		1	1193670	1237539	0.178942
1	3740222	3740467	0		1	1238771	1241123	0
1	3740898	3827895	0.0525191		1	1242718	1248397	0.0197218
1	3827914	3951971	0.0031518		1	1249620	1250183	0
2	5	158	1		1	1251880	1264957	0.132829
2	820	105333	0.0231072		1	1266673	1267481	0
2	105725	106927	0.143927		1	1269427	1271825	0.79608
2	107695	117757	0.188432		1	1273358	1274280	0.488069
2	117813	118046	0.875537		1	1276440	1308492	0.0043367
2	118136	193912	0.0046717		1	1311997	1326584	0.013231
2	193974	196280	0.143105		1	1326871	1367552	0.0240161
2	196419	200111	0.0552546		1	1369762	1381546	0.0033944
2	200703	200859	0		1	1382258	1422582	0.148051
2	200964	213837	0		1	1425609	1426354	0
2	214005	355398	0.0218045		1	1427558	1451123	0.00331
2	355489	451248	0.0416149		1	1451264	1456955	0
2	451249	473747	0.0153347		1	1458765	1467464	0.218531
2	473769	479985	0.737613		1	1468309	1468731	0
2	480101	605299	0.0352322		1	1469733	1469902	0
2	605300	612197	0.269682		1	1470816	1488136	0.215069
2	612279	621309	0.0853821		1	1490138	1504774	0.0040995
2	623523	629522	0.485914		1	1505572	1505755	0
2	632325	978682	0.0124149		1	1506153	1518222	0
2	978720	989667	0.0068512		1	1519224	1520447	0
2	989759	989900	0		1	1525621	1560952	0.023577
2	989901	990218	0.615142		1	1562671	1570370	0.0215612
2	990890	991041	0		1	1573397	1576673	0
2	991042	1015034	0.0080443		1	1578400	1590462	0
2	1015097	1085370	0.0101461		1	1590605	1639626	0.0546704
2	1085631	1085986	0		1	1641378	1649274	0.156408
2	1086014	1128824	0.022448		1	1649661	1651341	0
2	1129135	1129671	0.375		1	1654427	1667626	0.0299265
2	1129682	1203166	0.0066001		1	1671002	1695469	0.137369
2	1203208	1224652	0.0015389		1	1697929	1708040	0
2	1224668	1264618	0.0034543		1	1710253	1713176	0.0704755
2	1264619	1270804	0.741633		1	1717676	1717824	0
2	1270807	1353159	0.00221		1	1718777	1719592	0
2	1353223	1827987	0.0042358		1	1723503	1727160	0
2	1827994	1913964	0.0012214		1	1728876	1729055	0
2	1914405	2131577	0.0069208		1	1730246	1737191	0
2	2131595	2152372	0.0300332		1	1738462	1751774	0.182392
2	2152526	2267019	0.0459067		1	1755696	1758883	0
2	2267020	2267548	0		1	1761714	1781203	0
2	2267549	2271203	0.459223		1	1782323	1871007	0.0035519
2	2271231	2437434	0.0078518		1	1872289	1875680	0.0964317
2	2437564	2447970	0.0513165		1	1877095	1880213	0
2	2447993	2450882	0.4126		1	1881545	1886538	0.0086121
2	2451033	2480133	0.0267698		1	1887912	1890333	0.114829
2	2482579	2483308	0.459534		1	1893217	1893350	0
2	2483398	2517749	0.0118774		1	1893678	1894342	0
2	2517789	2649749	0.007328		1	1896831	1929077	0.0093655
2	2650028	2650161	1		1	1930006	1940604	0.0382148
2	2650185	2658162	0.847311		1	1942315	1953542	0
2	2658221	2660121	0.857895		1	1955452	1957526	0
2	2660170	2751425	0.0742644		1	1959172	1965009	0
2	2751438	2791412	0.0283184		1	1967441	1973160	0
2	2791554	2791909	1		1	1977156	1980256	0
2	2791974	2792827	0.603751		1	1982133	1982416	0
2	2792951	2840546	0.0040971		1	1983599	1987912	0
2	2840650	2840995	0.568116		1	1988980	1991863	0
2	2841046	2870482	0.0150496		1	1992158	1992639	0
2	2870894	2959174	0.02773		1	1995136	1996687	0
2	2962769	3011469	0.0597947		1	1998473	2001783	0
2	3011471	3015083	0		1	2005673	2007679	0
2	3015424	3023940	0.235204		1	2008241	2036113	0.0372776
2	3023947	3049839	0.0608682		1	2036236	2081493	0.0852907
2	3049945	3091959	0.0019755		1	2083460	2102067	0.0314398
2	3093524	3146655	0.0223222		1	2102510	2117322	0.210775
2	3146659	3160697	0		1	2121013	2128760	0.0041306
2	3160893	3161337	0		1	2129664	2130367	0
2	3162011	3168212	0		1	2133214	2145647	0.0034585
2	3168213	3192416	0.0083048		1	2148901	2149610	0
2	3192484	3194614	0.99953		1	2152055	2164489	0.279154
2	3194631	3241896	0.0167566		1	2165271	2264760	0.0372805
2	3241898	3242338	0.456818		1	2267066	2279851	0.0116543
2	3242379	3258721	0.0807123		1	2282536	2282636	0
2	3258761	3380620	0.0209258		1	2284970	2295716	0.0030709
2	3380789	3436232	0.0046354		1	2297707	2302973	0.0368401
2	3436240	3442020	0.0095156		1	2305213	2310169	0
2	3442558	3442901	1		1	2311032	2311137	0
2	3442933	3443062	1		1	2312080	2313212	0
2	3443204	3462947	0.0279086		1	2315660	2343971	0
2	3463045	3543725	0.0669683		1	2346528	2348092	0
2	3543976	3565729	0.0781501		1	2350385	2403699	0.0106914
2	3566261	3566471	0.195238		1	2405020	2407091	0.057943
2	3566947	3568816	0.994115		1	2408773	2412828	0.0266338
2	3570746	3582621	0		1	2414826	2419930	0
2	3582641	3583113	0.71822		1	2421146	2445847	0
2	3583352	3638879	0.0100131		1	2446865	2456308	0.083554
2	3643429	3656340	0		1	2456761	2473382	0.0032489
2	3656353	3656805	0.438053		1	2476776	2478411	0
2	3656939	3657362	0.477541		1	2479956	2481570	0
2	3657374	3657707	1		1	2483511	2487432	0.111706
2	3657709	3658657	0.712025		1	2489467	2490225	0
2	3658661	3659776	1		1	2493606	2494235	0
2	3659957	3683459	0.013701		1	2495440	2500027	0
3	1	5502	0.0399927		1	2501921	2506524	0.0436672
3	5511	6862	0.145078		1	2508036	2530899	0
3	6945	93471	0.0328109		1	2531024	2537641	0
3	96320	107205	0.0361047		1	2541751	2543275	0
3	107235	127345	0		1	2544551	2548431	0
3	127391	127874	0		1	2549685	2550870	0.107173
3	127875	162514	0.0090649		1	2551599	2557952	0.21297
3	162588	164423	1		1	2558927	2564546	0
3	164466	188274	0.0339382		1	2565865	2566093	0
3	188283	305762	0.0064522		1	2568788	2570910	0
3	305934	353594	0.0494545		1	2573620	2577592	0
3	353641	354022	0		1	2579515	2579856	0
3	354064	379964	0.11556		1	2581493	2585940	0
3	380008	392671	0.242518		1	2587206	2590053	0
3	392801	637150	0.0246123		1	2591340	2594276	0
3	637342	639521	0.853144		1	2596301	2598719	0
3	639709	640056	0.942363		1	2600309	2602069	0
3	640096	661498	0.0183628		1	2604319	2607099	0
3	661556	710157	0.037921		1	2609736	2645745	0.0413508
3	710260	712063	0.830283		1	2647781	2649519	0
3	712080	727548	0.151086		1	2650765	2651921	0
3	727567	729442	0.992533		1	2653596	2690859	0.0210396
3	729566	924189	0.0298886		1	2692550	2702961	0.0267025
3	924198	926459	0.799204		1	2703266	2707175	0
3	926460	926866	0.490148		1	2710334	2721865	0
3	927064	927396	0.990964		1	2722187	2726749	0
3	927554	930073	0.818976		1	2730434	2738004	0
3	930076	930806	0.724657		1	2738377	2738650	0
3	939168	944986	0.412513		1	2741585	2742849	0
3	945017	945332	0.619048		1	2745237	2746990	0
3	945333	945502	0		1	2747319	2752483	0
3	945641	945962	0.619938		1	2754945	2758388	0.0119082
3	946222	946472	0		1	2760159	2799965	0.0677034
3	954816	1157791	0.0134795		1	2801993	2809140	0
3	1157888	1179224	0.0047807		1	2810382	2867849	0.0135208
3	1179331	1435113	0.0133864		1	2869703	2892724	0.294297
3	1435172	1468366	0.151142		1	2893832	2913700	0
3	1468374	1562890	0.0944073		1	2914931	2931200	0
3	1562948	1567471	0.0159186		1	2936351	3012533	0.0197159
3	1568464	1576263	0.022567		1	3014120	3029038	0.12448
3	1576522	1717318	0.0141197		1	3030497	3073548	0.010987
3	1717808	1719740	1		1	3074392	3084970	0.0046323
3	1719741	1744322	0.0766039		1	3088214	3092514	0.0162791
3	1744392	2123348	0.0278977		1	3094878	3095350	0
3	2123508	2124468	0.419792		1	3096529	3097343	0
3	2124709	2124870	0		1	3098460	3100594	0
3	2124875	2369249	0.0175551		1	3101610	3107020	0
3	2369345	2429197	0.0071844		1	3108731	3120711	0.0062604
3	2429198	2438313	0.0230389		1	3122360	3129698	0
3	2438351	2526121	0.0402074		1	3130203	3176152	0.0346906
3	2526251	2527512	0		1	3177533	3183595	0
3	2527700	2566305	0.031369		1	3184075	3188898	0
3	2566310	2678614	0.0200883		1	3191029	3194645	0
3	2678736	2679904	0.0659247		1	3196132	3228348	0.0283089
3	2679925	2917256	0.0467322		1	3228549	3234368	0
3	2917362	2917511	0		1	3235858	3239348	0.0151862
3	2917512	2937496	0.17499		1	3241181	3241875	0
3	2937617	2940090	0.158916		1	3244001	3252833	0
3	2940231	2940396	0		1	3254945	3256606	0
3	2940480	2948246	0		1	3261039	3267034	0
3	2948549	2960082	0		1	3269979	3275555	0.13038
3	2960491	3033254	0.0032022		1	3278086	3279136	0
3	3033304	3249186	0.0394428		1	3282763	3285768	0
3	3249187	3326720	0.01589		1	3287433	3290407	0
3	3327391	3327508	0		1	3293102	3293910	0
3	3327698	3331703	0.61598		1	3295927	3304976	0
3	3331704	3350881	0.297961		1	3306271	3319229	0.0110357
3	3351315	3351447	1		1	3323671	3337639	0.0844072
4	12	1201	0.993272		1	3340375	3343573	0
4	2648	100738	0.066021		1	3345049	3360153	0
4	100741	151584	0.0066873		1	3361260	3532753	0.0321413
4	151613	152070	0.717724		1	3534169	3541921	0
4	152131	160001	0.0504447		1	3544042	3606292	0.0800161
4	160015	219313	0.0409963		1	3608752	3620654	0.0283146
4	219400	304844	0.0427766		1	3624273	3627241	0.0154987
4	305068	305569	0.135729		1	3631521	3632726	0
4	306272	308118	0.989166		1	3634709	3635647	0
4	308263	556426	0.0186168		1	3637064	3637274	0
4	556427	561132	0.682465		1	3638178	3641117	0
4	561133	562357	0.0588235		1	3641630	3642283	0
4	562714	563001	0		1	3644496	3646210	0.0320887
4	564462	564750	0		1	3647513	3662214	0.0097272
4	567241	575970	0		1	3665057	3698888	0.0629009
4	576015	576237	0		1	3705729	3710345	0
4	576304	576696	0.494898		1	3710747	3718524	0.0155587
4	581873	582136	0.247148		1	3718942	3719069	0
4	582285	584185	0.998421		1	3721256	3721599	0
4	585088	694246	0.0381465		1	3722389	3725889	0
4	694335	694486	0		1	3727063	3732604	0.036636
4	694489	694822	0.984985		1	3733865	3745573	0.332678
4	694885	695049	0		1	3748624	3753435	0
4	696625	696777	0		1	3754190	3784763	0.0235829
4	696789	701654	0.0078109		1	3786310	3787149	0
4	701692	835257	0.0108187		1	3788867	3794440	0
4	835261	868275	0.174835		1	3795125	3796036	0
4	869454	870653	0.553795		1	3800212	3801538	0.066365
4	871652	895977	0.128263		1	3803018	3805658	0
4	896313	896451	0		1	3806517	3815670	0.298591
4	896452	1014126	0.0127301		1	3818558	3851847	0.0146895
4	1014127	1056318	0.003816		1	3854462	3856242	0
4	1056440	1112772	0.0151424		1	3859376	3860972	0
4	1112776	1180454	0.0053341		1	3865616	3867353	0.0667818
4	1180462	1180671	0		1	3869245	3881369	0
4	1180697	1182220	0		1	3881862	3882034	0
4	1183093	1290728	0.0052864		1	3883162	3885085	0
4	1290752	1290895	0		1	3886930	3890781	0
4	1291099	1291492	0		1	3891792	3894413	0
4	1291809	1292089	0		1	3896550	3897845	0.0100386
4	1292124	1382691	0.0049466		1	3897969	3898247	0
4	1382856	1383596	0.363513		1	3899614	3905125	0
4	1384265	1607043	0.0219187		1	3907767	3908676	0
4	1607051	1624653	0.0027838		1	3909987	3933886	0
4	1625039	1625324	0		1	3936638	3951982	0.0089937
4	1625417	1627280	0.989801		2	0	2678	0.427931
4	1627414	1627771	0.252101		2	3542	15126	0.0322859
4	1627875	1717591	0.0096304		2	22499	72086	0.0038115
4	1717665	1721461	0.0189673		2	72483	72624	0
4	1721523	1723005	0.823212		2	73139	80969	0
4	1723006	1723467	0		2	83834	87571	0
4	1723671	1863338	0.0108615		2	89263	113369	0.0858293
4	1863426	1864786	0.241912		2	114628	128331	0.0177333
4	1864787	1864981	0		2	130033	130870	0
4	1866334	1904306	0.187217		2	132304	145437	0
4	1904333	2021400	0.0032887		2	146595	164637	0.0053763
4	2021467	2117042	0.0104525		2	166219	177260	0
4	2117161	2117318	0		2	179378	181385	0
4	2117390	2390989	0.0406946		2	182119	185832	0.0304336
4	2391143	2418455	0.0244215		2	186701	190914	0.0161405
4	2430036	2494987	0.0809533		2	193524	251651	0.0508886
4	2495095	2505083	0.0654786		2	254338	254683	0
4	2505084	2585712	0.039552		2	255086	255544	0
4	2585875	2635244	0.0007089		2	256633	256964	0
4	2635405	2639137	0.606109		2	258421	260484	0.0276297
4	2639141	2642472	0.333834		2	264454	275104	0
4	2642658	2643272	0		2	275381	281010	0
4	2643331	2695088	0.0900748		2	283674	290862	0.0157206
4	2695151	2695307	0		2	292888	300339	0
4	2695429	2810367	0.0409699		2	303212	304387	0
4	2810539	2834191	0.0285811		2	307059	309952	0
4	2834340	2834659	0.626959		2	312835	313997	0
4	2834873	2836745	0.998397		2	315195	321805	0.0299546
4	2836817	2836967	0		2	323600	323768	0
4	2836968	2869248	0.0915737		2	324223	325480	0
4	2869920	2870193	0		2	326919	327938	0
4	2871379	2873161	0.999439		2	329201	333557	0
4	2873163	2873302	1		2	335930	356942	0.0175138
5	1	162	1		2	357899	359707	0
5	725	71872	0.112598		2	360778	366292	0.0429815
5	71931	175131	0.0546899		2	367394	369277	0
5	175330	189491	0.198362		2	370751	372844	0
5	189595	204081	0.535551		2	373622	375327	0.0222874
5	204082	204346	0		2	377939	413463	0.0548925
5	211243	213107	0.996781		2	415251	427866	0
5	213933	214155	0		2	432679	433981	0
5	217518	267713	0.212053		2	435742	435949	0
5	267728	268758	0.631068		2	437365	437746	0
5	268768	285906	0.061209		2	439418	567363	0.0529681
5	285998	327857	0.0637856		2	569351	569726	0.016
5	328382	356327	0.163679		2	569853	571675	0.0016465
5	356400	385390	0.0085547		2	575020	575329	0
5	385474	385810	0.681548		2	577132	638918	0.194737
5	385857	386260	0.449132		2	639463	658846	0.0297168
5	386264	407606	0.086871		2	660680	667387	0
5	407608	407768	0		2	670227	677899	0
5	408114	408972	0.997669		2	680090	680271	0
5	409419	409988	0.0281195		2	683034	689292	0.113774
5	409990	410325	0.597015		2	693721	696633	0
5	410491	410824	0.612613		2	698241	728132	0.0277676
5	410933	411737	0.332089		2	729779	734107	0
5	411740	435028	0		2	735446	748089	0
5	435298	660855	0.0190284		2	750776	759049	0
5	660930	662395	0.19727		2	760800	770741	0.024243
5	662414	676917	0.0013101		2	772548	782452	0.0199919
5	677025	697627	0.0019416		2	784973	785537	0
5	697659	852251	0.0641172		2	786657	789695	0
5	854021	854147	1		2	791726	793440	0
5	854659	855897	0.466074		2	798219	805526	0
5	855899	995682	0.0515513		2	805752	813026	0
5	995759	995971	1		2	814833	816295	0
5	996041	1010318	0.190166		2	817828	822961	0.0321449
5	1010320	1013143	0.668438		2	824526	825837	0
5	1013189	1118580	0.0084922		2	827742	831222	0
5	1118775	1188153	0.0114878		2	833711	843001	0
5	1188265	1331348	0.001915		2	846340	849987	0
5	1331369	1332136	0.462842		2	852191	860212	0.0200723
5	1332256	1387579	0.0174972		2	862527	884651	0
5	1387592	1387926	0.185629		2	886578	902608	0
5	1388004	1388279	1		2	904572	905525	0
5	1388315	1835332	0.0085321		2	906539	907013	0
5	1835430	1882543	0.103284		2	907698	915395	0
5	1882579	2056638	0.013461		2	917961	920736	0
5	2057016	2076381	0.112729		2	921976	922170	0
5	2076417	2108293	0.0091919		2	923700	923961	0
5	2108333	2180866	0.0014338		2	924725	929124	0.0081837
5	2180966	2202645	0		2	932240	944295	0.0167565
5	2202802	2258455	0.0377698		2	947318	948801	0
5	2258593	2267695	0.103384		2	949300	957888	0
5	2267722	2449262	0.0152363		2	959599	963661	0
5	2449688	2450101	0.188862		2	964643	968083	0.0465116
5	2450223	2450432	0.148325		2	969730	1012842	0.0203424
5	2450543	2450791	0.21371		2	1013391	1015609	0.0387737
5	2450811	2509504	0.016237		2	1016923	1026447	0
5	2509512	2528445	0.0255638		2	1027781	1028237	0
5	2528447	2605841	0.0248857		2	1033558	1051444	0
5	2605967	2791817	0.0445951		2	1052464	1321780	0.0268829
5	2792421	2792547	0		2	1323676	1324928	0
5	2793246	2805451	0.307005		2	1326560	1367334	0.0070879
5	2805468	2820932	0.217667		2	1367464	1460242	0.0036647
5	2821164	2821482	0.72327		2	1461507	1470068	0.0064245
5	2821527	2821893	0.991803		2	1471949	1524827	0.0106282
5	2822293	2822438	0		2	1526567	1537212	0
5	2822816	2822942	1		2	1540591	1541636	0
6	284	5326	0.0115034		2	1544315	1550910	0
6	5350	86530	0.0085859		2	1552290	1553691	0
6	86601	197584	0.0310768		2	1554684	1555357	0
6	197786	203716	0		2	1557254	1695614	0.0055291
6	203740	205793	0.894788		2	1698470	1715032	0
6	205903	206112	0.0047847		2	1716818	1727058	0
6	206714	207281	0.991182		2	1727513	1728600	0
6	207338	210158	0.0251773		2	1736827	1747461	0
6	210161	210775	0.0635179		2	1748433	1758401	0
6	210836	211650	0.244472		2	1760181	1762138	0
6	211660	211987	0		2	1763348	1765137	0
6	212005	212225	0		2	1767058	1767750	0
6	212584	351373	0.0169898		2	1768910	1770460	0
6	351519	359317	0		2	1772718	1784320	0
6	359344	440263	0.0290661		2	1786482	1795424	0.0064862
6	440286	441869	0.253317		2	1796467	1796796	0
6	442050	453934	0.0272635		2	1798323	1801906	0
6	454029	456428	0.859108		2	1803234	1803928	0
6	456514	497009	0.0632671		2	1813823	1815900	0
6	497185	519992	0.0165739		2	1817153	1818669	0
6	520038	540283	0		2	1820219	1925013	0.001002
6	540331	757005	0.0212716		2	1926083	1928692	0
6	757006	757152	0		2	1929513	2044640	0.0101019
6	757155	790381	0.0052068		2	2046485	2047232	0
6	790695	894789	0.0222395		2	2049302	2050013	0
6	894947	1001266	0.0183787		2	2053925	2065540	0.0222127
6	1002066	1002282	1		2	2067329	2070309	0
6	1003233	1003359	1		2	2072565	2076722	0
6	1004174	1004795	1		2	2078923	2080837	0
6	1004849	1005867	0.530452		2	2081719	2086814	0
6	1005944	1010256	0.603896		2	2088618	2093484	0
6	1012851	1032554	0.0071055		2	2094875	2102507	0
6	1032555	1084910	0.0998567		2	2104184	2108141	0.0207228
6	1084976	1085117	0		2	2109589	2115245	0
6	1085118	1085680	0.36121		2	2116901	2136342	0
6	1085935	1110941	0.0139966		2	2137602	2172273	0.0239105
6	1111033	1174489	0.0040973		2	2173038	2281719	0.0619151
6	1174540	1183566	0.066807		2	2285800	2288797	0
6	1183568	1227736	0.009011		2	2293369	2294239	0
6	1227749	1248181	0.180844		2	2295143	2312697	0
6	1248182	1266655	0.249824		2	2314293	2321904	0
6	1266833	1298754	0.0349926		2	2323292	2324573	0
6	1298856	1321756	0.0458515		2	2325848	2331819	0.0154078
6	1322151	1322649	0.656627		2	2332395	2340473	0
6	1322808	1382714	0.0017361		2	2342952	2346736	0
6	1382734	1411147	0.024355		2	2350526	2355443	0.0402685
6	1411181	1633887	0.0098965		2	2356285	2356991	0
6	1633910	1744434	0.0574445		2	2358463	2360230	0
6	1745356	1745568	0		2	2363237	2375058	0.0065984
6	1746709	1746930	0		2	2375841	2377114	0
6	1748869	1749099	0		2	2379022	2382029	0
6	1749116	1749464	0.942529		2	2385013	2387460	0
6	1750158	1801506	0.0053361		2	2387591	2394745	0.0004193
6	1801599	1803719	0.224057		2	2396357	2397816	0
6	1803721	1827905	0.0769104		2	2399594	2440390	0.0320129
6	1828068	1845487	0.0164189		2	2442594	2458222	0.135782
6	1845615	1898919	0.0038459		2	2461502	2542163	0.0161788
6	1899578	1951342	0.0697009		2	2543207	2546635	0
6	1952625	1952948	0.616099		2	2547071	2549587	0
6	1953243	1953772	0.362949		2	2551146	2560787	0.0045638
6	1953995	2107398	0.0228744		2	2561114	2565753	0
6	2107435	2107760	0.618461		2	2567244	2573622	0
6	2107761	2195412	0.0117397		2	2575994	2651491	0.0274316
6	2195424	2197028	0.0012469		2	2652048	2652509	0.850325
6	2197029	2268555	0.0456477		2	2652713	2673642	0.382245
6	2270608	2301642	0.0158536		2	2674335	2681270	0.0288392
6	2302058	2302341	0		2	2682777	2704091	0.0874543
6	2304184	2327338	0.134966		2	2705705	2731223	0.0152833
6	2328433	2330147	0.113769		2	2732526	2738266	0
6	2330209	2335939	0.624782		2	2739880	2791894	0.0435652
6	2336295	2336701	0.480296		2	2792203	2849327	0.0173132
6	2338803	2339078	0		2	2850610	2855102	0
6	2339320	2340096	0.318299		2	2855680	2859325	0.023594
6	2340361	2340804	1		2	2860966	2861208	0
6	2341036	2345393	0.816846		2	2861351	2869006	0
6	2346014	2347080	0		2	2870332	2896107	0.0027546
6	2347161	2378955	0.113198		2	2898268	2904309	0.0403907
6	2380844	2381124	0		2	2905960	2915298	0.0440137
6	2386804	2387084	0		2	2916007	2917672	0
6	2387290	2388368	0.836735		2	2918673	2925845	0.0112939
6	2388380	2390847	0.0012161		2	2928078	2932629	0
6	2393914	2394196	0		2	2934347	2939703	0
6	2397659	2398476	0.676867		2	2941110	2941284	0
6	2398513	2414357	0.134625		2	2942191	2943213	0
6	2414365	2420349	0		2	2944393	2944844	0
6	2420432	2461705	0.152351		2	2946264	2947375	0
6	2461733	2462603	0.225287		2	2950028	2950771	0
6	2462625	2463171	0.994506		2	2953230	2954628	0
6	2463357	2473661	0.409064		2	2958105	2979167	0.0196563
6	2473662	2479082	0.419926		2	2980758	2980893	0
6	2479945	2480166	0		2	2981201	2984734	0
6	2481608	2482574	0		2	2985613	3036785	0.0984914
6	2482740	2483500	0		2	3038394	3045505	0.0281254
6	2483678	2483818	1		2	3046559	3052733	0.135569
7	1	140	1		2	3053232	3060745	0
7	1121	1264	0		2	3061195	3064856	0
7	1451	1573	0.0491803		2	3065725	3066852	0
7	1769	2184	1		2	3069209	3072667	0
7	2275	2485	0.0666667		2	3073750	3084230	0
7	2670	2876	0.0291262		2	3085029	3100269	0.0543307
7	2883	3049	0.0421687		2	3104552	3114794	0.0372974
7	3270	3462	0		2	3117058	3180180	0.0166186
7	3476	3656	0.111111		2	3181761	3183025	0
7	3997	13314	0		2	3183372	3183892	0
7	13460	35175	0.0111444		2	3185142	3193375	0.115025
7	35240	86863	0.0034481		2	3194092	3196336	0.320856
7	87300	87579	0		2	3197798	3217575	0.0098599
7	87715	243075	0.0397593		2	3219123	3249119	0.0560741
7	243099	335602	0.0627655		2	3250166	3333446	0.0287224
7	335604	345835	0.0074284		2	3338858	3339069	0
7	345853	424022	0.0141488		2	3340096	3347417	0.0184401
7	424023	444436	0.101798		2	3348791	3357364	0
7	444487	444990	0.387674		2	3359443	3360717	0
7	445215	445566	0.635328		2	3361011	3380852	0.0130538
7	445655	445806	0.0264901		2	3382568	3382925	0
7	446266	571278	0.0590743		2	3384290	3384348	0
7	571509	703689	0.0383719		2	3387712	3388038	0
7	703818	704365	0.35649		2	3389367	3393866	0.0164481
7	704459	719973	0.0251386		2	3396971	3406920	0
7	719982	753440	0.0635424		2	3408663	3430118	0.0048474
7	753447	825324	0.036159		2	3433560	3435697	0
7	825382	826413	0.0892338		2	3435940	3459311	0.0377391
7	826445	917323	0.03519		2	3460637	3481578	0.222387
7	917553	944456	0		2	3482904	3505825	0.0332446
7	944956	945170	0		2	3506295	3528757	0
7	945334	994664	0.0040341		2	3531798	3532756	0
7	994913	1086566	0.0226288		2	3535100	3614292	0.0611552
7	1086600	1135547	0.0760823		2	3617871	3627007	0
7	1135586	1142786	0.0266667		2	3630007	3638050	0
7	1142844	1249650	0.0078273		2	3639345	3646832	0
7	1249759	1387210	0.0294941		2	3648729	3667094	0.138089
7	1387427	1389342	0.967624		2	3668057	3672434	0
7	1390810	1416218	0.117207		2	3673086	3683506	0.0340691
7	1416219	1473246	0.0349133		3	0	7374	0.072281
7	1473273	1530832	0.0067583		3	11034	23792	0.0158332
7	1530833	1555146	0.0051413		3	25110	27040	0.0217617
7	1555228	1555631	0.630273		3	27341	27744	0
7	1555705	1576584	0.0093395		3	28983	29076	0.44086
7	1576605	1582191	0.40691		3	30847	33116	0.0176289
7	1582271	1586238	0.0360474		3	33588	65130	0.0101452
7	1586268	1617914	0.012703		3	67449	125611	0.0259792
7	1617985	1618273	0		3	126741	134264	0.0148877
7	1618302	1667870	0.0166035		3	136564	143605	0
7	1667891	1668812	0.864278		3	146330	171923	0.0867815
7	1668813	1859151	0.0292585		3	174009	196687	0.0320134
7	1859154	1862960	0.709932		3	198212	223032	0
7	1869126	1880215	0.0438272		3	224421	225120	0
7	1882141	1883240	0		3	225289	230416	0
7	1887034	1887445	0		3	231919	235032	0
7	1887712	1888884	0		3	235698	268779	0.0009069
7	1894403	1898196	0.0754021		3	269351	276899	0
7	1898474	1898803	0		3	277984	278558	0
7	1904954	1929996	0.0101829		3	282479	284326	0
7	1930151	1932867	0.0751105		3	285268	292279	0
7	1932869	2060165	0.0792248		3	293281	301398	0.0089935
7	2060179	2062057	0.990948		3	304395	316620	0.0491616
7	2062214	2062796	0.345361		3	319835	330376	0.198463
7	2062928	2063380	0.440265		3	331985	338040	0
7	2063589	2082860	0.0306678		3	338313	338513	0
7	2082874	2144890	0.0492454		3	339949	344360	0
7	2145083	2240850	0.0439922		3	346175	362401	0.178726
7	2240885	2263526	0.0016784		3	363774	364488	0
7	2263544	2359070	0.0515776		3	366042	370272	0
7	2359172	2367937	0		3	372725	395460	0.149637
7	2368107	2368313	0		3	396830	398019	0
7	2368963	2369190	0.881057		3	400703	425926	0.122864
7	2369600	2384651	0.0581357		3	426869	427649	0
7	2397060	2397351	0		3	430468	435157	0
7	2407540	2418238	0.482707		3	436599	438017	0
8	10	144	1		3	438994	442053	0
8	551	1540	0.806876		3	442822	445892	0
8	1934	2288	0.612994		3	446246	447793	0
8	2382	2826	0.177928		3	448672	448821	0
8	2998	3507	0.766208		3	450493	451095	0
8	5874	6834	0		3	452862	456049	0
8	7108	170397	0.0040297		3	458050	458724	0
8	170407	221665	0.143217		3	459309	464305	0
8	221775	227749	0		3	465207	490160	0.0093776
8	227818	247675	0.131692		3	491288	492280	0
8	247685	322078	0.185273		3	496590	528094	0.0413598
8	322082	338693	0.0257661		3	533238	565016	0.0127447
8	338775	456022	0.0260135		3	567173	575796	0
8	456604	457052	0.450893		3	577489	591617	0.0276048
8	457071	517927	0.0113218		3	591887	603418	0
8	518016	566434	0.0927548		3	604785	608668	0
8	566832	680073	0.0091751		3	611099	611746	0
8	680197	683173	0.0665323		3	614997	618606	0
8	685341	685641	0		3	621255	626277	0
8	686180	708277	0.0016744		3	626991	637653	0.0485838
8	708612	767955	0.0204573		3	639271	650076	0.0932901
8	767995	788802	0		3	650553	655515	0
8	788874	809421	0		3	658484	666591	0.0071543
8	809442	822048	0.0018245		3	668124	672613	0.0561372
8	822204	856354	0.0010542		3	673745	679150	0
8	856355	865532	0		3	679519	686480	0
8	865741	871912	0.0798898		3	686713	720110	0.114831
8	872028	874576	0.0867347		3	721762	727572	0
8	874635	903127	0.0043872		3	729437	737002	0.0311963
8	903128	948298	0.0045605		3	738540	796558	0.0328863
8	948420	971357	0.0231504		3	802272	804749	0
8	971424	1022051	0.0799178		3	806138	818145	0.15491
8	1022081	1023062	0.273191		3	820497	847391	0.0013758
8	1023224	1023513	0		3	848511	864415	0.0812374
8	1023608	1025919	0.807875		3	865380	866961	0
8	1026798	1048072	0.0071919		3	868520	873271	0
8	1048081	1051664	0.637176		3	874884	875853	0
8	1052564	1094763	0.0089102		3	878557	880711	0
8	1095056	1097376	0.940086		3	883284	885212	0
8	1097383	1099892	0.837784		3	889528	893081	0
8	1099947	1119441	0.0103109		3	896900	925744	0.0597005
8	1119552	1376706	0.0045226		3	926258	1014822	0.0887155
8	1376860	1377000	0		3	1017947	1018385	0
8	1377006	1377156	0.986667		3	1021010	1050642	0.0019911
8	1377160	1547264	0.0090886		3	1055505	1067745	0
8	1547943	1599771	0.0037817		3	1069722	1076277	0
8	1599871	1601068	0.440267		3	1076973	1088315	0
8	1601109	1608900	0.0178411		3	1088972	1091018	0
8	1609276	1630322	0.191153		3	1092904	1109121	0.0333601
8	1630396	1643413	0		3	1110425	1111062	0
8	1643414	1655641	0.0220823		3	1113157	1115352	0
8	1655660	1656093	0		3	1116364	1125185	0.0036277
8	1656219	1668153	0.0168426		3	1125889	1130134	0.0322733
8	1668437	1736009	0.186645		3	1130913	1135114	0
8	1736632	1737836	0		3	1136788	1145482	0
8	1738575	1740341	0		3	1147229	1150527	0
8	1740607	1772409	0.0537702		3	1155754	1171594	0.0064394
8	1772489	1851910	0.0137621		3	1173140	1173494	0
8	1852068	1860464	0		3	1176318	1180357	0
8	1860672	2137132	0.0604898		3	1182487	1190823	0.0708973
8	2137300	2144695	0.0273158		3	1192937	1193170	0
8	2144717	2153772	0.0437327		3	1194545	1199746	0.0444145
8	2153870	2295216	0.0317589		3	1202528	1203322	0.173803
8	2295432	2296952	0.998684		3	1203477	1203784	0
8	2296961	2298801	0.997283		3	1206965	1211789	0.0082919
8	2299353	2299492	1		3	1215182	1215516	0
9	8	804	0.174623		3	1216828	1223655	0
9	1141	1460	0.648903		3	1224106	1225132	0
9	1674	2319	0.308527		3	1225841	1229267	0
9	2352	2736	0		3	1230378	1235877	0
9	2737	118973	0.0427578		3	1236821	1237097	0
9	119003	208910	0.0142703		3	1238128	1238396	0
9	209302	209445	0.006993		3	1240308	1241875	0
9	209679	209975	0.0236486		3	1243605	1245717	0
9	210792	251551	0.0830982		3	1246023	1246948	0
9	251552	338091	0.0126879		3	1248029	1255116	0.0299139
9	338102	458008	0.007189		3	1256523	1268755	0.066138
9	458010	460844	0.139026		3	1271757	1274346	0
9	460911	616791	0.0203746		3	1276771	1279850	0
9	616796	618848	0		3	1283145	1283951	0
9	619080	619363	0		3	1285782	1289038	0
9	622166	622443	0		3	1291289	1321269	0.0065043
9	627062	627619	0		3	1322011	1328292	0
9	628690	628848	0		3	1329984	1331973	0
9	628956	631965	0.11233		3	1332531	1336058	0.0178622
9	631972	634017	0.910025		3	1337412	1338571	0
9	634063	698690	0.0110171		3	1341559	1342991	0
9	698818	709450	0.0296275		3	1344335	1355112	0.0070521
9	709463	718268	0.0045429		3	1356992	1360479	0
9	718409	718569	0.0875		3	1360958	1386455	0.0310625
9	718703	731606	0.184066		3	1386700	1387426	0
9	731681	771760	0.0148457		3	1388486	1397003	0
9	771761	783069	0.0178635		3	1397702	1400212	0
9	783134	794570	0.023872		3	1402326	1404446	0
9	794614	1129564	0.008667		3	1404799	1405282	0
9	1129590	1134579	0.410303		3	1408275	1408802	0
9	1134863	1146200	0.166446		3	1412132	1427598	0.0176516
9	1146475	1260457	0.027013		3	1430090	1479151	0.10226
9	1260582	1260930	0.847701		3	1480178	1493860	0.326634
9	1261020	1261217	0		3	1496570	1504585	0.0022458
9	1261484	1282277	0.0134661		3	1505931	1507425	0
9	1282291	1322217	0.0300306		3	1508057	1510724	0
9	1322442	1384351	0.0125507		3	1511859	1512376	0
9	1384352	1412454	0.0551562		3	1519826	1521053	0.321923
9	1412498	1414809	0.383817		3	1522917	1633090	0.0377497
9	1414810	1472382	0.0092232		3	1633223	1652592	0.000413
9	1472395	1475291	0.769337		3	1654524	1676627	0.0017645
9	1475338	1475674	0.598214		3	1678490	1680337	0
9	1475729	1600973	0.0403532		3	1681334	1683348	0
9	1601123	1601472	0.332378		3	1684744	1734159	0.0811292
9	1607248	1802870	0.0520034		3	1735174	1739963	0
9	1802942	1805467	0.20396		3	1741836	1785017	0.02647
9	1805479	1856297	0.140915		3	1786193	1789668	0
9	1856355	1876503	0.0261564		3	1790950	1794429	0
9	1876548	2121333	0.0134159		3	1794776	1798222	0
9	2122461	2122664	0.0197044		3	1798751	1847243	0.0451827
9	2122687	2122819	1		3	1850316	1862955	0.0424084
10	38	164	1		3	1863800	1867903	0
10	165	40742	0.0049782		3	1869219	1877160	0
10	40941	179381	0.0145623		3	1879430	1882224	0.0382963
10	179424	259984	0.0097071		3	1887035	1900316	0
10	259993	375025	0.0055984		3	1901729	1908346	0
10	375063	557117	0.0093434		3	1911798	1913395	0
10	557118	665816	0.0411875		3	1915591	1930375	0.0445076
10	665825	687933	0.105663		3	1930911	1936714	0.158022
10	687938	738290	0		3	1937642	1946218	0
10	738338	886925	0.004711		3	1948548	1961025	0
10	887118	1046798	0.0206162		3	1962883	1966010	0.0188679
10	1046809	1064956	0.0076046		3	1968691	1972333	0
10	1065097	1149866	0.011667		3	1975646	1986344	0
10	1149874	1247049	0.0053512		3	1989920	2020271	0
10	1247055	1394937	0.0135175		3	2021978	2027615	0.0104666
10	1394994	1443345	0.0065769		3	2027797	2032768	0
10	1443384	1443727	0.586006		3	2034313	2046156	8.44e-05
10	1443865	1498892	0.0443419		3	2046298	2056815	0.4352
10	1498978	1499432	0.762115		3	2058425	2062697	0
10	1499628	1500092	0.44181		3	2063703	2083700	0
10	1500191	1559459	0.0783897		3	2085392	2094665	0
10	1559484	1586675	0.0793277		3	2097532	2099549	0
10	1586676	1608260	0.11541		3	2100979	2114363	0
10	1608293	1608529	0		3	2116286	2129247	0.0614922
10	1608647	1608980	0.984985		3	2130001	2134563	0
10	1609346	1609537	0		3	2136252	2140962	0
10	1609870	1610215	0.976812		3	2142480	2166015	0.054897
10	1610335	1630089	0.161233		3	2167380	2168680	0.0223077
10	1630104	1703070	0.0335362		3	2170376	2181431	0.0218001
10	1703381	1711009	0.480598		3	2182480	2205169	0.0334964
10	1713390	1720590	0.0280556		3	2206781	2207011	0
10	1720608	1721616	0		3	2208260	2210699	0.0459205
10	1722332	1722496	0		3	2211512	2223403	0.0428055
10	1722869	1725721	0		3	2223527	2224761	0
10	1730673	1877830	0.0201214		3	2225655	2226178	0
10	1877831	1912691	0.0241538		3	2228597	2230898	0
10	1912706	1916291	0.607531		3	2232585	2233173	0
10	1916318	1964567	0.058737		3	2234928	2241849	0
10	1964570	1986167	0.119368		3	2247543	2250725	0
10	1986245	2104709	0.033335		3	2253943	2254088	0
10	2105323	2105455	1		3	2257534	2258048	0
11	51	263	1		3	2259031	2260524	0
11	270	709	1		3	2262605	2266464	0
11	741	1204	0.591793		3	2267458	2268785	0
11	1307	92675	0.0276136		3	2269992	2275933	0
11	100181	100652	0		3	2278928	2280752	0
11	101087	103503	0		3	2281794	2286739	0.0163802
11	103805	104478	0.426449		3	2287636	2287864	0
11	122158	137568	0.148864		3	2289763	2292967	0
11	146762	149301	0		3	2293622	2296230	0
11	151155	151429	0		3	2297310	2298248	0
11	155655	157650	0.720301		3	2299560	2299831	0
11	158487	161646	0.84742		3	2302769	2349198	0.0161106
11	162283	162574	0		3	2350865	2370306	0.0102875
11	162584	163340	0.267196		3	2376418	2383912	0.0073392
11	168014	168297	0.0353357		3	2386392	2392699	0
11	169846	170192	0.274566		3	2394225	2400963	0.0145444
11	198895	199092	0.832487		3	2402442	2402534	0
11	199348	200269	0.567861		3	2403856	2406401	0
11	200270	214598	0.11474		3	2406686	2408653	0
11	215019	215300	0		3	2409800	2438846	0.0166977
11	220012	220379	0.542234		3	2440724	2472674	0.0365884
11	220651	221075	0.455189		3	2474524	2487675	0.0148278
11	221634	222055	0.244656		3	2492746	2494247	0.02998
11	227463	227744	0		3	2498454	2499704	0
11	239832	241400	0		3	2500878	2509779	0
11	243542	244749	0.123447		3	2510914	2516502	0.0085898
11	255501	260394	0		3	2520205	2530283	0.0111133
11	261957	275773	0.0246815		3	2533142	2536330	0
11	275840	337112	0.0065446		3	2537212	2537970	0
11	337188	360001	0.0140271		3	2541216	2541403	0
11	360002	360418	0		3	2543673	2567621	0.0496075
11	360419	396723	0.0064456		3	2572069	2574512	0
11	401893	404033	0.86729		3	2575249	2578880	0.007436
11	404281	410332	0.0333829		3	2580202	2588949	0.0448154
11	410423	411393	0.0731959		3	2590466	2592091	0
11	411420	446713	0.082736		3	2594775	2601808	0.0830371
11	446714	469174	0.0076135		3	2603726	2605114	0
11	469254	469709	0.43956		3	2606302	2606686	0
11	469711	550234	0.0128535		3	2607358	2687346	0.0162399
11	550291	842471	0.0140016		3	2688459	2704294	0
11	842486	918967	0.0075574		3	2705197	2709807	0
11	919053	990148	0.006203		3	2712407	2714018	0
11	990149	992187	0.198234		3	2715108	2715265	0
11	992454	1099748	0.0231793		3	2716191	2717561	0
11	1099807	1159332	0.113801		3	2718758	2725134	0
11	1159406	1184395	0		3	2728529	2759553	0.0026753
11	1184454	1186696	0.146744		3	2761175	2770817	0.312798
11	1186757	1247508	0.0159997		3	2774536	2798173	0.178914
11	1247634	1258023	0.0385985		3	2798305	2805175	0.272198
11	1258163	1258371	0		3	2805287	2857271	0.01764
11	1258373	1408834	0.0131529		3	2860991	2879899	0
11	1408902	1409119	0		3	2881840	2882284	0
11	1409124	1563250	0.0712534		3	2883731	2884190	0
11	1563653	1594001	0.203242		3	2885610	2934387	0.0854501
11	1595527	1637045	0.046534		3	2936973	2952989	0.024538
11	1637554	1637756	0		3	2954991	2967509	0.0099057
11	1641833	1648556	0.325896		3	2968202	2972983	0
11	1648565	1669783	0.0153643		3	2974428	3019316	0.0024283
11	1669784	1670112	0.609756		3	3027326	3071122	0
11	1672684	1673136	0		3	3072511	3102327	0.15921
11	1673258	1673705	0.136465		3	3102942	3103688	0
11	1673735	1674095	0.930556		3	3105084	3105475	0
11	1674158	1674497	0.575221		3	3109783	3132270	0.0187219
11	1678572	1678934	0.560774		3	3134495	3158354	0.0123643
11	1679028	1679384	0.941011		3	3159784	3171886	0
11	1683122	1683320	0		3	3173807	3177988	0.0696006
11	1686427	1703276	0.0118701		3	3178530	3180065	0
11	1704144	1712388	0		3	3181155	3194802	0
11	1712469	1723435	0.243206		3	3199750	3221062	0.0748874
11	1724117	1724607	0		3	3223823	3239741	0
11	1725158	1729432	0.758306		3	3241732	3306052	0.0280006
11	1729434	1849566	0.0178803		3	3309948	3312315	0
11	1849593	1868044	0.0287789		3	3313299	3319884	0.0080486
11	1868055	1875294	0.274209		3	3321388	3327384	0.0907272
11	1875388	1875789	0.483791		3	3327712	3351453	0.350449
11	1875892	1877496	0.256234		4	0	2988	0.395582
11	1877500	1887878	0.411447		4	4129	52776	0
11	1888177	1906451	0.0109445		4	58093	134111	0.089663
11	1906534	1982544	0.0323905		4	136979	142486	0
11	1982569	1985175	0.0330008		4	144970	160766	0.0619144
11	1985228	2006322	0.009908		4	161940	172784	0
11	2006334	2051031	0.158601		4	173679	177338	0
11	2051134	2051346	0.0613208		4	178941	180746	0
11	2051350	2052076	1		4	181849	200464	0.11394
12	10	161	1		4	201387	206589	0
12	336	675	0.99115		4	208272	209492	0
12	962	6497	0.449503		4	209884	209987	0
12	6528	35372	0.0268687		4	211198	223515	0.0057644
12	35630	35839	0		4	225754	226479	0
12	35843	36066	0		4	228462	229341	0
12	36074	36219	0		4	230910	231085	0
12	36365	36691	0.595092		4	232579	238314	0.122057
12	36804	36956	0		4	241524	245311	0.0924214
12	37648	37865	0		4	246564	250814	0.190118
12	37871	38574	0.100996		4	252592	275636	0.0172279
12	38727	60759	0		4	278465	292260	0
12	60928	107305	0.024689		4	293228	294065	0
12	107346	316178	0.032653		4	295157	298092	0
12	316281	321553	0		4	304558	306282	0.37123
12	321633	382950	0.0943132		4	307886	323646	0.0529188
12	383086	384262	0.291667		4	328103	333524	0.0081166
12	384399	391244	0.0423667		4	334784	337419	0
12	391380	453178	0.0280592		4	339478	392120	0.0318377
12	453307	647483	0.0434245		4	395132	400354	0.0082344
12	647579	716993	0.0933673		4	402112	402912	0
12	717087	737502	0.0355131		4	403995	407601	0
12	737660	738156	0		4	407986	408411	0
12	738276	738607	0.607251		4	409503	414977	0.0087687
12	738798	827521	0.021167		4	415431	430602	0.0036253
12	827604	836623	0.0321543		4	433207	447685	0.0133996
12	836880	939985	0.0064885		4	448422	449093	0
12	940002	998329	0.0048862		4	453045	471553	0.0665658
12	998357	1014957	0.250181		4	473825	475178	0
12	1015367	1015570	0		4	476044	476500	0
12	1015578	1020945	0.355506		4	476847	479869	0
12	1021034	1033829	0.0424385		4	480748	486290	0
12	1034509	1125531	0.0057678		4	486741	486857	0
12	1125549	1177583	0.0080716		4	487404	487611	0
12	1177615	1194753	0.155269		4	489129	492819	0.0376694
12	1194754	1194919	0		4	495999	496107	0
12	1195017	1204144	0.0311165		4	497460	509193	0
12	1204145	1218973	0.0305503		4	511050	513123	0
12	1219063	1256668	0.0901476		4	516377	521599	0.0314056
12	1256676	1260083	0		4	523310	524310	0
12	1260084	1306164	0.0143663		4	526732	531452	0.0355932
12	1306313	1306537	0		4	532471	539121	0.0293233
12	1306719	1398947	0.032398		4	539480	544713	0.0110835
12	1399111	1488805	0.0268803		4	545149	590525	0.1875
12	1488957	1489124	0		4	592476	614475	0.0090913
12	1489190	1489404	0		4	615130	643548	0.0257935
12	1489507	1489635	0		4	647095	697765	0.0702388
12	1489725	1581099	0.0137348		4	699197	704560	0.0216297
12	1581153	1722208	0.0304987		4	704699	705957	0
12	1722749	1871561	0.0364487		4	706877	716608	0
12	1871775	1872550	0		4	718406	737208	0
12	1872713	1873247	0.333333		4	739555	741832	0
12	1874002	1877390	0		4	743895	744481	0
12	1878311	1878427	1		4	746453	769667	0.0349789
13	140	16030	0.196727		4	771298	772227	0
13	17075	17533	0		4	774411	817402	0.010886
13	18385	185218	0.005005		4	822232	861553	0.064215
13	185219	188357	0.832377		4	862852	899205	0.224025
13	189202	189328	1		4	899618	904861	0
13	189560	243458	0.174849		4	906442	922211	0.0548545
13	243486	259540	0.0893858		4	926239	927200	0
13	259686	263140	0.0697742		4	928051	930358	0
13	263275	263574	0.645485		4	933405	947919	0
13	263576	306956	0.0045643		4	948617	967365	0
13	307487	353040	0.136193		4	968698	968857	0
13	353100	377001	0.0314213		4	971294	972351	0.0359508
13	377327	379391	0.36095		4	976669	993601	0.016832
13	379428	381938	0.819124		4	995325	1005239	0
13	381985	449125	0.0934912		4	1008943	1016929	0
13	449171	450200	0.736637		4	1017512	1018391	0
13	451011	451230	0.0593607		4	1019603	1028334	0
13	451462	451726	1		4	1031536	1080420	0.0100851
13	451808	452595	0.0012706		4	1081395	1115201	0.0154115
13	452613	478190	0.0030105		4	1118724	1119640	0.0917031
13	478318	486854	0.266167		4	1120917	1121733	0
13	487291	493560	0.536928		4	1123582	1124279	0
13	494059	494670	0.577741		4	1126018	1127048	0
13	494716	515265	0.0163025		4	1128055	1133699	0
13	515329	516549	0.159836		4	1139172	1139312	0
13	516603	516767	0		4	1141927	1142565	0
13	516924	518812	0.985699		4	1144658	1156029	0.0243602
13	518909	519226	0.615142		4	1157481	1203049	0
13	519227	519384	0		4	1204741	1205081	0
13	519669	519972	0		4	1208285	1251035	0.004655
13	520356	551751	0.0640229		4	1253263	1256611	0
13	552055	552398	0.586006		4	1260416	1270717	0
13	552598	552919	0.619938		4	1270869	1275398	0.0086112
13	553175	699396	0.0384145		4	1277428	1312286	0.0143726
13	699436	704747	0.114479		4	1314508	1349734	0.0041163
13	704929	791605	0.0055379		4	1352434	1364224	0
13	792047	862986	0.0457435		4	1365713	1372922	0
13	862987	868611	0.19968		4	1374136	1412470	0.0133824
13	868855	878301	0.017256		4	1415270	1454818	0.04248
13	878458	1117427	0.0086287		4	1457250	1470813	0
13	1117599	1199470	0.0251127		4	1471298	1502365	0.0282937
13	1199471	1260396	0.0228149		4	1503850	1529216	0
13	1260504	1260663	0		4	1530742	1539935	0.0091374
13	1260665	1305588	0.0210805		4	1540682	1589203	0.039859
13	1305674	1392036	0.0087191		4	1591234	1606994	0.0008249
13	1392270	1404829	0.0298591		4	1607100	1625426	0
13	1405135	1405752	1		4	1627273	1740000	0.0305162
13	1406686	1406812	1		4	1741495	1741900	0
13	1407641	1409066	0.745263		4	1743359	1758375	0
13	1409220	1409505	1		4	1759453	1760775	0
13	1409648	1410450	0.214464		4	1761693	1879407	0.0401736
13	1410458	1562559	0.0357591		4	1879530	1907295	0.134846
13	1562705	1582967	0.101668		4	1909172	1911246	0
13	1583038	1588576	0		4	1912522	1939465	0
13	1588577	1842358	0.0598075		4	1941927	1945685	0
13	1842359	1845840	0.58058		4	1946141	1949674	0
14	1088	4696	0.0121951		4	1950357	1952087	0
14	6001	12282	0.0412355		4	1952462	1959485	0
14	12297	16876	0.326927		4	1960729	1992344	0
14	16877	17339	0		4	1994275	2004342	0.0200656
14	17406	35077	0.41984		4	2005888	2014158	0.0094317
14	35577	35850	0		4	2017794	2058896	0.0106564
14	35851	38460	0.739747		4	2059815	2069208	0.0040456
14	40757	41038	0.0569395		4	2069417	2078245	0.0043045
14	41954	105708	0.0781284		4	2081259	2090869	0
14	105813	131408	0.0211369		4	2095864	2096261	0
14	131409	201442	0.0887439		4	2096576	2098334	0
14	201582	201738	0		4	2099553	2124691	0.108362
14	201772	202692	0.295652		4	2127531	2129448	0
14	202818	234731	0.016921		4	2130918	2141622	0.0318572
14	234767	235076	0.521036		4	2145074	2145922	0
14	235108	270062	0.020999		4	2148401	2153390	0
14	270212	270514	0		4	2153687	2166440	0.0156826
14	270527	342950	0.0293277		4	2168673	2170307	0
14	343117	548151	0.0693739		4	2174039	2175130	0
14	548420	587970	0.0877876		4	2175630	2200044	0.0047923
14	588069	588231	0		4	2202265	2213118	0
14	588406	612389	0.113664		4	2215280	2215427	0
14	612535	613183	0		4	2218352	2219191	0
14	614087	697358	0.0673224		4	2221816	2235292	0.0038587
14	697389	787282	0.0156853		4	2237087	2239464	0
14	787300	799590	0.0590724		4	2240124	2246307	0
14	799829	800204	0		4	2247924	2248350	0
14	800304	910040	0.0125756		4	2254444	2277993	0.0044163
14	910566	1024207	0.0044526		4	2280205	2284751	0.0307963
14	1024401	1048075	0.0079412		4	2289273	2294051	0
14	1048354	1177908	0.0368109		4	2295043	2360132	0.0470279
14	1178384	1179256	0.0825688		4	2363149	2364530	0
14	1179290	1276829	0.0104369		4	2364754	2379346	0.306606
14	1276927	1284395	0.0072309		4	2379607	2382098	0
14	1284406	1327516	0.0088379		4	2386707	2430081	0.0256836
14	1327548	1353078	0.127144		4	2431852	2508641	0.0825769
14	1353079	1359772	0.473779		4	2508792	2521779	0.04235
14	1360132	1360874	0.530997		4	2526312	2529543	0
14	1360907	1415709	0.0260392		4	2531214	2553724	0.0177255
14	1415735	1428005	0.0208639		4	2555376	2556071	0
14	1428140	1428483	0.96793		4	2557525	2569666	0
14	1428539	1431222	0		4	2572403	2589389	0
14	1431442	1463137	0.0107272		4	2593347	2593682	0
14	1463227	1463447	0		4	2595050	2595412	0
14	1463609	1534312	0.0129556		4	2598391	2726887	0.0681344
14	1534313	1534892	0.200345		4	2728590	2729219	0
14	1534965	1535512	0.157221		4	2732012	2742347	0
14	1535556	1631438	0.0120982		4	2743025	2746376	0
14	1631470	1634294	0		4	2747391	2749391	0
14	1634487	1652858	0.0108867		4	2750834	2834932	0.0590145
14	1652999	1669128	0.0373861		4	2835511	2856629	0.105029
14	1669129	1691243	0.276296		4	2857760	2858077	0
14	1693820	1775256	0.0316199		4	2860268	2860751	0.146998
14	1775321	1810287	0.0077504		4	2861394	2868811	0.116085
15	53	195	1		4	2869360	2873318	0.487115
15	343	610	0		5	0	13240	0.328399
15	1671	73276	0.0636129		5	13679	28900	0.196965
15	73328	74253	0.76973		5	30237	43589	0.0271869
15	74254	75614	0.847059		5	46871	47198	0
15	75711	75887	0		5	49493	51198	0
15	76222	148628	0.016518		5	53248	137990	0.0071511
15	148629	161317	0.0286097		5	140367	141927	0
15	161344	161699	0		5	145001	150029	0.267701
15	161845	168157	0.0129911		5	150719	165516	0.18943
15	168158	217102	0.0477484		5	168003	270997	0.234247
15	217127	262134	0.0077766		5	271202	279405	0.0246251
15	262203	303301	0.0661589		5	281032	290348	0.0471232
15	303304	330283	0.170948		5	292078	292698	0
15	330596	332434	0.997824		5	293823	294181	0
15	332467	333523	0.877841		5	295790	296769	0.258427
15	333605	359406	0.0175575		5	298541	300737	0.242259
15	359463	360043	0.591379		5	301952	303935	0
15	360058	360684	0.322684		5	307587	307830	0
15	360734	361011	0		5	309180	309898	0
15	361054	397621	0.0128805		5	313345	317068	0.0196078
15	397702	529860	0.0831959		5	317475	323266	0
15	529973	685835	0.0357624		5	326635	360702	0.155429
15	686015	725486	0.0036736		5	361747	364702	0
15	725495	744115	0.0179914		5	368178	373587	0
15	744232	744524	0		5	374419	374897	0
15	744572	760684	0.0531281		5	375648	383050	0
15	760702	782917	0.349809		5	384213	388935	0.139136
15	782935	791382	0.424174		5	389463	396710	0
15	791819	982301	0.0179387		5	398528	398977	0
15	986259	986425	0		5	399563	416125	0.25951
15	986482	1018807	0.0222738		5	419065	437997	0.0105113
15	1018849	1074018	0.0442821		5	443582	445223	0
15	1074020	1076135	0.996217		5	447166	457105	0
15	1076304	1131390	0.0491413		5	458551	459219	0
15	1131443	1194545	0.0240721		5	462968	466642	0
15	1195759	1203216	0.0269545		5	468165	469546	0
15	1211857	1212142	0.0526316		5	470831	471841	0
15	1216590	1223103	0.660986		5	473880	478171	0
15	1226197	1226802	0		5	480530	481203	0
15	1227521	1246044	0.159801		5	482615	486317	0.0178282
15	1246570	1279382	0.0613495		5	490689	501925	0.0175329
15	1279384	1282315	0.702832		5	503745	524406	0.0143749
15	1282846	1284843	0.737606		5	526413	543745	0.0067505
15	1284999	1291051	0.772307		5	545544	555034	0.003372
15	1291079	1374907	0.0204466		5	559860	560393	0
15	1374908	1403259	0.0647596		5	562248	587684	0
15	1403407	1403717	0		5	589167	593442	0
15	1403773	1404336	0.364121		5	596175	597962	0
15	1404337	1405992	0		5	598139	623310	0.0225657
15	1406696	1406873	0		5	625608	654085	0.0888436
15	1406900	1407425	0.0819048		5	655662	663317	0.0859569
15	1407432	1550545	0.0425119		5	664963	693541	0
15	1550547	1575104	0.0893024		5	694950	709978	0.0073862
15	1575486	1577138	0.0502421		5	710131	727802	0
15	1578706	1598354	0.236971		5	729197	737439	0.0066731
15	1598355	1605821	0.254755		5	739391	743248	0
15	1605822	1616713	0.070976		5	743837	751667	0.0118774
15	1616742	1657738	0.0715192		5	756032	769619	0.0310591
15	1657791	1698570	0.009858		5	772162	779186	0.242312
15	1698581	1761479	0.0607492		5	780520	791592	0
15	1761656	1765264	0.213138		5	793472	801131	0
16	1	171	1		5	803491	805636	0
16	583	6812	0.511318		5	809993	810306	0
16	6832	7216	0.523438		5	810613	813675	0
16	7317	7789	0.425847		5	816145	825544	0.0796893
16	7810	219187	0.03595		5	825850	876659	0.267295
16	219265	220159	0.451902		5	877483	888498	0
16	220171	220364	0.575129		5	890134	900512	0
16	220777	223395	0.130252		5	903302	904230	0
16	223569	225452	0		5	904608	924095	0
16	225479	253405	0.0852252		5	925420	1013559	0.0874187
16	253407	267410	0		5	1015385	1098709	0.0067328
16	267532	268144	0.325163		5	1099435	1100299	0
16	268320	272032	0.110183		5	1101334	1112251	0.0305945
16	272088	272248	0		5	1114123	1130722	0.0415688
16	272329	297338	0.013835		5	1133468	1137438	0
16	297343	297672	0.592705		5	1139650	1146612	0
16	297724	297949	0		5	1147889	1151859	0
16	297951	370459	0.001062		5	1154225	1156232	0
16	370820	376289	0.620772		5	1156829	1163271	0
16	376394	376514	0		5	1164467	1173133	0
16	376587	376706	1		5	1174242	1183082	0
16	376765	546111	0.0328558		5	1184771	1193607	0.0459484
16	546114	735433	0.0139077		5	1194425	1197652	0
16	735445	735885	0.456818		5	1198111	1261006	0
16	736053	757650	0.159883		5	1261171	1361084	0.0111897
16	757830	758043	0.971831		5	1361627	1367334	0
16	758044	809671	0.0230112		5	1369452	1370674	0
16	809777	975739	0.0510418		5	1373313	1373609	0
16	976177	988709	0.0874561		5	1374445	1374681	0
16	988710	1075852	0.0416791		5	1376014	1377841	0
16	1076163	1106768	0.0288842		5	1379362	1380866	0.0625
16	1106792	1201563	0.0235937		5	1381376	1403540	0.0609547
16	1202712	1214165	0.270933		5	1406462	1407635	0
16	1214590	1215012	0.464455		5	1410733	1420383	0.0102591
16	1215314	1217191	0.997869		5	1421481	1421614	0
16	1217382	1217732	0.565714		5	1422722	1439523	0.0530326
16	1217783	1302551	0.021954		5	1439829	1442088	0
16	1302718	1309334	0.314238		5	1442433	1446820	0
16	1309336	1309655	0.583072		5	1449065	1482054	0.0125193
16	1309663	1336301	0.0884826		5	1483808	1533955	0.0040481
16	1336304	1397579	0.0243003		5	1536125	1539133	0.015625
16	1397584	1398325	0.469636		5	1540031	1683424	0.0038775
16	1398326	1406740	0.120751		5	1685181	1685639	0
16	1406857	1407171	0.617834		5	1689545	1691831	0
16	1407304	1413253	0.0342915		5	1692002	1693015	0
16	1413254	1418078	0.208333		5	1694648	1696853	0
16	1418079	1419011	0.665236		5	1697776	1725729	0
16	1419276	1419406	1		5	1730552	1734116	0
					5	1737168	1742649	0
					5	1744470	1746846	0
					5	1748725	1759362	0.007897
					5	1760512	1765907	0
					5	1766925	1767454	0
					5	1767965	1773602	0.0120632
					5	1778021	1778405	0
					5	1780263	1789781	0
					5	1790745	1803633	0.0111732
					5	1806335	1824259	0.0284535
					5	1825453	1837380	0.0081328
					5	1839511	1841035	0
					5	1842421	1850386	0
					5	1851554	1851693	0
					5	1853070	1857405	0.0558247
					5	1859281	1869774	0.0986372
					5	1871234	1889535	0.0250806
					5	1891307	1901955	0.0036627
					5	1903360	1931382	0
					5	1932820	1937500	0.042735
					5	1943359	1957439	0
					5	1958120	1968940	0
					5	1972013	1974509	0
					5	1976132	1977252	0
					5	1977794	1986053	0
					5	1987318	1988784	0
					5	1989602	1992272	0
					5	1992907	1996436	0
					5	1999193	1999711	0
					5	1999953	2001609	0
					5	2005052	2050523	0.0038926
					5	2051921	2053577	0
					5	2055146	2062510	0.243889
					5	2062773	2076252	0
					5	2076374	2096639	0.0165803
					5	2098550	2099651	0
					5	2101539	2118264	0
					5	2121067	2123618	0
					5	2127514	2130560	0.0180565
					5	2131914	2159251	0
					5	2160048	2161412	0.0359238
					5	2164785	2169577	0
					5	2171264	2172582	0
					5	2174344	2193999	0
					5	2194704	2196448	0
					5	2196736	2198277	0
					5	2199835	2200640	0
					5	2202093	2210242	0
					5	2211570	2322912	0.0295486
					5	2324181	2326294	0
					5	2328002	2330277	0
					5	2330889	2383591	0
					5	2386113	2387193	0
					5	2387987	2426929	0.0192594
					5	2428178	2432299	0
					5	2433360	2434072	0
					5	2435664	2453507	0.167741
					5	2455562	2456829	0
					5	2458476	2459298	0
					5	2461823	2470407	0.0236486
					5	2480301	2484553	0
					5	2486675	2487532	0
					5	2490057	2501480	0
					5	2503327	2503451	0
					5	2504225	2559938	0.02328
					5	2561978	2564577	0.0307811
					5	2567291	2620661	0.109275
					5	2623979	2658075	0.0067457
					5	2659747	2663142	0
					5	2664681	2665957	0
					5	2667293	2677378	0
					5	2677764	2680935	0.0186061
					5	2684996	2693619	0
					5	2695099	2705789	0
					5	2709647	2712144	0.0232279
					5	2713628	2716778	0.103809
					5	2717049	2720006	0
					5	2723645	2766929	0.0034655
					5	2768662	2769449	0
					5	2771324	2771532	0
					5	2772522	2774835	0
					5	2776000	2776550	0
					5	2777674	2822964	0.225259
					6	0	18924	0.038681
					6	20219	21123	0
					6	22258	24129	0
					6	25930	26212	0
					6	27881	28162	0
					6	29735	32173	0
					6	33849	43651	0.0168333
					6	44769	113102	0.0041268
					6	115250	158615	0.0206388
					6	160148	231016	0.0579246
					6	232739	232850	0
					6	236545	237265	0
					6	238996	247064	0.0073128
					6	248621	305519	0.0075398
					6	305858	309129	0.282788
					6	312174	314290	0
					6	317556	321820	0
					6	322506	329508	0
					6	331365	331938	0
					6	332247	335124	0
					6	335432	338490	0.0258339
					6	338651	345513	0.0377441
					6	351234	361074	0
					6	362035	365412	0.0698845
					6	369755	378161	0
					6	379032	384737	0
					6	387019	400776	0
					6	402867	407312	0
					6	409772	417318	0
					6	419647	424069	0.0137947
					6	425934	462889	0.0887837
					6	465931	466518	0
					6	467702	490643	0.0163899
					6	492546	541027	0.0526804
					6	542437	543746	0
					6	545583	553398	0.0145873
					6	557911	559815	0
					6	561631	563010	0
					6	566552	631228	0.0341239
					6	633796	671872	0.0086406
					6	674091	695966	0
					6	696310	698104	0
					6	699007	707829	0
					6	709981	713177	0
					6	717327	751766	0.0011905
					6	753537	754609	0.0373134
					6	756509	758136	0
					6	760100	761663	0
					6	763648	791024	0.0063194
					6	793275	794341	0
					6	796296	818625	0.0077478
					6	820240	833225	0.108356
					6	835464	860523	0.0065046
					6	861638	862449	0
					6	865127	878567	0
					6	880862	885322	0.009417
					6	886378	887045	0
					6	888860	922788	0.0278826
					6	926093	929213	0.0182692
					6	934922	949505	0.0255777
					6	951134	951688	0
					6	952264	961420	0
					6	963116	964088	0
					6	965179	967285	0
					6	968092	977992	0.0268687
					6	979873	989501	0.0042584
					6	992460	1028650	0.202929
					6	1030140	1034871	0.0120482
					6	1035914	1059181	0
					6	1059455	1078368	0.260667
					6	1080360	1114622	0.0290993
					6	1118103	1121924	0
					6	1123381	1124597	0
					6	1128626	1139376	0
					6	1141183	1146326	0
					6	1149835	1150161	0
					6	1152533	1152969	0
					6	1155128	1155570	0
					6	1158184	1161988	0
					6	1164168	1166425	0.0252548
					6	1167212	1168185	0
					6	1169700	1179378	0.0471172
					6	1182123	1199608	0.027109
					6	1201208	1229960	0.0042084
					6	1232906	1239169	0.118633
					6	1240836	1248183	0.394991
					6	1250049	1283329	0.11259
					6	1283737	1283860	0
					6	1284387	1298148	0
					6	1298276	1300166	0
					6	1301963	1309552	0.0193701
					6	1309794	1310073	0
					6	1310706	1325176	0.070076
					6	1328440	1329489	0
					6	1331199	1339839	0
					6	1342110	1363413	0.0031451
					6	1364939	1396200	0.0040306
					6	1401001	1401383	0
					6	1405126	1406663	0.262199
					6	1406814	1412130	0.0376223
					6	1414608	1414918	0
					6	1418686	1421988	0
					6	1423752	1424044	0
					6	1425455	1426205	0
					6	1427095	1428651	0
					6	1432205	1444042	0.0043085
					6	1447648	1448122	0
					6	1449309	1452564	0
					6	1454774	1456039	0
					6	1457016	1459892	0
					6	1462201	1470851	0.0109827
					6	1475218	1485637	0.0195796
					6	1486683	1513763	0.0101182
					6	1516058	1523282	0.0192414
					6	1524294	1536279	0
					6	1542274	1557972	0.0098739
					6	1560546	1566706	0
					6	1569153	1587887	0.0143589
					6	1590017	1606641	0
					6	1607835	1621375	0.0102659
					6	1623288	1669872	0.142195
					6	1671626	1674731	0.0512077
					6	1676906	1682956	0
					6	1683735	1687982	0
					6	1689610	1702017	0
					6	1703507	1715865	0.0105195
					6	1718278	1725615	0
					6	1728513	1769134	0.0164939
					6	1772135	1774452	0
					6	1775514	1834932	0.0452893
					6	1838442	1849679	0.0181543
					6	1851133	1893826	0.0048017
					6	1897406	1912433	0.105676
					6	1913520	1928709	0.0180394
					6	1929633	1939188	0.0075353
					6	1942086	1948119	0.0658047
					6	1949004	1959261	0.194599
					6	1961284	1964405	0
					6	1965362	1965962	0
					6	1971742	1975368	0
					6	1977710	1978799	0
					6	1980609	1989158	0
					6	1992664	2001140	0
					6	2003702	2004644	0
					6	2007116	2007831	0
					6	2010307	2034696	0
					6	2036596	2037772	0
					6	2040752	2042456	0
					6	2043839	2109973	0.0557504
					6	2110659	2111722	0
					6	2112298	2115655	0
					6	2116980	2119637	0.076402
					6	2120890	2123312	0
					6	2125337	2140141	0.0319508
					6	2140949	2162865	0
					6	2164600	2169958	0
					6	2171394	2176800	0
					6	2179719	2179863	0
					6	2180986	2182864	0
					6	2188030	2189287	0
					6	2190278	2191317	0.080847
					6	2192088	2200074	0.074881
					6	2201935	2223065	0.0361098
					6	2224488	2226503	0
					6	2227870	2232205	0
					6	2234040	2236056	0
					6	2236990	2257544	0
					6	2259659	2261451	0
					6	2262086	2281242	0.0181144
					6	2283050	2310895	0.0488777
					6	2311348	2318338	0.23176
					6	2320224	2462618	0.161046
					6	2464446	2483831	0.286613
					7	0	88659	0.0337586
					7	90386	130110	0.0136693
					7	132078	136367	0.0128235
					7	137909	138209	0
					7	139727	140999	0
					7	143697	283138	0.0611872
					7	284558	289570	0
					7	289905	292496	0
					7	293122	294501	0
					7	295609	296735	0
					7	299954	316186	0.0049285
					7	317980	320755	0
					7	322330	327672	0.230812
					7	328293	341598	0.0602781
					7	343201	358428	0.0260721
					7	362137	364256	0
					7	366545	372038	0
					7	373634	376492	0
					7	377805	378268	0
					7	380010	427570	0.0149075
					7	429039	521666	0.0793397
					7	522765	544692	0
					7	545226	545339	0
					7	547092	551800	0.0087086
					7	553571	583236	0.0571043
					7	584836	589547	0
					7	597219	623730	0.145487
					7	632535	669537	0.0065132
					7	670870	683879	0
					7	684763	690889	0.0661117
					7	692023	694759	0
					7	696691	697060	0
					7	698038	698876	0
					7	701567	725416	0.0484716
					7	727646	728433	0
					7	730351	732046	0
					7	734959	782962	0.0802867
					7	784798	788931	0.021292
					7	790791	793405	0
					7	794768	796095	0
					7	797599	798340	0
					7	798940	799120	0
					7	801009	806126	0
					7	808027	811786	0.104017
					7	813386	814627	0
					7	815729	822288	0
					7	822779	837586	0.019045
					7	839643	874669	0.0766859
					7	883302	885017	0
					7	885759	885887	0
					7	887430	887599	0
					7	889501	955921	0.0077085
					7	958147	1070410	0.0184478
					7	1073580	1080669	0
					7	1082409	1088990	0.124601
					7	1089138	1091674	0
					7	1093257	1096367	0
					7	1098717	1099448	0
					7	1099926	1100062	0
					7	1100349	1100493	0
					7	1105296	1105888	0
					7	1108311	1113128	0.0070583
					7	1114338	1129890	0.189493
					7	1132995	1143527	0.0182302
					7	1145102	1152522	0
					7	1156088	1157074	0.0578093
					7	1159242	1160191	0
					7	1161368	1170539	0.0071966
					7	1170946	1171781	0
					7	1173791	1175568	0
					7	1178525	1195092	0.0242047
					7	1196208	1196716	0
					7	1201060	1212071	0
					7	1214052	1222039	0
					7	1222997	1228465	0
					7	1230189	1233439	0
					7	1236155	1237731	0
					7	1239284	1276059	0.0224609
					7	1277729	1313401	0
					7	1314677	1316114	0
					7	1317914	1320051	0.186242
					7	1322651	1324553	0
					7	1330210	1331744	0
					7	1333733	1341360	0.0616232
					7	1343997	1344696	0
					7	1345874	1403027	0.133186
					7	1405761	1422051	0
					7	1423527	1435924	0
					7	1437414	1440548	0
					7	1441761	1442255	0
					7	1443840	1449556	0
					7	1450208	1455092	0
					7	1456801	1483376	0.0821072
					7	1485736	1486342	0
					7	1487777	1496651	0
					7	1499177	1500655	0
					7	1501046	1502487	0
					7	1503495	1511849	0.0101748
					7	1513713	1532455	0.0060292
					7	1534145	1540145	0
					7	1542185	1556928	0.0312691
					7	1558736	1563872	0.0379673
					7	1567449	1574535	0
					7	1576224	1603179	0.0899648
					7	1605287	1610051	0
					7	1611831	1619811	0.118296
					7	1621685	1621887	0
					7	1623253	1628533	0
					7	1630303	1649614	0.0104086
					7	1653579	1661202	0
					7	1663823	1664018	0
					7	1667301	1705468	0.0703749
					7	1706627	1706876	0
					7	1708452	1718137	0
					7	1719760	1753823	0.0677274
					7	1757248	1757894	0
					7	1758898	1760863	0
					7	1762388	1825666	0.0089763
					7	1827364	1916967	0.0651876
					7	1919022	1974570	0.129024
					7	1975429	2000405	0
					7	2000531	2016935	0.044989
					7	2020090	2023911	0
					7	2025075	2028494	0.0813103
					7	2030935	2039868	0.258032
					7	2041721	2055597	0
					7	2057533	2060186	0
					7	2062050	2093476	0.0451537
					7	2094996	2111969	0.0129028
					7	2113740	2115162	0.357947
					7	2117650	2126350	0
					7	2127642	2192472	0.0290298
					7	2192684	2194825	0
					7	2197567	2198774	0
					7	2200811	2211824	0
					7	2213144	2238881	0.0955045
					7	2239963	2247124	0
					7	2249142	2250940	0
					7	2256729	2284296	0.0081619
					7	2287790	2314779	0
					7	2319115	2319534	0
					7	2321346	2328153	0.0693404
					7	2328561	2344203	0.10101
					7	2345101	2346308	0
					7	2347295	2394630	0.133474
					7	2394820	2402275	0.37049
					7	2402631	2403549	0.664488
					7	2403756	2409721	0.327578
					7	2413442	2413751	0.0032362
					7	2415518	2415519	1
					7	2416041	2416362	0.0031153
					7	2416851	2434682	0.442095
					8	0	47687	0.0478118
					8	49224	52517	0.0485879
					8	53405	55882	0
					8	57721	62112	0
					8	65688	66062	0
					8	67563	68833	0
					8	71151	73871	0
					8	74667	76136	0
					8	76433	110452	0.0036744
					8	112250	113245	0
					8	114884	161209	0.0080518
					8	162501	167552	0
					8	169123	181329	0.216779
					8	182055	208605	0.110621
					8	209427	213927	0.188889
					8	217217	265023	0.0801364
					8	266131	308962	0.290724
					8	311975	319067	0
					8	320585	323849	0.123162
					8	324153	330608	0.0130132
					8	332460	340299	0.0364842
					8	342522	346004	0
					8	348444	363851	0.0172649
					8	367141	372561	0.0278598
					8	377036	379196	0
					8	379671	387608	0.0086935
					8	389610	396537	0
					8	399032	409095	0
					8	410092	413959	0
					8	415439	425327	0.213188
					8	427194	432089	0
					8	434553	436587	0
					8	437320	457793	0.0313095
					8	460848	492053	0.0129146
					8	493214	496970	0
					8	499808	502779	0
					8	502961	532800	0.0231576
					8	534399	542479	0.0502475
					8	545360	554548	0.0137135
					8	555758	561188	0
					8	561698	583589	0.10365
					8	583727	595883	0.0037841
					8	597731	598426	0
					8	599553	602782	0
					8	603926	695605	0.0089006
					8	698197	698415	0
					8	701100	701735	0
					8	702874	718483	0.023448
					8	721212	746380	0.0132311
					8	748386	764344	0.0305176
					8	767253	780699	0
					8	782520	829047	0.004621
					8	833560	903059	0.0125757
					8	903174	947849	0.0006939
					8	947984	978866	0.0320251
					8	979854	998141	0.101274
					8	1001338	1002425	0.0689972
					8	1004194	1006735	0.0059032
					8	1009124	1009852	0
					8	1012231	1012572	0
					8	1013307	1013422	0
					8	1015587	1031018	0.148208
					8	1031769	1035234	0
					8	1036134	1037304	0
					8	1038959	1054460	0.199471
					8	1056138	1057634	0
					8	1058842	1059658	0
					8	1064731	1067720	0
					8	1069235	1102510	0.135928
					8	1104559	1106263	0
					8	1109902	1121018	0.0394027
					8	1123404	1134556	0.0060976
					8	1135587	1147036	0.0176435
					8	1148995	1153459	0
					8	1156949	1167760	0
					8	1169918	1177407	0
					8	1178590	1201616	0
					8	1202546	1202832	0
					8	1204031	1204199	0
					8	1205401	1230813	0.0016134
					8	1232685	1238478	0
					8	1240455	1241739	0
					8	1243242	1262176	0.0167952
					8	1263216	1271096	0
					8	1272579	1359113	0.0034437
					8	1360448	1360650	0
					8	1362240	1411899	0.0101089
					8	1414559	1420790	0
					8	1423776	1425724	0
					8	1426088	1426245	0
					8	1426587	1426906	0
					8	1428140	1429533	0
					8	1430447	1503668	0.0103795
					8	1504890	1521578	0.0180968
					8	1524411	1528797	0
					8	1530957	1546395	6.48e-05
					8	1546530	1604252	0.0149336
					8	1606589	1611927	0.0209816
					8	1613485	1620675	0
					8	1621680	1622508	0
					8	1624386	1681707	0.185848
					8	1683323	1701249	0.0114917
					8	1703757	1773494	0.0893787
					8	1775491	1777416	0.0244156
					8	1778607	1779025	0
					8	1779871	1792652	0.03114
					8	1792790	1825120	0
					8	1826452	1836300	0
					8	1840321	1840748	0
					8	1841531	1879981	0.0340702
					8	1880111	1882867	0
					8	1883870	1946348	0.0874868
					8	1948177	1956474	0.0400145
					8	1957673	1970956	0.0118196
					8	1972654	1983699	0
					8	1985141	1987287	0
					8	1992112	1995156	0.0180683
					8	2000411	2001110	0
					8	2007131	2011988	0
					8	2012191	2019552	0
					8	2021147	2021950	0
					8	2022606	2030701	0
					8	2033845	2049532	0.0719067
					8	2051303	2084769	0.209974
					8	2086643	2088172	0
					8	2089918	2090900	0
					8	2095155	2104012	0
					8	2104888	2110475	0
					8	2111057	2213973	0.0129523
					8	2215973	2225026	0.0597592
					8	2227343	2238423	0.0273466
					8	2240195	2282656	0.0685335
					8	2284084	2298355	0.207694
					8	2298799	2299506	0.954738
					9	0	25859	0.0440852
					9	27236	55431	0.0071289
					9	58349	59320	0
					9	59770	65526	0
					9	65674	79585	0.0060384
					9	79857	80023	0
					9	83515	101750	0.0025226
					9	104788	125001	0.232128
					9	128053	129839	0
					9	134094	217636	0.0145196
					9	219554	296107	0.054459
					9	297220	341799	0.0070885
					9	343004	349331	0
					9	351049	361866	0
					9	364177	370788	0
					9	371943	374636	0
					9	377096	377415	0
					9	381580	424608	0.0046249
					9	426563	427937	0
					9	432527	473407	0.0669765
					9	474623	475352	0
					9	479044	490775	0.0144915
					9	491689	491856	0
					9	492826	519083	0.0066268
					9	521911	529648	0.0149929
					9	532230	532337	0
					9	532961	559692	0.0014216
					9	561252	631983	0.0183654
					9	632510	634508	0.669169
					9	636909	637074	0
					9	639280	639683	0.166253
					9	642768	645516	0
					9	648055	650913	0
					9	653814	670229	0
					9	671344	672979	0
					9	674096	679517	0.0451946
					9	685571	699268	0
					9	700822	705694	0.0418719
					9	707856	732954	0.132361
					9	734358	736149	0
					9	738428	755173	0
					9	756855	777890	0.0130734
					9	779245	780814	0
					9	782615	796484	0.0227125
					9	797872	809061	0.0353025
					9	810502	838677	0
					9	839155	845325	0
					9	846850	868417	0
					9	869812	876569	0.0495782
					9	877566	881183	0
					9	883491	884011	0
					9	884204	888876	0.0184075
					9	890969	904625	0
					9	907312	918451	0.0179549
					9	919868	922224	0
					9	923192	924490	0
					9	925662	945688	0
					9	945819	949870	0
					9	950767	956303	0
					9	960187	960672	0
					9	963231	965296	0
					9	965947	968258	0
					9	968737	975080	0
					9	976506	977317	0
					9	979158	980414	0
					9	981621	984019	0
					9	986067	986200	0
					9	987641	993594	0.0341005
					9	995683	1001365	0.0142555
					9	1003486	1011651	0.0478873
					9	1013241	1017623	0
					9	1018953	1037804	0
					9	1038341	1048494	0.028563
					9	1049733	1056372	0
					9	1058628	1058875	0
					9	1060270	1060457	0
					9	1061233	1064084	0
					9	1065674	1067352	0
					9	1068440	1080949	0
					9	1082800	1083622	0
					9	1088322	1088512	0
					9	1090752	1092079	0
					9	1093873	1099738	0.0344416
					9	1100945	1103816	0.0205503
					9	1104520	1105688	0
					9	1107258	1111402	0.0487452
					9	1113224	1113458	0
					9	1115803	1117039	0
					9	1117813	1118633	0
					9	1122339	1149651	0.205734
					9	1150094	1173866	0.0084133
					9	1174864	1175222	0
					9	1177374	1178494	0
					9	1179958	1194051	0
					9	1194301	1213105	0.0039353
					9	1213439	1226645	0
					9	1230513	1235710	0.0835097
					9	1239732	1251899	0.0170954
					9	1252817	1262291	0.0865527
					9	1265737	1266609	0
					9	1267901	1269138	0
					9	1270010	1278981	0.0091406
					9	1281770	1287630	0
					9	1291664	1292360	0
					9	1293902	1296009	0
					9	1296945	1338889	0.03395
					9	1340603	1350547	0.0200121
					9	1351861	1353564	0
					9	1356690	1362014	0.0095793
					9	1365584	1366925	0.225205
					9	1368402	1369161	0
					9	1369905	1387142	0.0229738
					9	1388595	1477387	0.0603545
					9	1478457	1486645	0.0389595
					9	1489886	1492116	0
					9	1493912	1511292	0.0319333
					9	1517178	1569324	0.0073831
					9	1570231	1573637	0
					9	1575625	1580770	0.0651118
					9	1585222	1585934	0
					9	1587911	1594142	0
					9	1594813	1650880	0.0842385
					9	1655083	1657011	0
					9	1657552	1668061	0.0306404
					9	1670746	1677083	0
					9	1679560	1698878	0.0104048
					9	1700966	1701824	0
					9	1702114	1702364	0
					9	1704091	1724684	0.196086
					9	1728776	1732109	0
					9	1733360	1759802	0.0182286
					9	1763425	1766466	0
					9	1767066	1767945	0
					9	1771318	1776897	0
					9	1780257	1784131	0
					9	1785346	1803005	0.213942
					9	1803135	1819244	0.0240859
					9	1832596	1835368	0.126623
					9	1836543	1837107	0
					9	1839137	1856428	0.401307
					9	1856551	1865470	0.0057181
					9	1866769	1870472	0
					9	1875400	1944806	0.0141054
					9	1949337	1949599	0
					9	1950567	2002392	0.0053449
					9	2003122	2004241	0
					9	2007471	2007610	0
					9	2009343	2009437	0
					9	2009979	2011719	0
					9	2012050	2026705	0
					9	2028588	2037785	0
					9	2039051	2040731	0
					9	2041491	2045838	0
					9	2049091	2051134	0
					9	2052703	2052804	0
					9	2053439	2056281	0
					9	2057593	2078519	0.0406671
					9	2078669	2090844	0
					9	2092753	2122865	0.0749203
					10	0	6588	0.0236794
					10	9026	12847	0
					10	13948	44304	0.0066544
					10	46610	50321	0
					10	51790	53839	0
					10	55006	57942	0
					10	59457	64612	0.0585839
					10	66623	73501	0
					10	77341	79833	0
					10	80325	171087	0.0143452
					10	171252	172340	0
					10	175761	176717	0
					10	178603	194270	0.0252122
					10	197174	308909	0.0098
					10	314811	314947	0
					10	317674	319455	0
					10	321982	324187	0
					10	326793	338415	0.0046464
					10	339800	341391	0
					10	342404	354125	0.0091289
					10	357684	394456	0.0242304
					10	395624	406692	0.0376762
					10	410609	412643	0
					10	413478	415065	0
					10	417728	417971	0
					10	419430	420704	0
					10	421488	451599	0.0131846
					10	454182	463596	0
					10	465145	504721	0
					10	504960	506282	0
					10	506876	507250	0
					10	509288	512790	0
					10	518393	525727	0
					10	527101	584598	0.0576378
					10	587397	595826	0
					10	599202	603102	0.120513
					10	605040	632559	0.0220938
					10	634543	647600	0.0133262
					10	649995	658538	0
					10	659984	660974	0
					10	664310	664455	0
					10	665705	669742	0
					10	670930	675018	0
					10	676887	678853	0.220753
					10	680120	692266	0.0032109
					10	693622	694398	0
					10	696467	710155	0
					10	714959	716019	0
					10	716585	717412	0
					10	718634	724052	0
					10	726895	748889	0.0091843
					10	751765	753698	0
					10	755484	756123	0
					10	757299	782280	0
					10	784028	806368	0.0144584
					10	809102	859319	0
					10	861217	910490	0.0118726
					10	912715	915709	0
					10	916701	917562	0
					10	918077	920552	0
					10	922304	926225	0
					10	927106	927234	0
					10	928404	931153	0
					10	932841	933192	0
					10	938456	976857	0.0013281
					10	977119	1001083	0
					10	1002700	1007573	0.0176483
					10	1009072	1033631	0.0046012
					10	1035225	1127600	0.0175589
					10	1127742	1242761	0.0081813
					10	1245974	1262434	0.0052248
					10	1263677	1264408	0
					10	1265480	1345637	0.0093566
					10	1348156	1357857	0.0119575
					10	1358825	1359839	0
					10	1360789	1368006	0
					10	1368974	1386182	0.0337634
					10	1390013	1412315	0.020895
					10	1414411	1414597	0
					10	1416563	1422982	0.0185387
					10	1426806	1428286	0
					10	1429834	1430843	0
					10	1432322	1495555	0.0449133
					10	1498294	1510218	0.228866
					10	1510555	1559820	0.0533848
					10	1565560	1565978	0
					10	1567863	1568697	0
					10	1572070	1588311	0.124377
					10	1588552	1633298	0.150762
					10	1635089	1635930	0
					10	1637095	1645425	0
					10	1648073	1650403	0.797425
					10	1651198	1676274	0.0079359
					10	1678049	1678695	0
					10	1679445	1686965	0
					10	1688316	1696127	0
					10	1701900	1715867	0.262476
					10	1716018	1730677	0.0137799
					10	1732543	1746443	0.027482
					10	1746567	1758397	0
					10	1760686	1764916	0
					10	1766889	1789928	0
					10	1791274	1805897	0
					10	1806809	1807729	0
					10	1808106	1846868	0.0061916
					10	1851460	1900413	0.01767
					10	1901157	1913984	0.0597957
					10	1914423	1944682	0.0636835
					10	1946269	1960627	0.0307146
					10	1962424	1967012	0.0588492
					10	1969939	1980307	0.220776
					10	1984309	2064630	0.0504974
					10	2068405	2072721	0
					10	2077394	2105496	0.008825
					11	0	6346	0.171762
					11	6467	8802	0.0008565
					11	10573	21601	0
					11	22729	51034	0
					11	57444	75379	0.103318
					11	76143	85828	0.0120805
					11	88175	90990	0.0898757
					11	91842	96690	0
					11	97120	98501	0
					11	99890	100512	0
					11	101034	146281	0.0611974
					11	149038	216211	0.126792
					11	217734	249574	0.0263505
					11	250532	297069	0.0073275
					11	298581	307547	0.0409324
					11	309154	360002	0.0069619
					11	360419	369323	0
					11	372300	374007	0
					11	375595	392044	0
					11	392257	403625	0.152182
					11	403945	408326	0.0552385
					11	409112	436122	0.0274343
					11	436829	449059	0.183974
					11	450492	451101	0
					11	453099	454648	0
					11	455244	458886	0
					11	459916	461059	0
					11	463153	472750	0.0598104
					11	474717	560321	0.0106771
					11	562201	575175	0.0322954
					11	575750	576746	0.0973896
					11	578849	584800	0
					11	586843	589016	0
					11	591473	592327	0
					11	594270	595395	0
					11	598566	609485	0
					11	611647	627959	0.0272805
					11	630530	633589	0
					11	634565	634777	0
					11	636505	644186	0
					11	646959	654333	0.0166802
					11	658497	658712	0
					11	661517	662509	0
					11	664885	673976	0
					11	675059	686593	0
					11	688893	771143	0.0281702
					11	771624	772466	0
					11	778289	795983	0.0098338
					11	797727	799171	0
					11	800579	808539	0.0139447
					11	811022	811408	0
					11	812703	812933	0
					11	813935	829678	0.010989
					11	831390	856390	0.02908
					11	859145	871837	0
					11	873763	883321	0
					11	884001	885086	0
					11	885766	941367	0.0045862
					11	944476	949460	0
					11	951575	955156	0.0287629
					11	959625	965237	0
					11	966092	974051	0
					11	976384	997407	0.0367217
					11	998097	1004395	0.0317561
					11	1006006	1013879	0.0321351
					11	1020810	1023242	0.0407072
					11	1024553	1025041	0
					11	1026671	1026844	0
					11	1029761	1045820	0.0058534
					11	1048367	1049357	0
					11	1050701	1051045	0
					11	1052690	1071274	0
					11	1072058	1073498	0
					11	1074719	1075098	0
					11	1077851	1085812	0
					11	1087978	1105067	0
					11	1106931	1116418	0.216718
					11	1122903	1131397	0
					11	1134818	1169393	0.082632
					11	1170589	1171128	0
					11	1173452	1177545	0
					11	1179444	1181891	0
					11	1182107	1182557	0
					11	1183646	1192135	0.0479444
					11	1193948	1200693	0.0435878
					11	1202375	1203982	0
					11	1206087	1212478	0.0084494
					11	1215633	1222559	0
					11	1223992	1224504	0
					11	1227310	1228337	0
					11	1228476	1230441	0
					11	1230674	1239371	0.0476026
					11	1241163	1271281	0.0346969
					11	1272537	1279465	0.0144342
					11	1283803	1290449	0.0463437
					11	1292693	1293731	0
					11	1296422	1300130	0
					11	1300721	1322610	0.0128375
					11	1325368	1327825	0
					11	1329792	1381818	0.0124169
					11	1383392	1383600	0
					11	1385693	1386901	0
					11	1390974	1397722	0
					11	1400641	1402551	0
[truncated: 596 more rows]

## Sheet: Sscl_vs_Shom
Repetitive contents of conserved vs PAV regions in Sscl relative to the Shom assembly
COV regions					PAV regions
SequenceID	start	end	repeat_coverage%		SequenceID	start	end	repeat_coverage%
1	21	157	1		1	0	21	0.476191
1	133420	133527	0		1	157	133420	0.0290403
1	358923	360743	0		1	133527	358923	0.0170012
1	543065	545321	0		1	360743	543065	0.0527144
1	600479	600599	1		1	545321	600479	0.132438
1	705240	706676	0		1	600599	705240	0.0111142
1	2380330	2380530	0		1	706676	2380330	0.0427311
1	2528093	2528783	0		1	2380530	2528093	0.0150105
1	2727066	2727864	0		1	2528783	2727066	0.0246264
1	2872889	2873158	0		1	2727864	2872889	0.0626789
1	3086643	3087715	0		1	2873158	3086643	0.0407616
1	3097348	3097991	0		1	3087715	3097348	0.0072667
1	3107138	3108175	0		1	3097991	3107138	0
1	3228348	3228549	0.995025		1	3108175	3228348	0.0214774
1	3267107	3269627	0		1	3228549	3267107	0.0013746
1	3633035	3634124	0		1	3269627	3633035	0.0357917
2	236199	236468	0		1	3634124	3951982	0.0345028
2	667910	670174	0		2	0	236199	0.0269307
2	710767	711387	0		2	236468	667910	0.0562648
2	882570	883204	0		2	670174	710767	0.0205947
2	1149016	1150710	0		2	711387	882570	0.0085931
2	1248378	1249627	0		2	883204	1149016	0.0127571
2	1570500	1570822	0		2	1150710	1248378	0.006348
2	1758832	1760157	0		2	1249627	1570500	0.0185743
2	2120040	2121439	0		2	1570822	1758832	0.0040689
2	2549597	2550849	0		2	1760157	2120040	0.0046293
2	2673505	2674360	0		2	2121439	2549597	0.0299702
2	2767692	2768487	0		2	2550849	2673505	0.0918422
2	2861213	2861334	0.991735		2	2674360	2767692	0.0527043
2	3072692	3073665	0		2	2768487	2861213	0.0301749
2	3259593	3261430	0		2	2861334	3072692	0.0423168
2	3262150	3264405	0		2	3073665	3259593	0.0363366
2	3325865	3328822	0		2	3261430	3262150	0
2	3448706	3448978	0		2	3264405	3325865	0.0322161
2	3533167	3533854	0		2	3328822	3448706	0.0119782
3	173008	173970	0		2	3448978	3533167	0.0666714
3	225148	225289	0.886525		2	3533854	3683506	0.0516799
3	365085	366038	0		3	0	173008	0.0392641
3	451132	452533	0		3	173970	225148	0.0141858
3	720571	721422	0		3	225289	365085	0.0407451
3	1040676	1041216	0		3	366038	451132	0.0763979
3	1145677	1147232	0		3	452533	720571	0.0418374
3	1229269	1230285	0		3	721422	1040676	0.0543987
3	1295227	1296840	0		3	1041216	1145677	0.0077349
3	1563886	1565980	0		3	1147232	1229269	0.013433
3	1566298	1566461	0		3	1230285	1295227	0.0157217
3	2057838	2058402	0		3	1296840	1563886	0.0574545
3	2251493	2252355	0		3	1565980	1566298	0
3	2268883	2269738	0		3	1566461	2057838	0.035779
3	2335767	2336227	0		3	2058402	2251493	0.0200113
3	2343479	2343983	0		3	2252355	2268883	0
3	2349729	2350866	0		3	2269738	2335767	0.0125551
3	2401146	2402261	0		3	2336227	2343479	0
3	2592311	2594329	0		3	2343983	2349729	0
3	2760589	2761049	0		3	2350866	2401146	0.0070207
3	3333714	3336659	0		3	2402261	2592311	0.0300026
3	3351315	3351452	1		3	2594329	2760589	0.0118249
4	53079	53648	0		3	2761049	3333714	0.0474029
4	326096	326832	0		3	3336659	3351315	0.389943
4	439302	441108	0		3	3351452	3351453	1
4	488450	488805	0		4	0	53079	0.0222687
4	513953	514451	0		4	53648	326096	0.0613365
4	570119	571181	0		4	326832	439302	0.0165911
4	644089	644597	0		4	441108	488450	0.0301212
4	726890	728447	0		4	488805	513953	0.0055273
4	784120	785243	0		4	514451	570119	0.0694834
4	1125562	1125845	0		4	571181	644089	0.0844626
4	1312853	1313112	0		4	644597	726890	0.0461765
4	2124711	2127147	0		4	728447	784120	0.0182315
4	2589660	2591249	0		4	785243	1125562	0.042657
4	2682518	2683445	0		4	1125845	1312853	0.0061441
4	2862559	2863364	0		4	1313112	2124711	0.0280335
4	2863385	2867485	0.0065854		4	2127147	2589660	0.0403535
4	2873163	2873299	1		4	2591249	2682518	0.0884747
5	22	160	1		4	2683445	2862559	0.0511071
5	457650	458552	0		4	2863364	2863385	0
5	623390	624315	0		4	2867485	2873163	0.558647
5	710008	710128	1		4	2873299	2873318	0.157895
5	769846	770407	0		5	0	22	1
5	1106788	1108943	0		5	160	457650	0.11244
5	1220162	1221655	0		5	458552	623390	0.007747
5	1439570	1439796	0		5	624315	710008	0.0385796
5	1977361	1977801	0		5	710128	769846	0.0095784
5	2196452	2196723	0		5	770407	1106788	0.0731433
5	2774859	2776000	0		5	1108943	1220162	0.0128575
5	2778647	2779111	0		5	1221655	1439570	0.0163045
5	2779221	2781678	0.043549		5	1439796	1977361	0.0170956
5	2782568	2785521	0		5	1977801	2196452	0.0127738
5	2822816	2822927	1		5	2196723	2774859	0.0291644
6	76917	78064	0		5	2776000	2778647	0.129959
6	537308	537957	0		5	2779111	2779221	0
6	544191	544378	0		5	2781678	2782568	0.0662921
6	575970	576155	0		5	2785521	2822816	0.256201
6	586009	589135	0		5	2822927	2822964	0.702703
6	1009212	1009481	0		6	0	76917	0.0116619
6	1072035	1072304	0		6	78064	537308	0.0378296
6	1717290	1717815	0		6	537957	544191	0.0171639
6	1939228	1941987	0		6	544378	575970	0.0058876
6	1959583	1960384	0		6	576155	586009	0.0032474
6	2313573	2315779	0		6	589135	1009212	0.0358434
6	2483679	2483814	1		6	1009481	1072035	0.041692
7	224835	225169	0		6	1072304	1717290	0.0379621
7	226660	227250	0		6	1717815	1939228	0.0257618
7	885996	887201	0		6	1941987	1959583	0.135997
7	1266644	1268365	0		6	1960384	2313573	0.0318102
7	1442399	1443161	0		6	2315779	2483679	0.180792
7	1584377	1585868	0		6	2483814	2483831	1
7	1587567	1588866	0		7	0	224835	0.037165
7	1701059	1702430	0		7	225169	226660	0
7	1849539	1851795	0		7	227250	885996	0.0478045
7	1873401	1876284	0		7	887201	1266644	0.0211362
7	1877183	1879180	0.0535804		7	1268365	1442399	0.0489042
7	1889655	1890253	0		7	1443161	1584377	0.0386713
7	1890710	1891457	0		7	1585868	1587567	0
7	1893054	1894396	0		7	1588866	1701059	0.0348596
7	2393021	2393151	1		7	1702430	1849539	0.0225139
7	2410252	2411477	0.990204		7	1851795	1873401	0.217254
7	2411478	2413442	0.769857		7	1876284	1877183	0.224694
7	2413751	2415061	1		7	1879180	1889655	0.0113604
7	2415375	2416220	0.788166		7	1890253	1890710	0
7	2416349	2416815	0.974249		7	1891457	1893054	0
7	2424429	2424559	1		7	1894396	2393021	0.0610679
8	10	144	1		7	2393151	2410252	0.423659
8	364738	366401	0		7	2411477	2411478	1
8	583598	583723	0.984		7	2413442	2413751	0.0032362
8	1168073	1169633	0		7	2415061	2415375	0.0031847
8	1576058	1576404	0		7	2416220	2416349	0
8	1690606	1691336	0		7	2416815	2424429	0.386262
8	1702004	1703023	0		7	2424559	2434682	0.475946
8	1844281	1847040	0		8	0	10	0.1
8	1847501	1847821	0		8	144	364738	0.0750945
8	1847851	1848814	0		8	366401	583598	0.0389692
8	1849188	1849731	0		8	583723	1168073	0.0321485
8	1851108	1854655	0		8	1169633	1576058	0.005787
8	1857110	1857678	0		8	1576404	1690606	0.11773
8	2299355	2299468	1		8	1691336	1702004	0
9	13	133	1		8	1703023	1844281	0.0497388
9	55733	57881	0		8	1847040	1847501	0.114968
9	125407	127464	0		8	1847821	1847851	0
9	492051	492323	0		8	1848814	1849188	0
9	492452	492783	0		8	1849731	1851108	0.179375
9	573937	574777	0		8	1854655	1857110	0
9	904665	904945	0		8	1857678	2299355	0.0583073
9	1251909	1252071	0		8	2299468	2299506	0.631579
9	1492664	1493680	0		9	0	13	0.461539
9	1554756	1555860	0		9	133	55733	0.0218525
9	1668358	1670713	0		9	57881	125407	0.0714095
10	128281	129315	0		9	127464	492051	0.0242494
10	1818832	1821196	0		9	492323	492452	0
10	1980911	1983737	0		9	492783	573937	0.0040417
10	2105321	2105455	1		9	574777	904665	0.0266878
11	106017	107970	0		9	904945	1251909	0.02536
11	108008	108635	0		9	1252071	1492664	0.0372081
11	110252	110999	0		9	1493680	1554756	0.0153907
11	111456	112054	0		9	1555860	1668358	0.0478231
11	122183	122646	0.0021598		9	1670713	2122865	0.0460929
11	123078	124871	0.0596765		10	0	128281	0.0075537
11	126285	129230	0		10	129315	1818832	0.0262773
11	273228	275484	0		10	1821196	1980911	0.0552547
11	609797	611528	0		10	1983737	2105321	0.0342973
11	811662	812703	0		10	2105455	2105496	0
11	812947	813561	0		11	0	106017	0.0356075
11	1134532	1134818	0		11	107970	108008	0
11	1177545	1178115	0		11	108635	110252	0
11	1181893	1182030	0		11	110999	111456	0
11	1416836	1417181	0.524638		11	112054	122183	0.0116497
11	1424784	1425750	0		11	122646	123078	0
11	1524159	1524283	0.991935		11	124871	126285	0.0417256
12	140192	141107	0		11	129230	273228	0.0825984
12	177274	177639	0		11	275484	609797	0.0239536
12	340592	340861	0		11	611528	811662	0.0158394
12	465823	465943	1		11	812703	812947	0
12	496659	496921	0		11	813561	1134532	0.0255506
12	873146	873893	0		11	1134818	1177545	0.0668664
12	1271800	1272336	0		11	1178115	1181893	0
12	1550034	1550330	0		11	1182030	1416836	0.0251186
12	1607742	1609124	0		11	1417181	1424784	0.172564
12	1738082	1738351	0		11	1425750	1524159	0.0021644
13	5075	5486	0		11	1524283	2052242	0.0863495
13	5505	7715	0		12	0	140192	0.0441323
13	10745	11482	0.128901		12	141107	177274	0.018221
13	69796	72040	0		12	177639	340592	0.0438715
13	314430	315478	0		12	340861	465823	0.056065
13	727644	728978	0		12	465943	496659	0.000293
13	885738	886475	0		12	496921	873146	0.0478862
13	1081529	1081692	0		12	873893	1271800	0.0398033
13	1840968	1841237	0		12	1272336	1550034	0.0247391
14	11406	12765	0		12	1550330	1607742	0.0102418
14	12878	15088	0		12	1609124	1738082	0.0315839
14	19487	19756	0		12	1738351	1878461	0.0410106
14	154612	155754	0		13	0	5075	0.0597044
14	156152	157604	0		13	5486	5505	0
14	295955	305984	0		13	7715	10745	0.608251
14	308244	311482	0		13	11482	69796	0.0222074
14	312503	314716	0		13	72040	314430	0.0634143
14	314852	315988	0		13	315478	727644	0.0867199
14	318101	320597	0		13	728978	885738	0.0323233
14	322639	324688	0		13	886475	1081529	0.0078081
14	325898	327568	0		13	1081692	1840968	0.0416621
14	487767	487962	0		13	1841237	1845946	0.628371
14	760156	761338	0		14	0	11406	0.035683
14	1343797	1345313	0		14	12765	12878	0
14	1348283	1348636	0		14	15088	19487	0.691294
14	1348688	1349770	0		14	19756	154612	0.119209
14	1349771	1352813	0		14	155754	156152	0
14	1353079	1353650	0		14	157604	295955	0.0603971
14	1795612	1797298	0		14	305984	308244	0.0402655
14	1815473	1815627	1		14	311482	312503	0
15	55	192	1		14	314716	314852	0
15	541484	541774	0		14	315988	318101	0
15	788489	788758	0		14	320597	322639	0
15	1023351	1024298	0		14	324688	325898	0.328099
15	1200204	1202410	0		14	327568	487767	0.0130275
15	1209780	1210569	0		14	487962	760156	0.0939293
15	1417028	1417298	0		14	761338	1343797	0.0211998
15	1417449	1417687	0		14	1345313	1348283	0.0670034
15	1722707	1724358	0		14	1348636	1348688	0
15	1724650	1726729	0		14	1349770	1349771	0
16	34	171	1		14	1352813	1353079	0
16	672792	673776	0		14	1353650	1795612	0.0413293
16	699373	700359	0		14	1797298	1815473	0.0108941
16	934572	935550	0		14	1815627	1815632	0
16	940158	941884	0		15	0	55	0.0545455
16	952352	956070	0		15	192	541484	0.0677841
16	962602	963613	0		15	541774	788489	0.0629147
16	1170551	1170955	0		15	788758	1023351	0.0189093
16	1269171	1269465	0		15	1024298	1200204	0.051158
					15	1202410	1209780	0
					15	1210569	1417028	0.109097
					15	1417298	1417449	0
					15	1417687	1722707	0.073664
					15	1724358	1724650	0
					15	1726729	1765292	0.0422426
					16	0	34	1
					16	171	672792	0.039468
					16	673776	699373	0.0229714
					16	700359	934572	0.0398398
					16	935550	940158	0.0175781
					16	941884	952352	0.0916125
					16	956070	962602	0.0642988
					16	963613	1170551	0.045603
					16	1170955	1269171	0.0995764
					16	1269465	1419421	0.0651458

## Sheet: Bcin_vs_Blang
Repetitive contents of conserved vs PAV regions in Bcin relative to the Blang assembly
COV regions					PAV regions
SequenceID	start	end	repeat_coverage%		SequenceID	start	end	repeat_coverage%
1	1	104	0.902913		1	0	1	0
1	584	3599	0		1	104	584	0.470833
1	24803	30103	0		1	3599	24803	0
1	31043	37207	0		1	30103	31043	0
1	37620	37897	0		1	37207	37620	0
1	38368	39424	0		1	37897	38368	0
1	72930	73380	0		1	39424	72930	0.091506
1	74019	75685	0		1	73380	74019	0
1	76111	76558	0		1	75685	76111	0
1	78246	80594	0		1	76558	78246	0
1	80597	82198	0		1	80594	80597	0
1	82643	134155	0.0122496		1	82198	82643	0
1	134467	134583	0		1	134155	134467	0
1	137308	144113	0		1	134583	137308	0.013578
1	144255	197463	0.0005826		1	144113	144255	0
1	197613	235551	0.0287311		1	197463	197613	0
1	235584	410837	0.0186987		1	235551	235584	0
1	411017	421001	0.0066106		1	410837	411017	0
1	421133	440636	0.0200482		1	421001	421133	0
1	440814	477654	0.0103692		1	440636	440814	0
1	478014	487396	0.0164144		1	477654	478014	0
1	491498	492710	0		1	487396	491498	0
1	493112	537269	0.139932		1	492710	493112	0
1	537271	540662	0.0176939		1	537269	537271	0
1	540799	641203	0.0973368		1	540662	540799	1
1	641683	778049	0.0060792		1	641203	641683	0
1	778141	844966	0.065245		1	778049	778141	0
1	845146	853765	0.0230885		1	844966	845146	0
1	853782	914446	0.0518924		1	853765	853782	0
1	914584	915709	0		1	914446	914584	0
1	917825	919574	0		1	915709	917825	0
1	919996	933446	0.185279		1	919574	919996	0
1	933725	972805	0.003173		1	933446	933725	0
1	972894	1004374	0.0135006		1	972805	972894	0
1	1004460	1134826	0.0269932		1	1004374	1004460	0
1	1134916	1195391	0.0017197		1	1134826	1134916	0
1	1195595	1200359	0.367548		1	1195391	1195595	0
1	1200616	1201060	0.135135		1	1200359	1200616	1
1	1201270	1201529	0		1	1201060	1201270	0
1	1201595	1259429	0.131947		1	1201529	1201595	0
1	1259866	1263928	0		1	1259429	1259866	0
1	1264597	1264946	0		1	1263928	1264597	0
1	1265012	1270211	0.100596		1	1264946	1265012	0
1	1270906	1273834	0.913251		1	1270211	1270906	1
1	1274024	1285507	0		1	1273834	1274024	0
1	1285514	1301303	0		1	1285507	1285514	0
1	1301624	1348729	0.0151152		1	1301303	1301624	0
1	1349227	1353852	0		1	1348729	1349227	0
1	1354412	1389388	0.0125515		1	1353852	1354412	0.353571
1	1389895	1390098	0		1	1389388	1389895	0
1	1390902	1396168	0.0187998		1	1390098	1390902	0
1	1396276	1396563	1		1	1396168	1396276	1
1	1396668	1397315	1		1	1396563	1396668	1
1	1401016	1401830	1		1	1397315	1401016	0.871116
1	1414051	1421568	0		1	1401830	1414051	0.0561329
1	1427958	1432206	0.0176554		1	1421568	1427958	0
1	1432358	1433025	0		1	1432206	1432358	0
1	1436902	1438759	0		1	1433025	1436902	0
1	1443598	1445076	0		1	1438759	1443598	0
1	1445081	1445522	0		1	1445076	1445081	0
1	1445926	1446158	0		1	1445522	1445926	0
1	1447058	1447473	0		1	1446158	1447058	0
1	1447856	1450755	0		1	1447473	1447856	0
1	1450771	1532764	0.0738722		1	1450755	1450771	0
1	1533147	1594840	0.0143776		1	1532764	1533147	0
1	1594930	1595121	0		1	1594840	1594930	0
1	1595281	1595497	0		1	1595121	1595281	0
1	1595553	1601322	0.007107		1	1595497	1595553	0
1	1601582	1689377	0.086907		1	1601322	1601582	0
1	1689411	1764049	0.0352903		1	1689377	1689411	0
1	1764511	1767141	0		1	1764049	1764511	0
1	1767143	1769476	0		1	1767141	1767143	0
1	1774263	2033312	0.0064467		1	1769476	1774263	0
1	2033315	2045246	0.335596		1	2033312	2033315	0
1	2053030	2053193	0		1	2045246	2053030	0.0065519
1	2053226	2192903	0.0717011		1	2053193	2053226	0
1	2194757	2396332	0.0160833		1	2192903	2194757	0
1	2396590	2409040	0.0144578		1	2396332	2396590	0
1	2409162	2649920	0.0224748		1	2409040	2409162	0
1	2650139	2654550	0		1	2649920	2650139	0
1	2656385	2837617	0.0319646		1	2654550	2656385	0.052861
1	2837653	2854326	0		1	2837617	2837653	0
1	2860015	2861853	0		1	2854326	2860015	0
1	2864325	3106958	0.0529565		1	2861853	2864325	0.0748382
1	3107163	3127923	0.0036127		1	3106958	3107163	0
1	3127940	3160216	0.0371174		1	3127923	3127940	0
1	3160219	3289866	0.0179102		1	3160216	3160219	0
1	3290023	3456568	0.0399892		1	3289866	3290023	0
1	3457048	3555495	0.006054		1	3456568	3457048	0
1	3555812	3565902	0.0607532		1	3555495	3555812	0
1	3565944	3625372	0.0736521		1	3565902	3565944	0
1	3625514	3626957	0		1	3625372	3625514	0
1	3627056	3633982	0		1	3626957	3627056	0
1	3634139	3677671	0.0045484		1	3633982	3634139	0
1	3678261	3683237	0.0132637		1	3677671	3678261	0
1	3683414	3683610	0		1	3683237	3683414	0.0225989
1	3683622	3690289	0.278236		1	3683610	3683622	0
1	3698977	3710186	0		1	3690289	3698977	0.0233656
1	3710227	3755970	0.0922327		1	3710186	3710227	0
1	3757825	3765842	0.0246975		1	3755970	3757825	0
1	3765900	3768568	0		1	3765842	3765900	0
1	3771549	3844886	0.0522656		1	3768568	3771549	0
1	3844926	3845789	0		1	3844886	3844926	0
1	3845794	3845946	0		1	3845789	3845794	0
1	3852088	3852454	0		1	3845946	3852088	0
1	3855311	3855894	0		1	3852454	3855311	0
1	3857392	3857725	0		1	3855894	3857392	0
1	3866524	3867103	0		1	3857725	3866524	0.0131833
1	3867824	4003141	0.0020323		1	3867103	3867824	0
1	4003263	4003672	0		1	4003141	4003263	0
1	4005938	4008783	0		1	4003672	4005938	0
1	4010828	4011174	0		1	4008783	4010828	0
1	4011183	4012532	0		1	4011174	4011183	0
1	4014525	4014884	0		1	4012532	4014525	0
1	4014962	4015237	0		1	4014884	4014962	0
1	4015616	4018109	0		1	4015237	4015616	0
1	4021669	4022216	0		1	4018109	4021669	0
1	4022531	4025109	0		1	4022216	4022531	0
1	4025149	4025510	0		1	4025109	4025149	0
1	4025822	4026018	0		1	4025510	4025822	0
1	4026199	4035489	0		1	4026018	4026199	0
1	4035916	4036194	0		1	4035489	4035916	0
1	4036207	4042822	0		1	4036194	4036207	0
1	4043103	4044024	0		1	4042822	4043103	0
1	4044732	4054751	0		1	4044024	4044732	0
1	4054754	4073939	0		1	4054751	4054754	0
1	4073982	4074642	0		1	4073939	4073982	0
1	4074848	4074979	0		1	4074642	4074848	0
1	4077022	4080193	0		1	4074979	4077022	0
1	4086247	4094685	0		1	4080193	4086247	0
1	4094706	4099306	0		1	4094685	4094706	0
1	4099315	4099496	0		1	4099306	4099315	0
1	4100378	4101382	0		1	4099496	4100378	0
2	1473	6715	0.3533		1	4101382	4109373	0
2	7072	7410	0		2	0	1473	0.104549
2	7543	7740	0		2	6715	7072	0
2	9690	10077	0		2	7410	7543	0
2	44385	45360	0		2	7740	9690	0.191795
2	45927	46597	0		2	10077	44385	0.0013408
2	47140	49051	0		2	45360	45927	0.252205
2	49144	56993	0		2	46597	47140	0
2	56995	61603	0		2	49051	49144	0
2	62452	64947	0		2	56993	56995	0
2	65325	71555	0		2	61603	62452	0
2	73332	75452	0		2	64947	65325	0
2	77942	86724	0		2	71555	73332	0
2	86728	87083	0		2	75452	77942	0
2	87523	87898	0		2	86724	86728	0
2	87904	92970	0		2	87083	87523	0
2	93153	98489	0		2	87898	87904	0
2	107455	108043	0.265306		2	92970	93153	0
2	109892	113514	0.134732		2	98489	107455	0.0192951
2	114189	114706	0		2	108043	109892	0.677123
2	114998	167633	0.0064596		2	113514	114189	0
2	167725	189029	0.0084961		2	114706	114998	0
2	189038	269768	0.037805		2	167633	167725	0
2	270242	403582	0.0079871		2	189029	189038	0
2	405130	436009	0.0207908		2	269768	270242	0
2	436267	584784	0.0465469		2	403582	405130	0.773256
2	587049	588566	0.133817		2	436009	436267	0
2	588915	592289	0		2	584784	587049	0
2	592291	648186	0.211629		2	588566	588915	0
2	648211	687773	0.0254032		2	592289	592291	0
2	689392	784925	0.0132834		2	648186	648211	0
2	785196	787005	0		2	687773	689392	0.174799
2	788858	847514	0.002813		2	784925	785196	0
2	847820	883567	0.0045039		2	787005	788858	0
2	883746	961922	0.0030444		2	847514	847820	0
2	962033	983613	0.0265987		2	883567	883746	0
2	984663	984885	0		2	961922	962033	0
2	999651	1000102	0		2	983613	984663	0
2	1007546	1007956	0		2	984885	999651	0.0313558
2	1009246	1009506	0		2	1000102	1007546	0
2	1009511	1009769	0		2	1007956	1009246	0
2	1009786	1009974	0		2	1009506	1009511	0
2	1010163	1010500	0		2	1009769	1009786	0
2	1011906	1012184	0		2	1009974	1010163	0
2	1012340	1013054	0		2	1010500	1011906	0
2	1013269	1078726	0.0081886		2	1012184	1012340	0
2	1078868	1120884	0.0268945		2	1013054	1013269	0
2	1121021	1122039	0		2	1078726	1078868	0
2	1122204	1163676	0.0108507		2	1120884	1121021	0
2	1165001	1326995	0.0321617		2	1122039	1122204	0
2	1327454	1409378	0.0070431		2	1163676	1165001	0
2	1409491	1468188	0.0039355		2	1326995	1327454	0
2	1468366	1473809	0		2	1409378	1409491	0
2	1473909	1526172	0.0107533		2	1468188	1468366	0
2	1527621	1638266	0.0017985		2	1473809	1473909	0
2	1638392	1648435	0		2	1526172	1527621	0
2	1648551	1735415	0.0065159		2	1638266	1638392	0
2	1735534	1737407	0		2	1648435	1648551	0
2	1737442	1802957	0.0008853		2	1735415	1735534	0
2	1803121	1925626	0.0008571		2	1737407	1737442	0
2	1925730	2022492	0.0094149		2	1802957	1803121	0
2	2022661	2026523	0.0134645		2	1925626	1925730	0
2	2026966	2070706	0.010471		2	2022492	2022661	0
2	2070904	2146719	0.0069907		2	2026523	2026966	0
2	2146929	2156325	0.0187314		2	2070706	2070904	0
2	2156351	2180074	0.0086414		2	2146719	2146929	0
2	2180559	2198541	0.0216884		2	2156325	2156351	0
2	2198790	2199058	0		2	2180074	2180559	0
2	2199232	2199432	0		2	2198541	2198790	0
2	2200225	2257877	0.0052383		2	2199058	2199232	0
2	2257883	2322248	0.0937932		2	2199432	2200225	0
2	2322656	2390204	0.0080091		2	2257877	2257883	0
2	2390275	2407227	0		2	2322248	2322656	0
2	2407493	2415239	0.0046476		2	2390204	2390275	0
2	2415434	2437558	0.033267		2	2407227	2407493	0
2	2437673	2545361	0.0359929		2	2415239	2415434	0
2	2546528	2573691	0.0016199		2	2437558	2437673	0.73913
2	2575712	2576355	0		2	2545361	2546528	0
2	2578468	2612378	0		2	2573691	2575712	0
2	2612583	2612861	0		2	2576355	2578468	0
2	2612926	2667497	0.205622		2	2612378	2612583	0
2	2667603	2672810	0		2	2612861	2612926	0
2	2672814	2673341	0		2	2667497	2667603	0
2	2673588	2758843	0.0576975		2	2672810	2672814	0
2	2758913	2759072	0		2	2673341	2673588	0
2	2759965	2762315	0		2	2758843	2758913	0
2	2762698	2767670	0		2	2759072	2759965	0
2	2768927	2783270	0.0027888		2	2762315	2762698	0
2	2783384	2785710	0		2	2767670	2768927	0
2	2785881	2818854	0.0597155		2	2783270	2783384	0
2	2819552	2842663	0.0289473		2	2785710	2785881	0
2	2842684	2861816	0.0128058		2	2818854	2819552	0
2	2861992	2881827	0.0035795		2	2842663	2842684	0
2	2881987	2978688	0.0288622		2	2861816	2861992	0
2	2978836	3015712	0.0677405		2	2881827	2881987	0
2	3015735	3043059	0.100351		2	2978688	2978836	0
2	3043348	3197160	0.0356279		2	3015712	3015735	0
2	3197473	3213159	0.0124315		2	3043059	3043348	0
2	3213180	3213796	0		2	3197160	3197473	0
2	3213835	3320965	0.0360123		2	3213159	3213180	0
2	3320967	3327378	0.0062393		2	3213796	3213835	0
2	3327453	3330223	0		2	3320965	3320967	0
2	3332282	3332720	0.401826		2	3327378	3327453	0
3	1	100	1		2	3330223	3332282	0
3	1643	8396	0.0509403		2	3332720	3341473	0
3	8807	9256	0		3	0	1	1
3	10273	13705	0.0588578		3	100	1643	0.0576798
3	13721	19450	0		3	8396	8807	0
3	19706	36037	0.123262		3	9256	10273	0
3	36294	40798	0		3	13705	13721	0
3	40802	50683	0		3	19450	19706	0
3	50984	53827	0		3	36037	36294	0
3	53830	53977	0		3	40798	40802	0
3	60268	153212	0.0196247		3	50683	50984	0
3	153264	170610	0.128041		3	53827	53830	0
3	170694	195866	0.0288416		3	53977	60268	0
3	196127	262315	0.0023418		3	153212	153264	0
3	262492	275006	0		3	170610	170694	0
3	275044	313701	0.0174354		3	195866	196127	0
3	314065	345847	0.0658234		3	262315	262492	0
3	346041	357768	0.210966		3	275006	275044	0
3	358548	494170	0.0502278		3	313701	314065	0
3	494922	568348	0.0232615		3	345847	346041	0
3	568722	649161	0.0446798		3	357768	358548	0.447436
3	649297	649733	0		3	494170	494922	0
3	649978	812925	0.0711152		3	568348	568722	0
3	812945	868605	0.0238771		3	649161	649297	0
3	868625	926084	0.0364956		3	649733	649978	0
3	926213	1142020	0.0403601		3	812925	812945	0
3	1142727	1146638	0		3	868605	868625	0
3	1146705	1166894	0.0016841		3	926084	926213	1
3	1166903	1197361	0.0216364		3	1142020	1142727	0
3	1199303	1199511	0		3	1146638	1146705	0
3	1199542	1240332	0.0043638		3	1166894	1166903	0
3	1240996	1295354	0.0187829		3	1197361	1199303	0.118949
3	1295487	1295705	0		3	1199511	1199542	0
3	1295951	1296432	0		3	1240332	1240996	0
3	1296548	1346153	0.0068138		3	1295354	1295487	0
3	1352183	1469444	0.0518672		3	1295705	1295951	0
3	1470698	1477133	0		3	1296432	1296548	0
3	1477310	1578690	0.098116		3	1346153	1352183	0
3	1579202	1718706	0.021985		3	1469444	1470698	0
3	1718727	1848072	0.0425297		3	1477133	1477310	0
3	1848174	1904384	0.0114392		3	1578690	1579202	0
3	1905017	1925165	0.0217391		3	1718706	1718727	1
3	1925288	1969531	0.0479624		3	1848072	1848174	0
3	1969536	1984757	0		3	1904384	1905017	0
3	1984761	1987597	0		3	1925165	1925288	0
3	1988116	2002528	0		3	1969531	1969536	0
3	2002533	2130560	0.043444		3	1984757	1984761	0
3	2130728	2138088	0		3	1987597	1988116	0
3	2138232	2187619	0.0357382		3	2002528	2002533	0
3	2187835	2226549	0.0336312		3	2130560	2130728	0
3	2226812	2240646	0		3	2138088	2138232	0
3	2240671	2293027	0.0015471		3	2187619	2187835	0
3	2293112	2311214	0		3	2226549	2226812	0
3	2311332	2339548	0.0265098		3	2240646	2240671	0
3	2339556	2376500	0.0054136		3	2293027	2293112	0
3	2376660	2380071	0		3	2311214	2311332	0
3	2380083	2413051	0.0046409		3	2339548	2339556	0
3	2413257	2591773	0.0319411		3	2376500	2376660	0
3	2592010	2596596	0.0268208		3	2380071	2380083	0
3	2597401	2598759	0.147275		3	2413051	2413257	0
3	2598801	2600797	0.130762		3	2591773	2592010	0
3	2601192	2602609	0		3	2596596	2597401	0
3	2603250	2622983	0		3	2598759	2598801	0
3	2623424	2634617	0.0299294		3	2600797	2601192	0
3	2634933	2635124	0		3	2602609	2603250	0
3	2635275	2726283	0.0105925		3	2622983	2623424	0
3	2726393	2810949	0.110022		3	2634617	2634933	0
3	2811109	2957718	0.0373647		3	2635124	2635275	0
3	2957961	2964453	0		3	2726283	2726393	0
3	2964458	2997024	0.0061107		3	2810949	2811109	0
3	2997904	3055349	0.0005919		3	2957718	2957961	0
3	3055373	3057661	0		3	2964453	2964458	0
3	3057712	3074235	0.0199722		3	2997024	2997904	0
3	3074341	3190508	0.0466914		3	3055349	3055373	0
3	3190514	3190867	0		3	3057661	3057712	0
3	3191050	3194315	0		3	3074235	3074341	0
3	3194718	3195015	0		3	3190508	3190514	0
3	3199267	3200563	0		3	3190867	3191050	0
3	3200567	3201311	0		3	3194315	3194718	0
3	3204002	3204853	0		3	3195015	3199267	0
3	3207305	3207415	0		3	3200563	3200567	0
4	1	15339	0.0770635		3	3201311	3204002	0
4	15467	19164	0		3	3204853	3207305	0
4	19583	144571	0.0545332		3	3207415	3226611	0.0831423
4	144659	220993	0.041528		4	0	1	0
4	221191	246313	0.081562		4	15339	15467	0
4	246373	252888	0.153338		4	19164	19583	0
4	254045	260315	0.0633174		4	144571	144659	0
4	260333	260747	0		4	220993	221191	0
4	260982	261911	0		4	246313	246373	1
4	261949	310272	0.0624961		4	252888	254045	0
4	310557	316463	0		4	260315	260333	0
4	316565	336552	0.0122079		4	260747	260982	0
4	337083	337729	0		4	261911	261949	0
4	338299	350408	0		4	310272	310557	0
4	351113	363865	0.0853984		4	316463	316565	0
4	364055	369231	0		4	336552	337083	0
4	369233	387492	0.0321485		4	337729	338299	0
4	387512	390988	0		4	350408	351113	0
4	391587	392394	0		4	363865	364055	0
4	392879	393938	0		4	369231	369233	0
4	394210	396116	0		4	387492	387512	0
4	396268	396750	0		4	390988	391587	0
4	397083	399576	0		4	392394	392879	0
4	399644	401516	0.0229701		4	393938	394210	0
4	401716	488170	0.0176857		4	396116	396268	0
4	488340	505655	0.0080277		4	396750	397083	0
4	505917	545138	0.0149155		4	399576	399644	0
4	545142	549743	0		4	401516	401716	0
4	549820	645524	0.0986479		4	488170	488340	0
4	645760	702856	0.0643653		4	505655	505917	0
4	706682	709675	0		4	545138	545142	0
4	710186	774053	0.0127139		4	549743	549820	0
4	774264	775772	0		4	645524	645760	0
4	776187	777654	0		4	702856	706682	0.0326712
4	778210	829268	0.009166		4	709675	710186	0
4	831287	864269	0.145049		4	774053	774264	0
4	866153	874465	0.417108		4	775772	776187	0
4	876198	921233	0.0790718		4	777654	778210	0
4	921236	947542	0.0075648		4	829268	831287	0
4	947697	990797	0.0074942		4	864269	866153	0.435244
4	990850	1235476	0.0064343		4	874465	876198	0
4	1235722	1236158	0		4	921233	921236	0
4	1236369	1319665	0.0080796		4	947542	947697	0
4	1321397	1340057	0.0077706		4	990797	990850	0
4	1340082	1362408	0		4	1235476	1235722	0
4	1363765	1418327	0.0390198		4	1236158	1236369	0
4	1418450	1587261	0.0175403		4	1319665	1321397	0
4	1587345	1595650	0		4	1340057	1340082	0
4	1595852	1630490	0.0631676		4	1362408	1363765	0
4	1631546	1645601	0		4	1418327	1418450	0
4	1645603	1739967	0.0340702		4	1587261	1587345	0
4	1740145	1790991	0.0025174		4	1595650	1595852	0
4	1791026	1852138	0.0072981		4	1630490	1631546	0
4	1852668	1901213	0.135771		4	1645601	1645603	0
4	1901345	1901877	0		4	1739967	1740145	0
4	1902263	1902401	1		4	1790991	1791026	0
4	1902725	1949155	0.0171872		4	1852138	1852668	0
4	1949172	1986760	0		4	1901213	1901345	0.613636
4	1987066	2057001	0.0102667		4	1901877	1902263	0.233161
4	2057135	2101789	0.001702		4	1902401	1902725	1
4	2101895	2172000	0.046573		4	1949155	1949172	0
4	2172234	2273917	0.0026848		4	1986760	1987066	0
4	2274082	2287591	0.0103635		4	2057001	2057135	0
4	2288814	2347462	0.0466171		4	2101789	2101895	0
4	2347743	2400839	0.0980676		4	2172000	2172234	0
4	2400891	2422574	0.0307614		4	2273917	2274082	0
4	2422734	2423019	0		4	2287591	2288814	0
4	2423066	2423343	0		4	2347462	2347743	0
4	2423919	2427889	0		4	2400839	2400891	0
4	2428173	2433476	0.46634		4	2422574	2422734	0
4	2434961	2437105	0		4	2423019	2423066	0
4	2437198	2438199	0		4	2423343	2423919	0
4	2438724	2447619	0		4	2427889	2428173	0
4	2447687	2448234	0		4	2433476	2434961	0
4	2448237	2449609	0		4	2437105	2437198	0
4	2449874	2451403	0		4	2438199	2438724	0
4	2451454	2456005	0		4	2447619	2447687	0
4	2457190	2461038	0		4	2448234	2448237	0
4	2463328	2468071	0		4	2449609	2449874	0
4	2468106	2468473	0		4	2451403	2451454	0
5	5342	12745	0.0270161		4	2456005	2457190	0.163713
5	17321	21081	0.126862		4	2461038	2463328	0
5	21698	105337	0.0119203		4	2468071	2468106	0
5	105492	262316	0.173054		4	2468473	2468882	0
5	262356	351939	0.121094		5	0	5342	0.726694
5	351982	436719	0.0613899		5	12745	17321	0.617351
5	436841	516849	0.0073743		5	21081	21698	0
5	516866	654696	0.023558		5	105337	105492	0
5	655218	657865	0.075935		5	262316	262356	0
5	659036	661538	0.0927258		5	351939	351982	0
5	661617	769025	0.0089006		5	436719	436841	0
5	769605	785097	0.109863		5	516849	516866	0
5	785203	823587	0		5	654696	655218	0
5	823606	1015872	0.116198		5	657865	659036	0
5	1016216	1058540	0.0132549		5	661538	661617	1
5	1058572	1127154	0.0105275		5	769025	769605	0
5	1127441	1136698	0.032624		5	785097	785203	0
5	1136735	1323547	0.002639		5	823587	823606	0
5	1326180	1327677	0		5	1015872	1016216	0
5	1327679	1327852	0		5	1058540	1058572	0
5	1327882	1397194	0.0357225		5	1127154	1127441	0
5	1397353	1444928	0.0208092		5	1136698	1136735	0
5	1445299	1453708	0		5	1323547	1326180	0
5	1453752	1470353	0.0127101		5	1327677	1327679	0
5	1470531	1477861	0.027558		5	1327852	1327882	0
5	1478279	1537573	0.0042163		5	1397194	1397353	0
5	1537778	1564424	0		5	1444928	1445299	0
5	1565137	1580056	0		5	1453708	1453752	0
5	1580103	1620042	0.0055334		5	1470353	1470531	0
5	1620883	1736219	0.0029046		5	1477861	1478279	0
5	1736475	1740830	0		5	1537573	1537778	0
5	1740859	1755438	0.0057617		5	1564424	1565137	0
5	1755688	1810746	0.0038505		5	1580056	1580103	0
5	1810754	1869646	0.0614175		5	1620042	1620883	0
5	1869849	1875492	0.259259		5	1736219	1736475	0
5	1879722	1882872	0.0790476		5	1740830	1740859	0
5	1884218	2110079	0.0209908		5	1755438	1755688	0
5	2110814	2118110	0		5	1810746	1810754	0
5	2118137	2119266	0		5	1869646	1869849	1
5	2119776	2138164	0.0029911		5	1875492	1879722	0.021513
5	2138339	2155299	0		5	1882872	1884218	0
5	2155505	2350513	0.0171224		5	2110079	2110814	0
5	2350655	2365785	0		5	2118110	2118137	0
5	2367640	2370244	0		5	2119266	2119776	0
5	2370491	2370743	0		5	2138164	2138339	0
5	2370761	2383283	0		5	2155299	2155505	0
5	2383855	2518095	0.0347065		5	2350513	2350655	0
5	2518097	2518680	0		5	2365785	2367640	0
5	2519328	2540497	0.0236667		5	2370244	2370491	0
5	2541074	2541755	0		5	2370743	2370761	0
5	2548792	2562368	0.0140689		5	2383283	2383855	0
5	2562374	2600789	0.0238969		5	2518095	2518097	0
5	2601252	2605459	0.0470644		5	2518680	2519328	0
5	2606172	2720830	0.0589143		5	2540497	2541074	0
5	2721007	2735775	0.006636		5	2541755	2548792	0
5	2742065	2773182	0		5	2562368	2562374	0
5	2773464	2773613	0		5	2600789	2601252	0
5	2780145	2938929	0.0614105		5	2605459	2606172	0.279102
6	5003	11802	0.0791293		5	2720830	2721007	0
6	11804	18412	0		5	2735775	2742065	0.0082671
6	18984	19166	0		5	2773182	2773464	0
6	19251	32619	0		5	2773613	2780145	0.0690447
6	34354	35439	0		5	2938929	2959378	0
6	36998	44167	0.0230158		6	0	5003	0.0387767
6	45562	46049	0		6	11802	11804	0
6	46491	49393	0		6	18412	18984	0
6	52833	53269	0		6	19166	19251	0
6	53276	111022	0.0048835		6	32619	34354	0
6	112859	139592	0.0018703		6	35439	36998	0
6	139594	230915	0.0709913		6	44167	45562	0
6	230937	357411	0.0182172		6	46049	46491	0
6	359246	526925	0.049225		6	49393	52833	0
6	563127	622066	0.0366311		6	53269	53276	0
6	622433	735764	0.0033265		6	111022	112859	0
6	736318	969727	0.0230625		6	139592	139594	0
6	969914	984217	0.0048242		6	230915	230937	0
6	984219	989721	0.0074518		6	357411	359246	0
6	990526	991482	0		6	526925	563127	0.0061046
6	991488	998611	0		6	622066	622433	0
6	998987	1180873	0.0760971		6	735764	736318	0
6	1180899	1204413	0.0201582		6	969727	969914	0
6	1204670	1235022	0.0039866		6	984217	984219	0
6	1242524	1386470	0.0702694		6	989721	990526	0
6	1386886	1391522	0.0191976		6	991482	991488	0
6	1391909	1392600	0		6	998611	998987	0
6	1392764	1462431	0.0093875		6	1180873	1180899	0
6	1462510	1769234	0.0288794		6	1204413	1204670	0
6	1769323	1832617	0.0412203		6	1235022	1242524	0.0990403
6	1832754	1895945	0.0077701		6	1386470	1386886	0
6	1896079	1931296	0.0528722		6	1391522	1391909	0
6	1931779	2002859	0.0346792		6	1392600	1392764	0
6	2003129	2008587	0		6	1462431	1462510	0
6	2008590	2063471	0.0073249		6	1769234	1769323	0
6	2063587	2246992	0.0396063		6	1832617	1832754	0
6	2247021	2278705	0.0048289		6	1895945	1896079	0
6	2278710	2281445	0.0709324		6	1931296	1931779	0
6	2281514	2319703	0.0896331		6	2002859	2003129	0
6	2319718	2326812	0		6	2008587	2008590	0
6	2326916	2330523	0.0540615		6	2063471	2063587	0
6	2330641	2356167	0.337068		6	2246992	2247021	0
6	2356507	2387141	0.1246		6	2278705	2278710	0
6	2387275	2449438	0.0937213		6	2281445	2281514	0
6	2449518	2449793	0		6	2319703	2319718	0
6	2451677	2452371	0		6	2326812	2326916	0
6	2475999	2477594	0.140439		6	2330523	2330641	0
6	2487109	2487311	0		6	2356167	2356507	0
6	2487466	2488126	0		6	2387141	2387275	1
6	2488463	2493544	0		6	2449438	2449518	0
6	2498640	2499468	0		6	2449793	2451677	0
6	2504094	2505941	0		6	2452371	2475999	0.480489
6	2506216	2509079	0		6	2477594	2487109	0.0160799
6	2511347	2589590	0		6	2487311	2487466	0
6	2589593	2659342	0		6	2488126	2488463	0
6	2659504	2663351	0		6	2493544	2498640	0
6	2664135	2671989	0		6	2499468	2504094	0
6	2672414	2673037	0		6	2505941	2506216	0
6	2675191	2675636	0		6	2509079	2511347	0
6	2681535	2681842	0		6	2589590	2589593	0
6	2683950	2684078	0		6	2659342	2659504	0
6	2684825	2691486	0		6	2663351	2664135	0
6	2691701	2692006	0		6	2671989	2672414	0
6	2692925	2693360	0		6	2673037	2675191	0
6	2694564	2704212	0		6	2675636	2681535	0
6	2706453	2706800	0		6	2681842	2683950	0
6	2706803	2709269	0		6	2684078	2684825	0
6	2719934	2720377	0		6	2691486	2691701	0
6	2723242	2723616	0		6	2692006	2692925	0
7	9237	13590	0		6	2693360	2694564	0
7	13964	14979	0		6	2704212	2706453	0
7	16814	19063	0		6	2706800	2706803	0
7	19198	21279	0.018741		6	2709269	2719934	0
7	21973	22110	0		6	2720377	2723242	0
7	25007	213612	0.0304287		6	2723616	2725906	0
7	213772	287276	0.0539426		7	0	9237	0.257443
7	287308	338962	0.0514578		7	13590	13964	0
7	339058	344669	0.0001782		7	14979	16814	0
7	344756	404069	0.0111611		7	19063	19198	0.0148148
7	404072	406629	0		7	21279	21973	0
7	406754	519643	0.0690324		7	22110	25007	0
7	519771	539476	0		7	213612	213772	0
7	539510	550102	0		7	287276	287308	0
7	550128	652243	0.0744651		7	338962	339058	0.78125
7	652394	657476	0		7	344669	344756	0
7	657987	659661	0		7	404069	404072	0
7	659669	665216	0		7	406629	406754	0
7	665304	666565	0		7	519643	519771	0
7	683327	740912	0.028306		7	539476	539510	0
7	741429	801089	0.0602078		7	550102	550128	0
7	801131	801233	0		7	652243	652394	0
7	801244	844768	0.0201039		7	657476	657987	0
7	845127	888575	0.0571718		7	659661	659669	0
7	888577	907213	0.0197467		7	665216	665304	0
7	907335	987606	0.0017939		7	666565	683327	0
7	987910	1038860	0.0326398		7	740912	741429	0.676983
7	1038938	1197109	0.0319275		7	801089	801131	0
7	1197151	1373482	0.0217092		7	801233	801244	0
7	1373515	1484636	0.0689339		7	844768	845127	0
7	1484799	1518293	0.0025378		7	888575	888577	0
7	1518310	1764864	0.0384216		7	907213	907335	0
7	1765006	1798183	0.0031347		7	987606	987910	0
7	1800210	1800431	0		7	1038860	1038938	0
7	1800437	1801577	0		7	1197109	1197151	0
7	1803312	1803731	0		7	1373482	1373515	0
7	1804971	1806551	0		7	1484636	1484799	0
7	1812427	1812894	0		7	1518293	1518310	0
7	1813744	1814237	0		7	1764864	1765006	0
7	1814668	1821527	0.0309083		7	1798183	1800210	0
7	1838509	1838946	0		7	1800431	1800437	0
7	1839756	1840140	0		7	1801577	1803312	0
7	1855737	1856163	0		7	1803731	1804971	0
7	1856794	1857698	0		7	1806551	1812427	0
7	1860559	1861714	1		7	1812894	1813744	0
7	1862048	1862947	1		7	1814237	1814668	0
7	1865827	1867497	0.572455		7	1821527	1838509	0.0369803
7	1870326	1871942	0		7	1838946	1839756	0
7	1872165	1872823	0		7	1840140	1855737	0.0235943
7	1873455	1873916	0		7	1856163	1856794	0
7	1874025	1877841	0.052935		7	1857698	1860559	0.153443
7	1877865	1878732	0.123414		7	1861714	1862048	0.622754
7	1882077	1898511	0.0174638		7	1862947	1865827	0.0309028
7	1899030	1900608	0		7	1867497	1870326	0.205019
7	1900842	1954807	0.101955		7	1871942	1872165	0
7	1955334	2039290	0.0579947		7	1872823	1873455	0
7	2039676	2117206	0.0745389		7	1873916	1874025	0
7	2117222	2119968	0		7	1877841	1877865	0
7	2121462	2121914	0		7	1878732	1882077	0.0355755
7	2122820	2202433	0.0236394		7	1898511	1899030	0
7	2202521	2209458	0		7	1900608	1900842	0
7	2209664	2216052	0		7	1954807	1955334	0
7	2216420	2216586	0		7	2039290	2039676	0.448186
7	2217005	2332411	0.059243		7	2117206	2117222	0
7	2332714	2449325	0.219045		7	2119968	2121462	0
7	2449682	2450160	0		7	2121914	2122820	0
7	2450165	2554305	0		7	2202433	2202521	0
7	2554402	2633993	0		7	2209458	2209664	0
7	2634566	2645574	0		7	2216052	2216420	0
8	1	334	0.405405		7	2216586	2217005	0
8	506	1328	0.946472		7	2332411	2332714	0
8	1633	6540	0.25535		7	2449325	2449682	0
8	6933	13428	0		7	2450160	2450165	0
8	13499	15361	0		7	2554305	2554402	0
8	15635	35246	0		7	2633993	2634566	0
8	35684	36966	0		7	2645574	2652353	0
8	43107	47657	0		8	0	1	0
8	47698	123875	0.0037413		8	334	506	0
8	125240	125566	0		8	1328	1633	0.373771
8	132962	133158	0		8	6540	6933	0
8	133802	147422	0.0030837		8	13428	13499	0
8	147468	178488	0.0959703		8	15361	15635	0
8	178811	206857	0.0768381		8	35246	35684	0
8	206965	463871	0.0885304		8	36966	43107	0
8	464120	490298	0.0153946		8	47657	47698	0
8	490434	499377	0		8	123875	125240	0
8	499427	519954	0.020607		8	125566	132962	0
8	520302	553405	0.0723197		8	133158	133802	0
8	553536	555984	0		8	147422	147468	0
8	556152	563522	0.141927		8	178488	178811	0
8	563629	599600	0.03589		8	206857	206965	0
8	599701	621307	0.0054152		8	463871	464120	0
8	621309	621949	0		8	490298	490434	0
8	622184	645982	0.0150853		8	499377	499427	0
8	646071	649195	0.0454545		8	519954	520302	0
8	649448	665147	0		8	553405	553536	0
8	665184	679192	0		8	555984	556152	0
8	679335	692350	0.0152132		8	563522	563629	1
8	692543	833322	0.0104135		8	599600	599701	0
8	833763	833917	0		8	621307	621309	0
8	834319	835238	0		8	621949	622184	0
8	835848	836290	0		8	645982	646071	0
8	839237	839732	0		8	649195	649448	0
8	840749	841338	0		8	665147	665184	0
8	843359	849710	0		8	679192	679335	0
8	849984	857816	0		8	692350	692543	0
8	858773	858963	0		8	833322	833763	0
8	859525	863149	0		8	833917	834319	0
8	868356	869002	0		8	835238	835848	0
8	873001	919004	0.0061735		8	836290	839237	0
8	919381	972373	0.0210787		8	839732	840749	0
8	972375	992241	0.0932246		8	841338	843359	0
8	993305	1015852	0.08245		8	849710	849984	0
8	1015895	1079837	0.0871884		8	857816	858773	0
8	1079891	1099180	0.191871		8	858963	859525	0
8	1099191	1145548	0.0257566		8	863149	868356	0.10313
8	1145728	1362025	0.0030375		8	869002	873001	0.0497624
8	1364565	1374957	0		8	919004	919381	0
8	1375260	1390414	0.0229642		8	972373	972375	0
8	1390417	1412279	0.0070442		8	992241	993305	0
8	1412475	1484380	0.0007649		8	1015852	1015895	0
8	1484618	1489409	0.0064705		8	1079837	1079891	0
8	1490288	1490845	0		8	1099180	1099191	1
8	1490858	1534320	0.0217891		8	1145548	1145728	0.716667
8	1534499	1597316	0.0020854		8	1362025	1364565	0
8	1597333	1648277	0.10119		8	1374957	1375260	0
8	1648488	1666503	0.0111574		8	1390414	1390417	0
8	1667684	1676951	0.216575		8	1412279	1412475	0
8	1677090	1702160	0.237056		8	1484380	1484618	0.121849
8	1702598	1774671	0.0864818		8	1489409	1490288	0
8	1775058	1936033	0.0442926		8	1490845	1490858	0
8	1936066	1989554	0.0131805		8	1534320	1534499	0
8	1991827	1998180	0.0086573		8	1597316	1597333	0
8	1998352	2098170	0.099441		8	1648277	1648488	0
8	2098221	2104783	0		8	1666503	1667684	0
8	2104806	2187887	0.0111819		8	1676951	1677090	1
8	2188081	2189741	0		8	1702160	1702598	0
8	2189820	2191812	0		8	1774671	1775058	0
8	2191865	2193880	0		8	1936033	1936066	0
8	2193986	2196516	0		8	1989554	1991827	0
8	2197033	2197206	0		8	1998180	1998352	0
8	2197338	2197976	0		8	2098170	2098221	0
8	2198103	2204677	0		8	2104783	2104806	0
8	2204835	2205143	0		8	2187887	2188081	0
8	2206184	2262149	0.073671		8	2189741	2189820	0
8	2262151	2270785	0		8	2191812	2191865	0
8	2270858	2340007	0.0595092		8	2193880	2193986	0
8	2340057	2352411	0		8	2196516	2197033	0
8	2352493	2391914	0		8	2197206	2197338	0
8	2392347	2568366	0		8	2197976	2198103	0
8	2569070	2578126	0		8	2204677	2204835	0
8	2578130	2595494	0		8	2205143	2206184	0
8	2605238	2605540	0		8	2262149	2262151	0
8	2605755	2606198	0		8	2270785	2270858	0
8	2608056	2608589	0		8	2340007	2340057	0
9	7311	10541	0		8	2352411	2352493	0
9	11378	12492	0		8	2391914	2392347	0
9	13578	14681	0		8	2568366	2569070	0
9	15121	15290	0		8	2578126	2578130	0
9	15727	73651	0.0099095		8	2595494	2605238	0
9	73656	124612	0.0929822		8	2605540	2605755	0
9	124699	152609	0.0034396		8	2606198	2608056	0
9	153045	221688	0.0162726		8	2608589	2617329	0
9	221876	262625	0.0905789		9	0	7311	0.1164
9	262737	280068	0		9	10541	11378	0
9	280078	281790	0		9	12492	13578	0
9	290193	290524	0		9	14681	15121	0
9	290970	299607	0		9	15290	15727	0
9	300447	305621	0		9	73651	73656	0
9	305977	327116	0		9	124612	124699	0
9	327616	329117	0		9	152609	153045	0
9	329579	335887	0.0182308		9	221688	221876	0
9	337659	411487	0.0026955		9	262625	262737	0
9	411682	420058	0		9	280068	280078	0
9	420134	422764	0		9	281790	290193	0.0568844
9	422900	480751	0.0479508		9	290524	290970	0
9	480781	484726	0.0240811		9	299607	300447	0
9	484893	614621	0.0105143		9	305621	305977	0
9	614623	617010	0		9	327116	327616	0
9	617152	623831	0		9	329117	329579	0
9	628507	629156	0		9	335887	337659	0.113431
9	629349	684310	0.0529648		9	411487	411682	0
9	684336	690480	0		9	420058	420134	0
9	690641	692157	0		9	422764	422900	0
9	693733	719511	0.054853		9	480751	480781	0
9	719854	725299	0.128742		9	484726	484893	0
9	725582	728046	0		9	614621	614623	0
9	728150	764701	0.0292194		9	617010	617152	0
9	764760	768703	0		9	623831	628507	0
9	768889	781654	0.0208382		9	629156	629349	0
9	787714	858281	0.0055975		9	684310	684336	0
9	858283	972729	0.0065184		9	690480	690641	0
9	972803	1106753	0.0096753		9	692157	693733	0
9	1106755	1114000	0.0278813		9	719511	719854	1
9	1114004	1133520	0.109397		9	725299	725582	0
9	1133609	1193740	0.0679516		9	728046	728150	0
9	1193897	1243935	0.0111715		9	764701	764760	0
9	1243937	1327543	0.0270076		9	768703	768889	0.0483871
9	1327556	1345523	0.0235988		9	781654	787714	0.0519802
9	1345657	1375243	0.0119313		9	858281	858283	0
9	1375334	1510730	0.0489601		9	972729	972803	0
9	1511224	1588022	0.0093752		9	1106753	1106755	0
9	1588050	1589952	0		9	1114000	1114004	0
9	1590090	1601525	0.294622		9	1133520	1133609	0.438202
9	1601596	1620944	0.0102336		9	1193740	1193897	0
9	1620959	1624118	0.137702		9	1243935	1243937	0
9	1624268	1672246	0.0217391		9	1327543	1327556	0
9	1672502	1690024	0		9	1345523	1345657	0
9	1690287	1751502	0.0738708		9	1375243	1375334	0
9	1751525	1795863	0.0054806		9	1510730	1511224	0
9	1796062	1841300	0.101684		9	1588022	1588050	0
9	1841788	1872323	0.232946		9	1589952	1590090	0
9	1872659	1944745	0.013581		9	1601525	1601596	0
9	1945330	1959666	0.0055804		9	1620944	1620959	0
9	1959769	1990983	0.0063113		9	1624118	1624268	0
9	1991692	1994029	0		9	1672246	1672502	0
9	1994223	1996076	0		9	1690024	1690287	0
9	1996216	1996326	0		9	1751502	1751525	0
9	1998701	1999472	0		9	1795863	1796062	0
9	2004556	2004745	0		9	1841300	1841788	0
9	2005066	2009584	0		9	1872323	1872659	0
9	2009880	2010240	0		9	1944745	1945330	0
9	2010679	2012002	0		9	1959666	1959769	0
9	2012429	2013308	0		9	1990983	1991692	0
9	2013513	2027989	0		9	1994029	1994223	0
9	2028229	2102706	0.0133867		9	1996076	1996216	0
9	2103301	2126564	0.090702		9	1996326	1998701	0
9	2126585	2131526	0		9	1999472	2004556	0
9	2132254	2132434	0		9	2004745	2005066	0
9	2133036	2135459	0		9	2009584	2009880	0
9	2135552	2171092	0		9	2010240	2010679	0
9	2171139	2224379	0		9	2012002	2012429	0
9	2224640	2237668	0		9	2013308	2013513	0
9	2237851	2248487	0		9	2027989	2028229	0
9	2250113	2254708	0		9	2102706	2103301	0
9	2255563	2280072	0		9	2126564	2126585	0
9	2281537	2373195	0		9	2131526	2132254	0
9	2373231	2392628	0		9	2132434	2133036	0
9	2392744	2404415	0		9	2135459	2135552	0
9	2404758	2491889	0		9	2171092	2171139	0
9	2491918	2493151	0		9	2224379	2224640	0
9	2493246	2493650	0		9	2237668	2237851	0
9	2494005	2497564	0		9	2248487	2250113	0
9	2498094	2498594	0		9	2254708	2255563	0
9	2499975	2505569	0		9	2280072	2281537	0
9	2512092	2517544	0		9	2373195	2373231	0
9	2517710	2524629	0		9	2392628	2392744	0
9	2526262	2535925	0		9	2404415	2404758	0
9	2537993	2539620	0		9	2491889	2491918	0
9	2546914	2547190	0		9	2493151	2493246	0
10	1	25390	0.0061444		9	2493650	2494005	0
10	25509	49365	0.0084675		9	2497564	2498094	0
10	49814	50246	0		9	2498594	2499975	0
10	56595	58602	0		9	2505569	2512092	0
10	58605	62512	0		9	2517544	2517710	0
10	75723	247013	0.0136669		9	2524629	2526262	0
10	247296	386381	0.0096056		9	2535925	2537993	0
10	386425	413568	0.0203736		9	2539620	2546914	0
10	413680	466816	0.0074714		9	2547190	2547566	0
10	466969	496703	0		10	0	1	0
10	496933	548599	0.0039484		10	25390	25509	0
10	548658	614061	0.0564959		10	49365	49814	0
10	614065	643425	0.0266349		10	50246	56595	0
10	643431	702968	0.0392361		10	58602	58605	0
10	703668	706329	0		10	62512	75723	0.0241465
10	708686	708954	0		10	247013	247296	0.109541
10	710914	717515	0		10	386381	386425	0
10	717532	718712	0		10	413568	413680	0
10	730532	734753	0		10	466816	466969	0
10	735169	815469	0.006538		10	496703	496933	0
10	817118	1130413	0.0133261		10	548599	548658	0
10	1132302	1134627	0.0202151		10	614061	614065	0
10	1135219	1164609	0.0194964		10	643425	643431	0
10	1164611	1471939	0.0149124		10	702968	703668	0
10	1472484	1513715	0.0830443		10	706329	708686	0
10	1513991	1631399	0.0970632		10	708954	710914	0
10	1631444	1643561	0		10	717515	717532	0
10	1643629	1671721	0.0732237		10	718712	730532	0
10	1671748	1716429	0.0820483		10	734753	735169	0
10	1736140	1814876	0.0022353		10	815469	817118	0
10	1815022	1821034	0		10	1130413	1132302	0
10	1821036	1891718	0.0120964		10	1134627	1135219	0
10	1891720	1898991	0.0343832		10	1164609	1164611	0
10	1899143	1914742	0.0806462		10	1471939	1472484	0
10	1914837	1934221	0.0862567		10	1513715	1513991	0
10	1934266	2040270	0.0782989		10	1631399	1631444	0
10	2040523	2067044	0.0164775		10	1643561	1643629	0
10	2067310	2112126	0.0055337		10	1671721	1671748	0
10	2112152	2120603	0		10	1716429	1736140	0.121303
10	2120706	2120944	0		10	1814876	1815022	0
10	2121154	2155422	0		10	1821034	1821036	0
10	2156423	2230903	0		10	1891718	1891720	0
10	2230919	2231494	0		10	1898991	1899143	0
10	2236833	2241590	0		10	1914742	1914837	1
10	2241596	2242982	0		10	1934221	1934266	0
10	2243159	2254901	0		10	2040270	2040523	0.055336
10	2259080	2259620	0		10	2067044	2067310	0
10	2259707	2268558	0		10	2112126	2112152	0
10	2268743	2270533	0		10	2120603	2120706	0
10	2270647	2357829	0		10	2120944	2121154	0
10	2358000	2367624	0		10	2155422	2156423	0
10	2380097	2381407	0		10	2230903	2230919	0
10	2385795	2387851	0		10	2231494	2236833	0
10	2388108	2388691	0		10	2241590	2241596	0
10	2389149	2393841	0		10	2242982	2243159	0
11	8552	9382	0		10	2254901	2259080	0
11	21893	22684	0		10	2259620	2259707	0
11	26813	33641	0		10	2268558	2268743	0
11	33762	72940	0.0486242		10	2270533	2270647	0
11	73116	111045	0.0173218		10	2357829	2358000	0
11	111211	230170	0.0966552		10	2367624	2380097	0
11	230316	246999	0.02038		10	2381407	2385795	0
11	247106	250437	0		10	2387851	2388108	0
11	250625	252822	0		10	2388691	2389149	0
11	253031	288431	0.0096328		10	2393841	2419276	0
11	288497	362119	0.0097933		11	0	8552	0.141838
11	362206	363160	0		11	9382	21893	0
11	363233	364004	0		11	22684	26813	0
11	364809	368799	0		11	33641	33762	0
11	368939	369538	0		11	72940	73116	0
11	369821	389138	0		11	111045	111211	0
11	389500	399726	0.0228828		11	230170	230316	0
11	400326	645279	0.03061		11	246999	247106	0
11	645982	681143	0.0034982		11	250437	250625	0
11	681155	692000	0		11	252822	253031	0
11	694065	714439	0.0096692		11	288431	288497	0
11	714703	804560	0.0255295		11	362119	362206	0
11	805121	805292	0		11	363160	363233	0
11	811352	811517	0		11	364004	364809	0
11	811724	812168	0		11	368799	368939	0
11	812717	813160	0		11	369538	369821	0
11	813509	820134	0.0108679		11	389138	389500	0
11	820164	831057	0.009272		11	399726	400326	0
11	833896	835331	0		11	645279	645982	0
11	837402	847862	0.0508604		11	681143	681155	0
11	847870	851317	0.0565709		11	692000	694065	0
11	852316	854680	0		11	714439	714703	0
11	855035	917109	0.0008377		11	804560	805121	0.197861
11	917400	1012840	0.0328898		11	805292	811352	0
11	1012867	1160789	0.0470991		11	811517	811724	0
11	1160793	1189299	0.0115414		11	812168	812717	0
11	1189388	1203574	0.026223		11	813160	813509	0
11	1203666	1217080	0.0040256		11	820134	820164	0
11	1217143	1222014	0		11	831057	833896	0
11	1222071	1232430	0.0127425		11	835331	837402	0
11	1232690	1267166	0.0423193		11	847862	847870	0
11	1267371	1268102	0		11	851317	852316	0
11	1268486	1333683	0.010568		11	854680	855035	0
11	1334062	1334283	0		11	917109	917400	0
11	1337911	1338862	0		11	1012840	1012867	0
11	1339087	1347333	0.0540868		11	1160789	1160793	0
11	1347432	1347628	0		11	1189299	1189388	0
11	1348107	1354723	0		11	1203574	1203666	0
11	1354960	1355164	0		11	1217080	1217143	0
11	1358703	1361179	0		11	1222014	1222071	0
11	1364734	1366494	0		11	1232430	1232690	0
11	1368906	1369071	0		11	1267166	1267371	0
11	1369682	1375222	0		11	1268102	1268486	0
11	1390117	1395341	0		11	1333683	1334062	0
11	1395766	1396878	0		11	1334283	1337911	0
11	1398798	1402484	0		11	1338862	1339087	0
11	1404457	1405457	0		11	1347333	1347432	0
11	1405532	1411334	0.0687694		11	1347628	1348107	0
11	1411862	1413061	0		11	1354723	1354960	0
11	1413063	1414933	0.964706		11	1355164	1358703	0
11	1415096	1459460	0.0370345		11	1361179	1364734	0
11	1459490	1522147	0.0009895		11	1366494	1368906	0
11	1522166	1525814	0.0339912		11	1369071	1369682	0
11	1525818	1608312	0.160472		11	1375222	1390117	0.0134273
11	1608337	1866799	0.0564957		11	1395341	1395766	0
11	1866816	1877118	0.251408		11	1396878	1398798	0
11	1877124	1888066	0.390239		11	1402484	1404457	0
11	1888069	1919682	0.0149622		11	1405457	1405532	0
11	1924607	1940244	0.130012		11	1411334	1411862	0
11	1940247	1943951	0		11	1413061	1413063	0
11	1944437	2008781	0.0109878		11	1414933	1415096	0.0858896
11	2009033	2047113	0.0857931		11	1459460	1459490	0
11	2047182	2077721	0.142113		11	1522147	1522166	0
11	2077895	2178812	0		11	1525814	1525818	0
11	2178937	2188037	0		11	1608312	1608337	0
11	2188163	2305781	0		11	1866799	1866816	0
11	2311943	2317506	0		11	1877118	1877124	0
11	2318447	2318585	0		11	1888066	1888069	0
11	2322157	2324194	0		11	1919682	1924607	0
11	2324358	2326437	0		11	1940244	1940247	0
11	2326578	2330562	0		11	1943951	1944437	0
11	2332689	2333285	0		11	2008781	2009033	0
11	2334020	2334405	0		11	2047113	2047182	1
11	2334776	2337735	0		11	2077721	2077895	0
11	2337742	2338055	0		11	2178812	2178937	0
11	2338185	2340350	0		11	2188037	2188163	0
11	2341509	2342178	0		11	2305781	2311943	0
11	2342657	2347694	0		11	2317506	2318447	0
11	2347831	2348305	0		11	2318585	2322157	0
11	2358599	2359685	0		11	2324194	2324358	0
12	960	3580	0.248473		11	2326437	2326578	0
12	3638	4018	1		11	2330562	2332689	0
12	4514	7464	0.348475		11	2333285	2334020	0
12	9304	11543	0		11	2334405	2334776	0
12	11564	16297	0		11	2337735	2337742	0
12	16515	21286	0.0825823		11	2338055	2338185	0
12	21966	22844	0		11	2340350	2341509	0
12	23958	24428	0		11	2342178	2342657	0
12	26222	30746	0.0128205		11	2347694	2347831	0
12	30760	36322	0.0355987		11	2348305	2358599	0
12	36722	37402	0.638235		11	2359685	2359939	0
12	40658	41041	0		12	0	960	0.692708
12	41088	61385	0		12	3580	3638	1
12	66059	182195	0.0172556		12	4018	4514	1
12	182204	288273	0.0280761		12	7464	9304	0
12	291288	346965	0.116278		12	11543	11564	0
12	347781	478850	0.0368661		12	16297	16515	0
12	478937	579925	0.0314097		12	21286	21966	0
12	580244	589670	0.119669		12	22844	23958	0
12	589862	651253	0.0646675		12	24428	26222	0
12	651463	756749	0.0734666		12	30746	30760	0
12	757167	759920	0		12	36322	36722	0.485
12	760203	763621	0		12	37402	40658	0.0878378
12	766004	788767	0		12	41041	41088	0
12	788838	892261	0.0186612		12	61385	66059	0
12	892415	902641	0.0319773		12	182195	182204	0
12	902647	908574	0.0163658		12	288273	291288	0
12	909256	909537	0		12	346965	347781	0
12	909541	940831	0.014062		12	478850	478937	0
12	940931	941248	0		12	579925	580244	0
12	941544	1131458	0.0384806		12	589670	589862	0
12	1133263	1243988	0.0607722		12	651253	651463	0
12	1244005	1257359	0.0401378		12	756749	757167	0
12	1257674	1259127	0		12	759920	760203	0
12	1259249	1335272	0.0109967		12	763621	766004	0.0339908
12	1335366	1457541	0.0409822		12	788767	788838	0
12	1457996	1458438	0		12	892261	892415	0
12	1458648	1459364	0		12	902641	902647	0
12	1459513	1460658	0		12	908574	909256	0
12	1462925	1463806	0		12	909537	909541	0
12	1463969	1465626	0		12	940831	940931	0
12	1473176	1473852	0		12	941248	941544	0
12	1473890	1475532	0		12	1131458	1133263	0
12	1489633	1532362	0.0150015		12	1243988	1244005	0
12	1532529	1585528	0.0128116		12	1257359	1257674	0
12	1585632	1607723	0.0106831		12	1259127	1259249	0
12	1607758	1666258	0.0216068		12	1335272	1335366	0
12	1666440	1690555	0.113498		12	1457541	1457996	0
12	1690585	1694793	0		12	1458438	1458648	0
12	1694801	1766820	0.0640942		12	1459364	1459513	0
12	1766908	1787725	0.0254119		12	1460658	1462925	0
12	1787877	1790058	0		12	1463806	1463969	0
12	1790581	1805783	0.0136166		12	1465626	1473176	0
12	1806143	1808985	0		12	1473852	1473890	0
12	1808995	1810819	0		12	1475532	1489633	0.0326218
12	1810841	1816016	0		12	1532362	1532529	0
12	1816086	1836984	0		12	1585528	1585632	0
12	1842839	1844928	0		12	1607723	1607758	0
12	1845100	1878719	0.0138612		12	1666258	1666440	0
12	1878931	1880428	0		12	1690555	1690585	0
12	1880577	1923169	0		12	1694793	1694801	0
12	1928528	2009013	0		12	1766820	1766908	0
12	2009150	2037940	0		12	1787725	1787877	0
12	2038431	2052995	0		12	1790058	1790581	0
12	2053222	2100527	0		12	1805783	1806143	0
12	2103966	2105421	0		12	1808985	1808995	0
12	2108403	2111714	0		12	1810819	1810841	0
12	2111739	2118116	0		12	1816016	1816086	0
12	2118119	2118525	0		12	1836984	1842839	0
12	2118753	2224418	0		12	1844928	1845100	0
12	2224455	2231786	0		12	1878719	1878931	0
12	2232436	2236659	0		12	1880428	1880577	0
12	2238200	2239612	0		12	1923169	1928528	0
12	2240335	2336218	0		12	2009013	2009150	0
12	2336468	2342422	0		12	2037940	2038431	0
12	2342424	2342831	0		12	2052995	2053222	0
12	2342858	2343929	0		12	2100527	2103966	0
12	2344070	2349500	0		12	2105421	2108403	0
13	1	1261	0.194444		12	2111714	2111739	0
13	1920	2200	0		12	2118116	2118119	0
13	8877	9711	1		12	2118525	2118753	0
13	10095	17486	0.132864		12	2224418	2224455	0
13	17493	52365	0.0085455		12	2231786	2232436	0
13	53100	53319	0		12	2236659	2238200	0
13	53553	53760	0		12	2239612	2240335	0
13	53836	60158	0		12	2336218	2336468	0
13	60501	63625	0.0316901		12	2342422	2342424	0
13	63731	64178	0		12	2342831	2342858	0
13	64243	64531	0		12	2343929	2344070	0
13	66878	69297	0		12	2349500	2352958	0
13	69739	70452	0		13	0	1	0
13	74017	74651	0		13	1261	1920	0.0880121
13	74669	85666	0		13	2200	8877	0.140632
13	86003	86663	0		13	9711	10095	0.182292
13	86889	87017	0		13	17486	17493	0
13	87512	89357	0		13	52365	53100	0
13	91389	91863	0		13	53319	53553	0
13	93718	98805	0		13	53760	53836	0
13	100660	102278	0		13	60158	60501	0
13	102575	103076	0		13	63625	63731	0.103774
13	103532	122427	0.0027521		13	64178	64243	0
13	122541	301354	0.08458		13	64531	66878	0
13	301433	304764	0		13	69297	69739	0
13	304777	304964	0		13	70452	74017	0
13	306599	311021	0		13	74651	74669	0
13	311398	381911	0.138755		13	85666	86003	0
13	382053	397898	0.133102		13	86663	86889	0
13	398082	453183	0.108401		13	87017	87512	0
13	453228	471849	0.0038666		13	89357	91389	0.0959646
13	471881	531327	0.150725		13	91863	93718	0
13	531329	567970	0.118938		13	98805	100660	0
13	568491	570603	0		13	102278	102575	0
13	571268	634073	0.0069899		13	103076	103532	0
13	634113	654916	0.126664		13	122427	122541	0
13	654921	665967	0.005794		13	301354	301433	0
13	666700	671994	0		13	304764	304777	0
13	672855	764994	0.0154983		13	304964	306599	0
13	765570	791690	0		13	311021	311398	0
13	791910	796235	0		13	381911	382053	0.830986
13	796490	810711	0		13	397898	398082	0
13	810831	838473	0.0686275		13	453183	453228	0
13	838476	867450	0.0852834		13	471849	471881	0
13	867666	918059	0.0099617		13	531327	531329	0
13	918226	932103	0.0286085		13	567970	568491	0
13	932105	997572	0.0108604		13	570603	571268	0
13	1001726	1001941	0		13	634073	634113	0
13	1008315	1053117	0.0082139		13	654916	654921	0
13	1053220	1097307	0		13	665967	666700	0
13	1097879	1102939	0.0395257		13	671994	672855	0
13	1103386	1110242	0		13	764994	765570	0
13	1110437	1111671	0		13	791690	791910	0
13	1111681	1115924	0		13	796235	796490	0
13	1116472	1117052	0		13	810711	810831	0
13	1118908	1174495	0.0180978		13	838473	838476	0
13	1174632	1201963	0.0581025		13	867450	867666	0
13	1202078	1214524	0		13	918059	918226	0
13	1214879	1252145	0.0170397		13	932103	932105	0
13	1252230	1363098	0.0124923		13	997572	1001726	0.0113144
13	1363196	1411429	0.105301		13	1001941	1008315	0
13	1411510	1419939	0		13	1053117	1053220	0
13	1420022	1420436	0		13	1097307	1097879	0
13	1420513	1473626	0.0585921		13	1102939	1103386	0
13	1473832	1477304	0.09447		13	1110242	1110437	0
13	1478551	1483776	0		13	1111671	1111681	0
13	1484499	1484629	0		13	1115924	1116472	0
13	1484780	1484982	0		13	1117052	1118908	0
13	1485647	1487381	0.115917		13	1174495	1174632	0
13	1487457	1495861	0.0232032		13	1201963	1202078	0
13	1495863	1501560	0		13	1214524	1214879	0
13	1503766	1560082	0.0165672		13	1252145	1252230	0
13	1560147	1565500	0.471511		13	1363098	1363196	0
13	1565556	1590879	0.0081349		13	1411429	1411510	0
13	1591180	1596805	0		13	1419939	1420022	0
13	1597333	1600334	0		13	1420436	1420513	0
13	1600520	1602742	0		13	1473626	1473832	0
13	1602898	1617116	0		13	1477304	1478551	0
13	1617118	1618365	0		13	1483776	1484499	0
13	1618367	1621044	0		13	1484629	1484780	0
13	1621196	1621438	0		13	1484982	1485647	0
13	1622455	1629560	0		13	1487381	1487457	0
13	1629563	1631454	0		13	1495861	1495863	0
13	1631564	1631854	0		13	1501560	1503766	0
13	1631950	1725989	0.113378		13	1560082	1560147	0
13	1726025	1770238	0.0097483		13	1565500	1565556	0
13	1776138	1776312	0		13	1590879	1591180	0
13	1776598	1776930	0		13	1596805	1597333	0
13	1776933	1780661	0.0324571		13	1600334	1600520	0
13	1780830	1836432	0.0249451		13	1602742	1602898	0
13	1841821	1842621	0.68125		13	1617116	1617118	0
13	1843071	1854706	0.173098		13	1618365	1618367	0
13	1854964	1860121	0		13	1621044	1621196	0
13	1860241	1866987	0		13	1621438	1622455	0
13	1868823	1888842	0		13	1629560	1629563	0
13	1888851	2032878	0		13	1631454	1631564	0
13	2033292	2046681	0		13	1631854	1631950	0
13	2046693	2208525	0		13	1725989	1726025	0
13	2209519	2209739	0		13	1770238	1776138	0
13	2212630	2212850	0		13	1776312	1776598	0
13	2219125	2219335	0		13	1776930	1776933	0
13	2219570	2220177	0		13	1780661	1780830	0.0769231
13	2220783	2222090	0		13	1836432	1841821	0.376137
13	2222348	2228512	0		13	1842621	1843071	0
13	2228523	2229395	0		13	1854706	1854964	0
13	2229597	2230017	0		13	1860121	1860241	0
13	2230192	2235835	0		13	1866987	1868823	0
13	2236079	2236352	0		13	1888842	1888851	0
13	2236605	2236805	0		13	2032878	2033292	0
13	2238071	2248479	0		13	2046681	2046693	0
13	2248892	2253298	0		13	2208525	2209519	0
14	12234	14782	0		13	2209739	2212630	0
14	14913	17064	0.695955		13	2212850	2219125	0
14	19767	19966	0		13	2219335	2219570	0
14	21620	25984	0.136114		13	2220177	2220783	0
14	34382	34718	1		13	2222090	2222348	0
14	34927	35332	0		13	2228512	2228523	0
14	35336	41608	0.536033		13	2229395	2229597	0
14	41888	42053	0.193939		13	2230017	2230192	0
14	42411	44048	0.0555895		13	2235835	2236079	0
14	44306	46278	0		13	2236352	2236605	0
14	46658	47007	0.383954		13	2236805	2238071	0
14	47015	49185	0		13	2248479	2248892	0
14	49190	49542	0		13	2253298	2257609	0
14	49919	113950	0.077931		14	0	12234	0.0332679
14	114098	135926	0.0519974		14	14782	14913	0
14	136210	137643	0.0969993		14	17064	19767	0.571217
14	137710	190406	0.0503264		14	19966	21620	0.224909
14	191128	204183	0.211183		14	25984	34382	0.534294
14	204239	259255	0.0207758		14	34718	34927	0.411483
14	260564	262502	0.0288958		14	35332	35336	0
14	262854	263050	0		14	41608	41888	0.739286
14	263183	263510	0.211009		14	42053	42411	0.310056
14	263843	268495	0		14	44048	44306	0
14	268890	269089	0		14	46278	46658	0
14	269216	269494	0		14	47007	47015	0
14	278243	280132	0		14	49185	49190	0
14	282718	283951	0		14	49542	49919	0
14	284273	377157	0.0258494		14	113950	114098	0
14	377708	378732	0		14	135926	136210	0
14	379778	385597	0		14	137643	137710	0
14	385602	496953	0.0123124		14	190406	191128	0
14	497111	568980	0.209214		14	204183	204239	0
14	569221	569648	0		14	259255	260564	0
14	570176	575218	0.142007		14	262502	262854	0
14	575590	645917	0.0804527		14	263050	263183	0
14	646007	650568	0		14	263510	263843	0.684685
14	650580	794554	0.0302555		14	268495	268890	0
14	794583	1007805	0.0094502		14	269089	269216	0
14	1007832	1013217	0		14	269494	278243	0.0290319
14	1013231	1185974	0.0326149		14	280132	282718	0
14	1187829	1191202	0.053365		14	283951	284273	0
14	1195457	1196546	0		14	377157	377708	0
14	1197325	1197696	0		14	378732	379778	0
14	1197969	1249159	0.0129713		14	385597	385602	0
14	1250029	1253606	0		14	496953	497111	0
14	1254021	1254453	0.173611		14	568980	569221	0
14	1256118	1256253	0		14	569648	570176	0
14	1259028	1260680	0		14	575218	575590	0
14	1261074	1273265	0		14	645917	646007	0
14	1273487	1292548	0.002833		14	650568	650580	0
14	1292613	1293959	0		14	794554	794583	0
14	1294403	1342295	0.0715777		14	1007805	1007832	0
14	1342453	1364440	0.20171		14	1013217	1013231	0
14	1364618	1377188	0.0164678		14	1185974	1187829	0
14	1379062	1389735	0.0290453		14	1191202	1195457	0.0145711
14	1389744	1416553	0.0229774		14	1196546	1197325	0
14	1416558	1438291	0.0296324		14	1197696	1197969	0
14	1438489	1438684	0		14	1249159	1250029	0
14	1439203	1440948	0		14	1253606	1254021	0.0891566
14	1441312	1446486	0		14	1254453	1256118	0
14	1447401	1464464	0.0313544		14	1256253	1259028	0
14	1464471	1501774	0.0082031		14	1260680	1261074	0
14	1501808	1560755	0.0122992		14	1273265	1273487	0
14	1560871	1571356	0.0225083		14	1292548	1292613	0
14	1577414	1616182	0.0229313		14	1293959	1294403	0
14	1616311	1689619	0.0943008		14	1342295	1342453	0
14	1689792	1705087	0.120824		14	1364440	1364618	0
14	1712487	1713896	0		14	1377188	1379062	0
14	1714105	1770203	0.0129595		14	1389735	1389744	0
14	1770325	1823721	0.0079781		14	1416553	1416558	0
14	1823837	1876061	0		14	1438291	1438489	0
14	1876435	1892512	0		14	1438684	1439203	0
14	1892596	1895542	0		14	1440948	1441312	0
14	1895645	1898764	0		14	1446486	1447401	0
14	1898923	1901474	0		14	1464464	1464471	0
14	1903658	1908088	0		14	1501774	1501808	0
14	1908448	1998511	0		14	1560755	1560871	0
14	1998530	2014451	0		14	1571356	1577414	0
14	2014852	2027227	0		14	1616182	1616311	0
14	2027437	2056012	0		14	1689619	1689792	0
14	2056014	2104826	0		14	1705087	1712487	0
14	2108118	2133466	0		14	1713896	1714105	0
14	2133642	2136069	0		14	1770203	1770325	0
15	1	100	0.484849		14	1823721	1823837	0
15	3215	3602	0.49354		14	1876061	1876435	0
15	32345	35444	0.127783		14	1892512	1892596	0
15	35968	36299	0		14	1895542	1895645	0
15	37232	37820	0		14	1898764	1898923	0
15	41684	45710	0		14	1901474	1903658	0
15	46106	46322	0		14	1908088	1908448	0
15	46338	48062	0		14	1998511	1998530	0
15	49557	51142	0		14	2014451	2014852	0
15	52097	52582	0		14	2027227	2027437	0
15	52593	54304	0		14	2056012	2056014	0
15	55380	59624	0		14	2104826	2108118	0
15	60417	60651	0		14	2133466	2133642	0
15	61757	66827	0		14	2136069	2138025	0
15	66831	67259	0		15	0	1	0
15	67317	104111	0.0907213		15	100	3215	0.684109
15	104218	237214	0.0268655		15	3602	32345	0.0612671
15	237324	237464	0		15	35444	35968	0
15	238262	242558	0		15	36299	37232	0
15	243250	254087	0		15	37820	41684	0
15	254374	277395	0.0417879		15	45710	46106	0
15	277526	305282	0.0729212		15	46322	46338	0
15	305295	309281	0		15	48062	49557	0
15	309599	319597	0		15	51142	52097	0
15	319794	373817	0.156656		15	52582	52593	0
15	373910	374273	0		15	54304	55380	0
15	374276	409229	0.0411982		15	59624	60417	0
15	409233	412280	0.0278963		15	60651	61757	0
15	412332	504218	0.0392769		15	66827	66831	0
15	504235	651344	0.077847		15	67259	67317	0
15	651653	716643	0.0092168		15	104111	104218	0
15	718839	746144	0.0242813		15	237214	237324	0
15	746410	776550	0.211082		15	237464	238262	0
15	782449	791149	0.411954		15	242558	243250	0
15	791611	865376	0.0111299		15	254087	254374	0
15	865825	867983	0		15	277395	277526	0
15	868144	946031	0.0285927		15	305282	305295	0
15	946205	1012442	0.0086508		15	309281	309599	0
15	1012857	1070104	0.0482121		15	319597	319794	0
15	1070237	1136942	0.0804737		15	373817	373910	0
15	1137056	1384962	0.0944995		15	374273	374276	0
15	1385091	1393825	0		15	409229	409233	0
15	1393899	1447900	0.0152405		15	412280	412332	0
15	1449234	1503343	0.0168918		15	504218	504235	0
15	1503517	1517719	0.0368962		15	651344	651653	0
15	1518040	1582259	0.108986		15	716643	718839	0
15	1582559	1680820	0.106919		15	746144	746410	0
15	1680923	1681073	0		15	776550	782449	0.328361
15	1681265	1742261	0.0598072		15	791149	791611	0
15	1742389	1746999	0		15	865376	865825	0
15	1747448	1750024	0		15	867983	868144	0
15	1750043	1754986	0		15	946031	946205	0
15	1767140	1767567	0		15	1012442	1012857	0
15	1768816	1772332	0		15	1070104	1070237	0
15	1773297	1774044	0		15	1136942	1137056	0
15	1774060	1775856	0		15	1384962	1385091	0
15	1775872	1777056	0		15	1393825	1393899	0
15	1778589	1808031	0		15	1447900	1449234	0.0697151
15	1808369	1808826	0		15	1503343	1503517	0
15	1809413	1814622	0		15	1517719	1518040	0
15	1814725	1816075	0		15	1582259	1582559	0
15	1816107	1827975	0		15	1680820	1680923	0
15	1828078	1867940	0		15	1681073	1681265	0
15	1867960	1963300	0		15	1742261	1742389	0
15	1964466	1968583	0		15	1746999	1747448	0
15	1969592	1969791	0		15	1750024	1750043	0
15	1970478	1971042	0		15	1754986	1767140	0.0912457
15	1971184	1973137	0		15	1767567	1768816	0
15	1973161	1973513	0		15	1772332	1773297	0
15	1973855	1974003	0		15	1774044	1774060	0
15	1974566	1987319	0		15	1775856	1775872	0
15	1987380	1994921	0		15	1777056	1778589	0
15	1996133	1996456	0		15	1808031	1808369	0
15	1996507	1997443	0		15	1808826	1809413	0
15	1997446	2002932	0		15	1814622	1814725	0
15	2002936	2010363	0		15	1816075	1816107	0
15	2010656	2011024	0		15	1827975	1828078	0
15	2011120	2016903	0		15	1867940	1867960	0
16	1	110	1		15	1963300	1964466	0
16	186	1336	0.586087		15	1968583	1969592	0
16	8273	9309	0		15	1969791	1970478	0
16	10604	11574	0		15	1971042	1971184	0
16	12458	25171	0		15	1973137	1973161	0
16	25200	29825	0		15	1973513	1973855	0
16	30123	34668	0		15	1974003	1974566	0
16	37800	38215	0		15	1987319	1987380	0
16	41949	42450	0		15	1994921	1996133	0
16	43285	43472	0		15	1996456	1996507	0
16	44979	55380	0		15	1997443	1997446	0
16	55950	58386	0		15	2002932	2002936	0
16	60039	60213	0		15	2010363	2010656	0
16	64730	69447	0		15	2011024	2011120	0
16	72042	79420	0		15	2016903	2027721	0
16	79875	103306	0.0141266		16	0	1	1
16	103571	108150	0		16	110	186	1
16	113440	116543	0		16	1336	8273	0.510595
16	116980	117552	0		16	9309	10604	0
16	117554	145520	0.140885		16	11574	12458	0
16	146026	146225	0		16	25171	25200	0
16	147069	152243	0.0550831		16	29825	30123	0
16	153981	154259	0		16	34668	37800	0
16	154642	165116	0.213386		16	38215	41949	0
16	165128	210682	0.0105369		16	42450	43285	0
16	210684	289256	0.0498778		16	43472	44979	0
16	289315	296710	0.0275862		16	55380	55950	0
16	296750	317386	0.0166214		16	58386	60039	0
16	317416	317635	0		16	60213	64730	0
16	317686	321912	0		16	69447	72042	0
16	322094	342333	0		16	79420	79875	0
16	342521	399982	0.0650528		16	103306	103571	0
16	400189	403569	0		16	108150	113440	0
16	403877	404956	0		16	116543	116980	0
16	404987	405256	0		16	117552	117554	0
16	405476	408518	0		16	145520	146026	0
16	408702	463547	0.0060717		16	146225	147069	0
16	463704	525096	0.0056848		16	152243	153981	0
16	525119	526110	0.558022		16	154259	154642	0
16	526268	556109	0.153447		16	165116	165128	0
16	562161	596481	0.0051573		16	210682	210684	0
16	597270	597634	0		16	289256	289315	0
16	597656	628299	0.0125314		16	296710	296750	0
16	628616	649246	0.0149297		16	317386	317416	0
16	649288	649640	0		16	317635	317686	0
16	649745	653886	0		16	321912	322094	0
16	654090	698786	0.0131555		16	342333	342521	0
16	698902	699376	0		16	399982	400189	0
16	699388	732835	0.0169223		16	403569	403877	0
16	733240	735675	0.0459959		16	404956	404987	0
16	736943	737710	0		16	405256	405476	0
16	737880	754716	0.061119		16	408518	408702	0
16	755027	881688	0.0344858		16	463547	463704	0
16	881844	907790	0.0707624		16	525096	525119	0
16	908008	908434	0		16	526110	526268	1
16	908618	926070	0.0226335		16	556109	562161	0
16	930747	934917	0.14988		16	596481	597270	0
16	934946	988351	0.110271		16	597634	597656	0
16	988365	992992	0.396801		16	628299	628616	0
16	993001	1069218	0.025388		16	649246	649288	0
16	1069327	1111800	0.0242272		16	649640	649745	0
16	1112001	1168795	0.0034159		16	653886	654090	0
16	1170790	1232830	0.15764		16	698786	698902	0
16	1232911	1262053	0		16	699376	699388	0
16	1262297	1272497	0		16	732835	733240	0
16	1272727	1287437	0		16	735675	736943	0.0701893
16	1287596	1317173	0.0811441		16	737710	737880	0
16	1317214	1349211	0.0962903		16	754716	755027	1
16	1349307	1421632	0.0592879		16	881688	881844	0
16	1422174	1540335	0		16	907790	908008	0
16	1540523	1587642	0		16	908434	908618	0
16	1587889	1676051	0		16	926070	930747	0
16	1676543	1683035	0		16	934917	934946	0
16	1683153	1780873	0		16	988351	988365	1
16	1781128	1922099	0		16	992992	993001	0
16	1922703	1923576	0		16	1069218	1069327	0
16	1923581	1923862	0		16	1111800	1112001	0
16	1923949	1926079	0		16	1168795	1170790	0
16	1926113	1929647	0		16	1232830	1232911	0
16	1930646	1939554	0		16	1262053	1262297	0
16	1943632	1944045	0		16	1272497	1272727	0
16	1945645	1945946	0		16	1287437	1287596	0
16	1946411	1947822	0		16	1317173	1317214	0
17	1376	1801	0		16	1349211	1349307	0
17	2554	2996	0		16	1421632	1422174	0
17	21103	21709	0		16	1540335	1540523	0
17	21994	22599	0		16	1587642	1587889	0
17	22617	22978	0		16	1676051	1676543	0
17	28233	29212	0		16	1683035	1683153	0
17	31172	33357	0		16	1780873	1781128	0
17	34001	38223	0		16	1922099	1922703	0
17	42099	48737	0		16	1923576	1923581	0
17	60546	62422	0		16	1923862	1923949	0
17	120133	120552	0		16	1926079	1926113	0
17	121033	122263	0		16	1929647	1930646	0
17	128046	128276	0		16	1939554	1943632	0
17	130281	130724	0		16	1944045	1945645	0
17	133668	134286	0		16	1945946	1946411	0
17	149475	149837	0		16	1947822	1969743	0
17	149975	150218	0		17	0	1376	0
17	165656	166775	0		17	1801	2554	0
17	184281	184718	0		17	2996	21103	0
17	205327	205521	0		17	21709	21994	0
17	219017	221118	0		17	22599	22617	0
17	222023	222484	0		17	22978	28233	0
17	232795	233262	0		17	29212	31172	0
17	233351	233690	0		17	33357	34001	0
17	235547	236321	0		17	38223	42099	0
17	237623	237904	0		17	48737	60546	0
17	245959	246701	0		17	62422	120133	0
18	23394	23597	0		17	120552	121033	0
18	23601	24037	0		17	122263	128046	0
18	24188	24694	0		17	128276	130281	0
18	24980	25359	0		17	130724	133668	0
18	33037	33716	0		17	134286	149475	0
18	35730	42204	0		17	149837	149975	0
18	52718	53444	0		17	150218	165656	0
18	62458	62590	0		17	166775	184281	0
18	63206	63688	0		17	184718	205327	0
18	123387	123821	0		17	205521	219017	0
18	125301	136565	0		17	221118	222023	0
18	138569	139175	0		17	222484	232795	0
18	140202	140640	0		17	233262	233351	0
18	171590	172037	0		17	233690	235547	0
18	172373	172785	0		17	236321	237623	0
18	173574	173723	0		17	237904	245959	0
18	182537	183044	0		17	246701	247158	0
18	183047	183316	0		18	0	23394	0
18	188719	194090	0		18	23597	23601	0
18	194817	195013	0		18	24037	24188	0
18	202154	202669	0		18	24694	24980	0
18	202743	203179	0		18	25359	33037	0
					18	33716	35730	0
					18	42204	52718	0
					18	53444	62458	0
					18	62590	63206	0
					18	63688	123387	0
					18	123821	125301	0
					18	136565	138569	0
					18	139175	140202	0
					18	140640	171590	0
					18	172037	172373	0
					18	172785	173574	0
					18	173723	182537	0
					18	183044	183047	0
					18	183316	188719	0
					18	194090	194817	0
					18	195013	202154	0
					18	202669	202743	0
					18	203179	208766	0

## Sheet: Bcin_vs_BCDW
Repetitive contents of conserved vs PAV regions in Bcin relative to the BCDW assembly
COV regions					PAV regions
SequenceID	start	end	repeat_coverage%		SequenceID	start	end	repeat_coverage%
1	547	23848	0		1	0	547	0.583181
1	23949	30385	0		1	23848	23949	0
1	31044	37630	0		1	30385	31044	0
1	37894	38352	0		1	37630	37894	0
1	38354	153834	0.0323346		1	38352	38354	0
1	153847	155775	0		1	153834	153847	0
1	155953	184478	0.0010868		1	155775	155953	0
1	184487	332399	0.0239264		1	184478	184487	0
1	332495	333262	0		1	332399	332495	0
1	333355	335370	0		1	333262	333355	0
1	335860	421001	0.0105002		1	335370	335860	0
1	421133	454117	0.020131		1	421001	421133	0
1	454122	492710	0.0068156		1	454117	454122	0
1	493112	514438	0.0952828		1	492710	493112	0
1	514985	522852	0		1	514438	514985	0
1	522914	523853	0.916933		1	522852	522914	0
1	524419	699452	0.074843		1	523853	524419	1
1	699470	757476	0.0072234		1	699452	699470	0
1	757538	757752	0		1	757476	757538	0
1	758045	759838	0		1	757752	758045	0
1	760358	768082	0		1	759838	760358	0
1	768226	837166	0.0246881		1	768082	768226	0
1	837272	1028354	0.0486074		1	837166	837272	1
1	1028369	1150530	0.0259575		1	1028354	1028369	0
1	1150773	1195391	0.0023309		1	1150530	1150773	0
1	1195595	1200359	0.367548		1	1195391	1195595	0
1	1200618	1201058	0.131818		1	1200359	1200618	1
1	1201270	1201529	0		1	1201058	1201270	0
1	1201595	1263956	0.122368		1	1201529	1201595	0
1	1264596	1264947	0		1	1263956	1264596	0
1	1265024	1270211	0.100829		1	1264947	1265024	0
1	1270906	1273834	0.913251		1	1270211	1270906	1
1	1273895	1279040	0		1	1273834	1273895	0
1	1279044	1279934	0		1	1279040	1279044	0
1	1280290	1280429	0		1	1279934	1280290	0
1	1281166	1285510	0		1	1280429	1281166	0
1	1285516	1301158	0		1	1285510	1285516	0
1	1301978	1353852	0.0137256		1	1301158	1301978	0
1	1354412	1389388	0.0125515		1	1353852	1354412	0.353571
1	1390725	1392195	0		1	1389388	1390725	0
1	1392328	1396415	0.0846587		1	1392195	1392328	0
1	1396658	1396795	1		1	1396415	1396658	1
1	1398081	1400631	0.816471		1	1396795	1398081	0.993002
1	1402278	1407635	0.0356543		1	1400631	1402278	0.88646
1	1407834	1414040	0.0377054		1	1407635	1407834	0
1	1414046	1414940	0		1	1414040	1414046	0
1	1414976	1422702	0		1	1414940	1414976	0
1	1427965	1432208	0.0176762		1	1422702	1427965	0
1	1432361	1433026	0		1	1432208	1432361	0
1	1433171	1433628	0		1	1433026	1433171	0
1	1433961	1434350	0		1	1433628	1433961	0
1	1436901	1438758	0		1	1434350	1436901	0
1	1443690	1445065	0		1	1438758	1443690	0
1	1445080	1445522	0		1	1445065	1445080	0
1	1445926	1446154	0		1	1445522	1445926	0
1	1447081	1447341	0		1	1446154	1447081	0
1	1447856	1450755	0		1	1447341	1447856	0
1	1450771	1464976	0.139528		1	1450755	1450771	0
1	1465092	1594813	0.0382513		1	1464976	1465092	0
1	1594930	1595515	0		1	1594813	1594930	0
1	1595547	1600617	0.0080868		1	1595515	1595547	0
1	1600841	1601444	0		1	1600617	1600841	0
1	1601643	1604435	0.188754		1	1601444	1601643	0
1	1604438	1620201	0.115841		1	1604435	1604438	0
1	1620448	1689105	0.0768603		1	1620201	1620448	0
1	1689195	1699937	0		1	1689105	1689195	0
1	1700132	1761055	0.0432349		1	1699937	1700132	0
1	1761059	1960168	0.0083874		1	1761055	1761059	0
1	1962357	2046395	0.0476451		1	1960168	1962357	0
1	2046599	2152581	0.0518107		1	2046395	2046599	0
1	2152592	2198845	0.0986747		1	2152581	2152592	1
1	2198854	2208845	0.0037033		1	2198845	2198854	0
1	2209042	2360540	0.017789		1	2208845	2209042	0
1	2360646	2393373	0.0019861		1	2360540	2360646	0
1	2394406	2550598	0.0152313		1	2393373	2394406	0
1	2550797	2691865	0.0313749		1	2550598	2550797	0.0753769
1	2691922	2853904	0.031522		1	2691865	2691922	0
1	2853964	2860015	0		1	2853904	2853964	0
1	2861854	2977061	0.0825731		1	2860015	2861854	0
1	2977162	3003554	0.0306532		1	2977061	2977162	0
1	3003737	3026731	0.0893711		1	3003554	3003737	0.355191
1	3026743	3118528	0.007267		1	3026731	3026743	0
1	3118550	3132256	0		1	3118528	3118550	0
1	3132347	3260359	0.0215527		1	3132256	3132347	0
1	3260463	3355877	0.0223342		1	3260359	3260463	0
1	3355885	3378256	0.0157794		1	3355877	3355885	0
1	3378379	3390821	0		1	3378256	3378379	0
1	3390825	3415188	0.077905		1	3390821	3390825	0
1	3415253	3471965	0.0535865		1	3415188	3415253	0
1	3472024	3472229	0		1	3471965	3472024	0
1	3472354	3525109	0.0042081		1	3472229	3472354	0
1	3525333	3556806	0.0155054		1	3525109	3525333	0
1	3556885	3677336	0.0414691		1	3556806	3556885	1
1	3677603	3678957	0		1	3677336	3677603	0
1	3683610	3755971	0.0867456		1	3678957	3683610	0.0150441
1	3757825	3785720	0.0258469		1	3755971	3757825	0
1	3785828	3797968	0		1	3785720	3785828	0
1	3797996	3835695	0.0878007		1	3797968	3797996	0
1	3835728	3855314	0		1	3835695	3835728	0
1	3855895	3857396	0		1	3855314	3855895	0
1	3865087	3866531	0.0803324		1	3857396	3865087	0
1	3867104	3953257	0.003192		1	3866531	3867104	0
1	3953378	4003685	0		1	3953257	3953378	0
1	4005924	4008783	0		1	4003685	4005924	0
1	4010001	4010332	0		1	4008783	4010001	0
1	4011619	4012532	0		1	4010332	4011619	0
1	4018436	4021278	0		1	4012532	4018436	0
1	4021871	4025548	0		1	4021278	4021871	0
1	4025821	4026018	0		1	4025548	4025821	0
1	4026199	4036221	0		1	4026018	4026199	0
1	4036454	4044253	0		1	4036221	4036454	0
1	4044528	4051690	0		1	4044253	4044528	0
1	4051819	4074514	0		1	4051690	4051819	0
1	4075012	4080599	0		1	4074514	4075012	0
1	4083685	4084273	0		1	4080599	4083685	0
1	4086246	4094688	0		1	4084273	4086246	0
1	4094706	4099319	0		1	4094688	4094706	0
1	4099945	4100383	0		1	4099319	4099945	0
2	36	1080	0.116858		1	4100383	4109373	0
2	2170	2648	0.627615		2	0	36	0.888889
2	2943	7730	0.124295		2	1080	2170	0.622936
2	7740	9134	0.268293		2	2648	2943	0.942373
2	9216	15963	0		2	7730	7740	0
2	15985	19304	0		2	9134	9216	0
2	19461	42065	0.002035		2	15963	15985	0
2	42422	80116	0.0037937		2	19304	19461	0
2	80782	82393	0		2	42065	42422	0
2	82548	82777	0		2	80116	80782	0
2	83524	83740	0		2	82393	82548	0
2	84965	85669	0		2	82777	83524	0
2	86147	86343	0		2	83740	84965	0
2	86723	93153	0		2	85669	86147	0
2	93159	428269	0.0255021		2	86343	86723	0
2	428372	470664	0.049773		2	93153	93159	0
2	471158	482691	0.397555		2	428269	428372	0
2	483285	491631	0		2	470664	471158	0
2	491644	584784	0.0023942		2	482691	483285	0
2	587049	683268	0.131034		2	491631	491644	0
2	683313	809963	0.0156415		2	584784	587049	0
2	810111	811139	0		2	683268	683313	0
2	811234	890785	0.004098		2	809963	810111	0
2	890957	999834	0.0117105		2	811139	811234	0
2	1000147	1006417	0		2	890785	890957	0
2	1007549	1009636	0		2	999834	1000147	0
2	1010163	1010495	0		2	1006417	1007549	0
2	1010575	1011413	0		2	1009636	1010163	0
2	1011901	1012184	0		2	1010495	1010575	0
2	1012284	1129537	0.0175859		2	1011413	1011901	0
2	1129827	1164659	0.0014355		2	1012184	1012284	0
2	1164996	1206376	0.0105123		2	1129537	1129827	0.0137931
2	1206507	1206821	0		2	1164659	1164996	0
2	1207092	1232896	0.003139		2	1206376	1206507	0
2	1232976	1326997	0.049925		2	1206821	1207092	0
2	1327454	1361022	0.0086094		2	1232896	1232976	0
2	1361024	1387457	0.0108955		2	1326997	1327454	0
2	1387459	1387732	0		2	1361022	1361024	0
2	1387838	1473805	0.0026871		2	1387457	1387459	0
2	1473905	1519115	0.0124309		2	1387732	1387838	0
2	1519410	1521009	0		2	1473805	1473905	0
2	1521239	1525029	0		2	1519115	1519410	0
2	1526224	1526656	0		2	1521009	1521239	0
2	1527431	1527581	0		2	1525029	1526224	0
2	1527677	1540718	0		2	1526656	1527431	0
2	1540891	1588359	0		2	1527581	1527677	0
2	1588680	1842995	0.0032361		2	1540718	1540891	0
2	1843066	2156068	0.0071309		2	1588359	1588680	0
2	2156351	2198385	0.0141552		2	1842995	1843066	0
2	2199056	2199408	0		2	2156068	2156351	0
2	2200231	2318953	0.0533936		2	2198385	2199056	0
2	2319014	2376896	0.0071179		2	2199408	2200231	0
2	2377143	2390213	0.0098699		2	2318953	2319014	0
2	2390266	2437573	0.0163189		2	2376896	2377143	0
2	2437686	2537902	0.037968		2	2390213	2390266	0
2	2537910	2545361	0.0077842		2	2437573	2437686	0.867257
2	2546528	2612378	0.0006682		2	2537902	2537910	0
2	2612562	2612780	0		2	2545361	2546528	0
2	2612941	2613104	0		2	2612378	2612562	0
2	2613645	2649880	0.013578		2	2612780	2612941	0
2	2650118	2667606	0.599897		2	2613104	2613645	0
2	2668414	2673518	0		2	2649880	2650118	1
2	2673564	2673838	0		2	2667606	2668414	0
2	2673844	2749238	0.0599385		2	2673518	2673564	0
2	2749404	2757848	0.0473709		2	2673838	2673844	0
2	2758539	2767481	0		2	2749238	2749404	0
2	2768927	2777469	0		2	2757848	2758539	0
2	2777930	2778102	0		2	2767481	2768927	0
2	2778321	2783816	0.0072793		2	2777469	2777930	0
2	2783995	2785826	0		2	2778102	2778321	0
2	2785867	2806214	0.096771		2	2783816	2783995	0
2	2808103	2808208	0		2	2785826	2785867	0
2	2808701	2843352	0.0193068		2	2806214	2808103	0
2	2843415	2843951	0		2	2808208	2808701	0
2	2844018	2881827	0.0083578		2	2843352	2843415	0
2	2881987	2905862	0.0748482		2	2843951	2844018	0
2	2906071	2914295	0.0364786		2	2881827	2881987	0
2	2914507	3212002	0.0383536		2	2905862	2906071	1
2	3212139	3251657	0.0425629		2	2914295	2914507	0
2	3251964	3332381	0.0275564		2	3212002	3212139	0
3	1643	8812	0.0479844		2	3251657	3251964	0
3	13882	19450	0		2	3332381	3341473	0.0193577
3	19706	50693	0.0649627		3	0	1643	0.115033
3	50984	53821	0		3	8812	13882	0.0398422
3	53955	60266	0		3	19450	19706	0
3	60341	147060	0.0210335		3	50693	50984	0
3	147174	151024	0		3	53821	53955	0
3	151030	162912	0.0493183		3	60266	60341	0
3	163094	195866	0.0664897		3	147060	147174	0
3	196127	260275	0.0024163		3	151024	151030	0
3	261115	313701	0.0128171		3	162912	163094	1
3	313814	345045	0.0669847		3	195866	196127	0
3	345172	345842	0		3	260275	261115	0
3	346037	357768	0.210894		3	313701	313814	0
3	358548	568195	0.0406397		3	345045	345172	0
3	568330	568619	0		3	345842	346037	0
3	568722	594402	0.0151869		3	357768	358548	0.447436
3	594417	648412	0.0593388		3	568195	568330	0
3	648517	665738	0		3	568619	568722	0
3	665943	716190	0.113002		3	594402	594417	0
3	716211	729407	0.138906		3	648412	648517	0
3	729663	867524	0.0387274		3	665738	665943	0
3	867628	907879	0.006211		3	716190	716211	0
3	907919	1071382	0.0607905		3	729407	729663	0.261719
3	1071386	1129402	0.0098766		3	867524	867628	0
3	1129417	1169509	0.0069341		3	907879	907919	0
3	1169531	1173285	0		3	1071382	1071386	0
3	1173539	1240332	0.0149716		3	1129402	1129417	0
3	1240996	1289887	0.0208832		3	1169509	1169531	0
3	1290343	1346153	0.0060563		3	1173285	1173539	0
3	1352183	1404817	0.0150473		3	1240332	1240996	0
3	1405076	1577483	0.0883781		3	1289887	1290343	0
3	1577575	1718703	0.0217108		3	1346153	1352183	0
3	1718736	1847326	0.0427094		3	1404817	1405076	0
3	1847357	1847847	0		3	1577483	1577575	0
3	1848178	1849521	0		3	1718703	1718736	1
3	1849653	1850394	0		3	1847326	1847357	0
3	1850476	1925165	0.0144733		3	1847847	1848178	0
3	1925234	2003024	0.0272786		3	1849521	1849653	0
3	2003026	2130503	0.0436314		3	1850394	1850476	0
3	2130637	2137967	0		3	1925165	1925234	0
3	2138075	2145675	0.108553		3	2003024	2003026	0
3	2145925	2203199	0.0238677		3	2130503	2130637	0
3	2203356	2230187	0.0277664		3	2137967	2138075	0
3	2230295	2232633	0		3	2145675	2145925	0.52
3	2232745	2240646	0		3	2203199	2203356	0
3	2240671	2376519	0.0075746		3	2230187	2230295	0
3	2376690	2396160	0.0028249		3	2232633	2232745	0
3	2396389	2396735	0		3	2240646	2240671	0
3	2396949	2548627	0.0276441		3	2376519	2376690	0
3	2548777	2591937	0.0372336		3	2396160	2396389	0
3	2592010	2623453	0.0185733		3	2396735	2396949	0
3	2623490	2632968	0.035345		3	2548627	2548777	0
3	2633057	2635124	0		3	2591937	2592010	0
3	2635293	2638623	0.0594595		3	2623453	2623490	0
3	2638817	2811222	0.0584032		3	2632968	2633057	0
3	2811410	2957921	0.0373897		3	2635124	2635293	0
3	2958013	3054344	0.0024187		3	2638623	2638817	0
3	3054611	3054854	0		3	2811222	2811410	0
3	3055003	3057662	0		3	2957921	2958013	0
3	3057718	3066528	0		3	3054344	3054611	0
3	3067428	3190517	0.0467467		3	3054854	3055003	0
3	3191046	3194911	0		3	3057662	3057718	0
3	3194982	3207100	0		3	3066528	3067428	0
4	1	7987	0.148009		3	3190517	3191046	0
4	9110	97018	0.0580721		3	3194911	3194982	0
4	97115	97674	0.837209		3	3207100	3226611	0.0818
4	97878	126797	0.033784		4	0	1	0
4	126875	144631	0		4	7987	9110	0
4	144675	145185	0		4	97018	97115	0.639175
4	145353	246350	0.0520412		4	97674	97878	1
4	246721	247427	0.832861		4	126797	126875	0
4	247494	251391	0		4	144631	144675	0
4	251552	252950	0		4	145185	145353	0
4	254045	259671	0.0705652		4	246350	246721	1
4	259875	260313	0		4	247427	247494	0.940299
4	260333	260743	0		4	251391	251552	0
4	260746	261905	0		4	252950	254045	0
4	262103	267155	0		4	259671	259875	0
4	267227	270795	0		4	260313	260333	0
4	270812	271864	0		4	260743	260746	0
4	271938	275160	0		4	261905	262103	0
4	275270	298180	0.0030118		4	267155	267227	0
4	298203	310272	0.244511		4	270795	270812	0
4	310557	316463	0		4	271864	271938	0
4	316813	336501	0.0123933		4	275160	275270	0
4	338125	354358	0.0064683		4	298180	298203	0
4	354608	363564	0.0873158		4	310272	310557	0
4	363568	368147	0		4	316463	316813	0
4	368581	387144	0.031622		4	336501	338125	0
4	387434	390879	0		4	354358	354608	0.808
4	396109	396556	0		4	363564	363568	0
4	400112	402933	0		4	368147	368581	0
4	403047	433093	0.0034281		4	387144	387434	0
4	433798	434176	0		4	390879	396109	0
4	434707	437979	0		4	396556	400112	0.0120922
4	438136	438498	0		4	402933	403047	0
4	438731	439874	0		4	433093	433798	0
4	440393	445123	0		4	434176	434707	0
4	445520	505789	0.022831		4	437979	438136	0
4	506074	512063	0		4	438498	438731	0
4	512110	549549	0.0156254		4	439874	440393	0
4	549825	644380	0.0998467		4	445123	445520	0.476071
4	644704	649083	0		4	505789	506074	0
4	649282	662196	0.186852		4	512063	512110	0
4	662963	702852	0.0316378		4	549549	549825	0
4	706684	709650	0		4	644380	644704	0
4	710186	774567	0.0126124		4	649083	649282	0
4	774661	774912	0		4	662196	662963	0
4	775065	842394	0.0206152		4	702852	706684	0.03262
4	842400	864274	0.176877		4	709650	710186	0
4	866153	921242	0.127575		4	774567	774661	0
4	921534	1029956	0.0048145		4	774912	775065	0
4	1029966	1069159	0.0125788		4	842394	842400	0
4	1069163	1105748	0.0142408		4	864274	866153	0.433741
4	1105960	1235900	0.0043097		4	921242	921534	0
4	1236150	1318006	0.0082218		4	1029956	1029966	0
4	1318327	1319665	0		4	1069159	1069163	0
4	1321397	1445893	0.0187797		4	1105748	1105960	0
4	1446000	1485154	0.0027839		4	1235900	1236150	0
4	1485161	1527175	0.0181606		4	1318006	1318327	0
4	1527224	1545331	0.0397084		4	1319665	1321397	0
4	1545429	1628399	0.0408461		4	1445893	1446000	0
4	1628424	1852204	0.0169318		4	1485154	1485161	1
4	1852659	1858019	0		4	1527175	1527224	0
4	1858136	1864398	0.0547748		4	1545331	1545429	1
4	1864424	1891797	0.176013		4	1628399	1628424	0
4	1891889	1901243	0.153517		4	1852204	1852659	0
4	1901329	1901921	0		4	1858019	1858136	0.205128
4	1902168	1946156	0.0306902		4	1864398	1864424	0
4	1946532	1949154	0		4	1891797	1891889	0
4	1949159	1985517	0		4	1901243	1901329	0.593023
4	1987096	2101789	0.0069228		4	1901921	1902168	0
4	2101902	2130761	0.09439		4	1946156	1946532	0
4	2130834	2194375	0.0103555		4	1949154	1949159	0
4	2194723	2204558	0		4	1985517	1987096	0
4	2204715	2273880	0.0022555		4	2101789	2101902	0
4	2274070	2287591	0.0103543		4	2130761	2130834	0
4	2288814	2311948	0.008775		4	2194375	2194723	0
4	2312070	2322824	0		4	2204558	2204715	0
4	2322848	2357184	0.0737127		4	2273880	2274070	0
4	2357186	2427889	0.0830799		4	2287591	2288814	0
4	2428168	2434291	0.403887		4	2311948	2312070	0
4	2434322	2437955	0		4	2322824	2322848	0
4	2438213	2456005	0		4	2357184	2357186	0
4	2457193	2461045	0		4	2427889	2428168	0
4	2461615	2462954	0		4	2434291	2434322	0
5	5156	5347	0		4	2437955	2438213	0
5	6784	7008	0		4	2456005	2457193	0.1633
5	7077	10924	0.013517		4	2461045	2461615	0
5	11778	12803	0.132683		4	2462954	2468882	0
5	21080	38396	0.044121		5	0	5156	0.752909
5	38577	184639	0.0581328		5	5347	6784	0
5	185007	214354	0.327665		5	7008	7077	0
5	214379	214717	0		5	10924	11778	0.0140515
5	214721	297123	0.172387		5	12803	21080	0.398937
5	297227	434821	0.0792985		5	38396	38577	0
5	435037	436820	0.11161		5	184639	185007	0
5	436844	637913	0.019083		5	214354	214379	0
5	637921	670123	0.0204335		5	214717	214721	0
5	670353	670579	0		5	297123	297227	0
5	671157	736663	0.0045034		5	434821	435037	0
5	736832	769500	0.0157647		5	436820	436844	0
5	769676	823622	0.0315501		5	637913	637921	0
5	823750	823979	0		5	670123	670353	0
5	824077	825458	0.480087		5	670579	671157	0
5	825490	906536	0.172013		5	736663	736832	0
5	906670	1058960	0.054278		5	769500	769676	0
5	1059113	1059868	0		5	823622	823750	0
5	1060019	1161269	0.0101136		5	823979	824077	0
5	1161361	1333481	0.0068441		5	825458	825490	1
5	1333502	1593327	0.0132551		5	906536	906670	0
5	1593557	1619454	0.0085338		5	1058960	1059113	0
5	1620968	1732216	0.0030113		5	1059868	1060019	0
5	1732263	1740919	0		5	1161269	1161361	0
5	1740941	1755420	0.0058015		5	1333481	1333502	0
5	1755698	1810746	0.0038512		5	1593327	1593557	0
5	1810754	1831398	0.0294032		5	1619454	1620968	0
5	1831414	1869849	0.0835957		5	1732216	1732263	0
5	1869879	2063903	0.0312281		5	1740919	1740941	0
5	2064238	2278849	0.0174269		5	1755420	1755698	0
5	2279110	2350513	0.0015265		5	1810746	1810754	0
5	2350655	2365785	0		5	1831398	1831414	0
5	2367640	2370221	0		5	1869849	1869879	1
5	2370407	2370594	0		5	2063903	2064238	0
5	2370607	2370743	0		5	2278849	2279110	0
5	2370761	2377583	0		5	2350513	2350655	0
5	2377674	2377919	0		5	2365785	2367640	0
5	2378150	2382085	0		5	2370221	2370407	0
5	2382240	2383923	0		5	2370594	2370607	0
5	2384190	2395444	0.0177715		5	2370743	2370761	0
5	2395994	2418049	0.009567		5	2377583	2377674	0
5	2418065	2489984	0.0498199		5	2377919	2378150	0
5	2490409	2512082	0.0214091		5	2382085	2382240	0
5	2512167	2585495	0.0140601		5	2383923	2384190	0
5	2585510	2587591	0.333974		5	2395444	2395994	0
5	2587645	2605459	0.0128551		5	2418049	2418065	0
5	2606172	2615970	0.126454		5	2489984	2490409	0
5	2616099	2645617	0.117183		5	2512082	2512167	0
5	2645650	2735775	0.0224799		5	2585495	2585510	0
5	2735904	2773464	0.0013845		5	2587591	2587645	1
5	2779903	2783147	0.0511714		5	2605459	2606172	0.279102
5	2783159	2783393	0		5	2615970	2616099	1
5	2783500	2938247	0.0626313		5	2645617	2645650	0
5	2938479	2938932	0		5	2735775	2735904	0
5	2938954	2949858	0		5	2773464	2779903	0.0534244
6	5009	11803	0.0791875		5	2783147	2783159	0
6	12138	12320	0		5	2783393	2783500	0
6	12470	14081	0		5	2938247	2938479	0
6	14214	17716	0		5	2938932	2938954	0
6	18984	19142	0		5	2949858	2959378	0
6	19815	33219	0		6	0	5009	0.0387303
6	33453	34355	0		6	11803	12138	0
6	36998	42593	0.0135836		6	12320	12470	0
6	42639	44164	0.0281967		6	14081	14214	0
6	45675	46021	0		6	17716	18984	0
6	49430	50836	0		6	19142	19815	0
6	52752	65865	0		6	33219	33453	0
6	65867	71800	0		6	34355	36998	0
6	71810	109818	0.0074195		6	42593	42639	1
6	109821	110247	0		6	44164	45675	0
6	110537	111022	0		6	46021	49430	0
6	112859	188777	0.0364999		6	50836	52752	0
6	189042	203816	0.0320157		6	65865	65867	0
6	203901	207889	0.730191		6	71800	71810	0
6	208226	230915	0.0128697		6	109818	109821	0
6	231267	232507	0		6	110247	110537	0
6	232546	273423	0.0014434		6	111022	112859	0
6	274511	357411	0.0270808		6	188777	189042	0
6	359246	401191	0.0056264		6	203816	203901	1
6	401205	510162	0.071285		6	207889	208226	0
6	510203	526925	0.0150102		6	230915	231267	0
6	528734	528898	0		6	232507	232546	0
6	563127	651279	0.0272938		6	273423	274511	0
6	651426	659494	0		6	357411	359246	0
6	659531	983637	0.0172228		6	401191	401205	0
6	983797	984219	0		6	510162	510203	0
6	985632	985951	0		6	526925	528734	0
6	987298	990140	0		6	528898	563127	0.0064565
6	991167	1024176	0.218244		6	651279	651426	0
6	1024276	1204413	0.0394755		6	659494	659531	0
6	1204674	1241000	0.0237846		6	983637	983797	0
6	1242523	1352881	0.0907139		6	984219	985632	0
6	1352960	1390384	0.0051571		6	985951	987298	0.030438
6	1390528	1931296	0.0267656		6	990140	991167	0
6	1931779	1986993	0.0446445		6	1024176	1024276	0
6	1987160	1987468	0		6	1204413	1204674	0
6	1987618	1988124	0		6	1241000	1242523	0
6	1988245	2002701	0		6	1352881	1352960	0
6	2003029	2010115	0		6	1390384	1390528	0
6	2010179	2026966	0		6	1931296	1931779	0
6	2027077	2050179	0		6	1986993	1987160	0
6	2050275	2063509	0.0303763		6	1987468	1987618	0
6	2063557	2076109	0.0510676		6	1988124	1988245	0
6	2076127	2117596	0.0640237		6	2002701	2003029	0
6	2117692	2117917	0.346667		6	2010115	2010179	0
6	2117922	2137107	0.0246547		6	2026966	2027077	0
6	2137139	2207924	0.0410822		6	2050179	2050275	0
6	2207962	2239946	0.0123499		6	2063509	2063557	0
6	2242035	2278690	0.0041741		6	2076109	2076127	1
6	2278725	2319706	0.0882604		6	2117596	2117692	1
6	2319727	2387141	0.187142		6	2117917	2117922	0
6	2387275	2460488	0.124964		6	2137107	2137139	0
6	2462799	2464639	0.918478		6	2207924	2207962	0
6	2470601	2471059	0		6	2239946	2242035	0
6	2471497	2474314	0.484203		6	2278690	2278725	0
6	2474424	2475624	0.795		6	2319706	2319727	0
6	2475863	2476138	0.807273		6	2387141	2387275	1
6	2488220	2488979	0		6	2460488	2462799	0.520987
6	2490442	2490658	0		6	2464639	2470601	0.359275
6	2491883	2492587	0		6	2471059	2471497	0.525114
6	2498572	2499468	0		6	2474314	2474424	1
6	2504098	2508664	0		6	2475624	2475863	1
6	2508666	2509079	0		6	2476138	2488220	0.0208575
6	2511347	2671997	0		6	2488979	2490442	0
6	2672644	2672988	0		6	2490658	2491883	0
6	2675233	2675584	0		6	2492587	2498572	0
6	2681535	2681843	0		6	2499468	2504098	0
6	2684823	2691486	0		6	2508664	2508666	0
6	2692925	2693370	0		6	2509079	2511347	0
6	2693535	2694053	0		6	2671997	2672644	0
6	2694254	2705191	0		6	2672988	2675233	0
6	2706511	2706799	0		6	2675584	2681535	0
6	2719934	2720382	0		6	2681843	2684823	0
6	2723242	2723611	0		6	2691486	2692925	0
7	1	7841	0.303189		6	2693370	2693535	0
7	8198	10363	0		6	2694053	2694254	0
7	10591	14979	0		6	2705191	2706511	0
7	16814	22015	0.0078831		6	2706799	2719934	0
7	22231	140729	0.0098905		6	2720382	2723242	0
7	140759	145240	0		6	2723611	2725906	0
7	151138	232395	0.0586411		7	0	1	1
7	232403	344486	0.0580017		7	7841	8198	0
7	344678	407693	0.0105054		7	10363	10591	0
7	407717	413593	0.0413547		7	14979	16814	0
7	413744	480933	0.0925449		7	22015	22231	0
7	481497	519643	0.0349185		7	140729	140759	0
7	519771	539361	0		7	145240	151138	0
7	539953	550130	0		7	232395	232403	0
7	550136	551368	0		7	344486	344678	0
7	551370	553696	0.796217		7	407693	407717	0
7	553729	560244	0		7	413593	413744	0
7	560321	657775	0.0590227		7	480933	481497	0
7	657994	659480	0		7	519643	519771	0
7	659498	659661	0		7	539361	539953	0
7	659663	665206	0		7	550130	550136	0
7	665314	666102	0		7	551368	551370	0
7	679035	681964	0		7	553696	553729	0
7	683430	757156	0.0738681		7	560244	560321	0
7	757252	800714	0.0028991		7	657775	657994	0
7	800880	801107	0		7	659480	659498	0
7	801201	842509	0.0162922		7	659661	659663	0
7	844359	845127	0.0247396		7	665206	665314	0
7	847105	887207	0.061942		7	666102	679035	0
7	887212	940366	0.0096324		7	681964	683430	0
7	940372	960559	0		7	757156	757252	0
7	960592	1197093	0.0283847		7	800714	800880	0
7	1197342	1197556	0		7	801107	801201	0
7	1197566	1235505	0		7	842509	844359	0.0989189
7	1235638	1269265	0.0236417		7	845127	847105	0
7	1269272	1276920	0.0040533		7	887207	887212	0
7	1277118	1388234	0.0396073		7	940366	940372	0
7	1388346	1449533	0.064834		7	960559	960592	0
7	1449535	1484622	0.0621883		7	1197093	1197342	0
7	1484861	1518082	0.0025586		7	1197556	1197566	0
7	1518301	1587796	0.0459601		7	1235505	1235638	0
7	1587871	1724359	0.0291015		7	1269265	1269272	0
7	1724490	1798180	0.0327181		7	1276920	1277118	0
7	1800208	1801577	0		7	1388234	1388346	1
7	1802674	1803068	0		7	1449533	1449535	0
7	1812427	1812860	0		7	1484622	1484861	0
7	1813751	1814210	0		7	1518082	1518301	0
7	1821093	1821526	0		7	1587796	1587871	0
7	1827009	1827422	0		7	1724359	1724490	0
7	1838510	1838937	0		7	1798180	1800208	0
7	1844063	1844603	0		7	1801577	1802674	0
7	1855700	1856163	0		7	1803068	1812427	0
7	1856611	1857830	0		7	1812860	1813751	0
7	1862049	1863166	0.804834		7	1814210	1821093	0.0308005
7	1865723	1867533	0.576796		7	1821526	1827009	0.0459602
7	1868064	1868468	1		7	1827422	1838510	0.0339105
7	1870333	1870767	0		7	1838937	1844063	0
7	1870772	1871946	0		7	1844603	1855700	0.0331621
7	1872171	1872428	0		7	1856163	1856611	0
7	1872551	1872821	0		7	1857830	1862049	0.427353
7	1873455	1873911	0		7	1863166	1865723	0
7	1874027	1874296	0		7	1867533	1868064	0.145009
7	1878755	1881566	0.0423337		7	1868468	1870333	0.0530831
7	1882077	1900835	0.0153001		7	1870767	1870772	0
7	1900842	1950603	0.110569		7	1871946	1872171	0
7	1950620	2117147	0.0649805		7	1872428	1872551	0
7	2117263	2119968	0		7	1872821	1873455	0
7	2122786	2202380	0.023645		7	1873911	1874027	0
7	2202521	2209458	0		7	1874296	1878755	0.0692981
7	2209664	2213193	0		7	1881566	1882077	0
7	2213470	2214117	0		7	1900835	1900842	0
7	2214511	2215458	0		7	1950603	1950620	0
7	2216050	2216423	0		7	2117147	2117263	0
7	2216581	2217007	0		7	2119968	2122786	0
7	2217967	2312184	0.0284768		7	2202380	2202521	0
7	2312265	2322343	0.18466		7	2209458	2209664	0
7	2322393	2385747	0.0626953		7	2213193	2213470	0
7	2385769	2431837	0.472736		7	2214117	2214511	0
7	2431856	2577952	0.0141482		7	2215458	2216050	0
7	2578145	2637757	0		7	2216423	2216581	0
8	153	6540	0.335838		7	2217007	2217967	0
8	7155	40917	0		7	2312184	2312265	0
8	43256	132232	0.0032031		7	2322343	2322393	0
8	133033	173482	0.0492225		7	2385747	2385769	0
8	173579	178366	0.194485		7	2431837	2431856	1
8	179028	181986	0		7	2577952	2578145	0
8	183211	183915	0.883523		7	2637757	2652353	0
8	184969	206592	0.0042085		8	0	153	0.882353
8	206709	257015	0.118276		8	6540	7155	0
8	257147	258162	0		8	40917	43256	0
8	258391	321016	0.204184		8	132232	133033	0
8	321045	470735	0.0282651		8	173482	173579	1
8	470796	484042	0.0081534		8	178366	179028	0
8	484224	519954	0.0138259		8	181986	183211	0.363265
8	520302	553405	0.0723197		8	183915	184969	0.94592
8	553536	555984	0		8	206592	206709	0
8	556152	563522	0.141927		8	257015	257147	0
8	563541	599600	0.0382429		8	258162	258391	0
8	599701	621307	0.0054152		8	321016	321045	0
8	621309	621949	0		8	470735	470796	0
8	622602	645982	0.015355		8	484042	484224	0
8	646071	649195	0.0454545		8	519954	520302	0
8	649448	665147	0		8	553405	553536	0
8	665184	679192	0		8	555984	556152	0
8	679380	687125	0.0255649		8	563522	563541	1
8	688082	688560	0		8	599600	599701	0
8	691690	692449	0		8	621307	621309	0
8	693557	833917	0.0104446		8	621949	622602	0
8	834232	834868	0		8	645982	646071	0
8	835878	836278	0		8	649195	649448	0
8	839240	839720	0		8	665147	665184	0
8	841591	842470	0		8	679192	679380	0
8	842708	843177	0		8	687125	688082	0
8	843366	858793	0		8	688560	691690	0
8	858956	868881	0.0541058		8	692449	693557	0
8	868977	919004	0.0096548		8	833917	834232	0
8	919381	992257	0.0407404		8	834868	835878	0
8	992485	1015852	0.0795566		8	836278	839240	0
8	1015895	1079621	0.0874839		8	839720	841591	0
8	1079903	1087251	0		8	842470	842708	0
8	1087291	1231933	0.0350935		8	843177	843366	0
8	1231987	1260725	0.0110655		8	858793	858956	0
8	1261033	1268265	0		8	868881	868977	0
8	1268976	1269169	0		8	919004	919381	0
8	1269352	1269556	0		8	992257	992485	0
8	1269737	1270022	0		8	1015852	1015895	0
8	1270263	1362025	0.0032475		8	1079621	1079903	0
8	1364565	1374949	0		8	1087251	1087291	0
8	1375236	1390414	0.0229279		8	1231933	1231987	0
8	1390417	1403990	0.0050099		8	1260725	1261033	0
8	1404029	1483240	0.0017801		8	1268265	1268976	0
8	1483862	1484253	0		8	1269169	1269352	0
8	1484618	1484768	0.206667		8	1269556	1269737	0
8	1484921	1488273	0		8	1270022	1270263	0
8	1489468	1490251	0		8	1362025	1364565	0
8	1490664	1581248	0.0119006		8	1374949	1375236	0
8	1581291	1597316	0		8	1390414	1390417	0
8	1597333	1666303	0.077657		8	1403990	1404029	0
8	1667684	1676957	0.217082		8	1483240	1483862	0
8	1677090	1703134	0.228191		8	1484253	1484618	0.0794521
8	1703136	1703299	0		8	1484768	1484921	0
8	1703346	1774671	0.0873887		8	1488273	1489468	0
8	1775058	1832916	0.0098517		8	1490251	1490664	0
8	1832923	1833092	0		8	1581248	1581291	0
8	1833108	1846453	0.0167104		8	1597316	1597333	0
8	1846490	1869103	0.0287887		8	1666303	1667684	0
8	1869168	1947134	0.0756997		8	1676957	1677090	1
8	1947145	2083640	0.0767061		8	1703134	1703136	0
8	2084818	2187887	0.0090134		8	1703299	1703346	0
8	2188081	2196516	0		8	1774671	1775058	0
8	2197112	2198477	0		8	1832916	1832923	0
8	2198580	2205035	0		8	1833092	1833108	0
8	2206162	2210445	0		8	1846453	1846490	0
8	2210479	2231796	0.0443308		8	1869103	1869168	0
8	2231929	2245671	0.028744		8	1947134	1947145	0
8	2245712	2515457	0.0255723		8	2083640	2084818	0
8	2515601	2595084	0		8	2187887	2188081	0
8	2595086	2602218	0		8	2196516	2197112	0
8	2605257	2605439	0		8	2198477	2198580	0
8	2605755	2606196	0		8	2205035	2206162	0
8	2608055	2608591	0		8	2210445	2210479	0
8	2608613	2611976	0		8	2231796	2231929	0
9	1	5772	0.147461		8	2245671	2245712	0
9	7311	13729	0		8	2515457	2515601	0
9	14017	106723	0.0073997		8	2595084	2595086	0
9	106733	124615	0.258696		8	2602218	2605257	0
9	124828	152609	0.0034556		8	2605439	2605755	0
9	152614	163597	0		8	2606196	2608055	0
9	165414	225080	0.0187209		8	2608591	2608613	0
9	225875	262625	0.100435		8	2611976	2617329	0
9	262737	272553	0		9	0	1	0
9	272687	281792	0		9	5772	7311	0
9	290193	290524	0		9	13729	14017	0
9	290970	299603	0		9	106723	106733	0
9	300447	327116	0		9	124615	124828	0
9	327616	333967	0.0181074		9	152609	152614	0
9	334122	335887	0		9	163597	165414	0
9	337659	338353	0		9	225080	225875	0
9	338355	338767	0		9	262625	262737	0
9	339385	341263	0		9	272553	272687	0
9	341268	352674	0		9	281792	290193	0.056898
9	352811	372364	0		9	290524	290970	0
9	372459	385990	0		9	299603	300447	0
9	388832	411487	0.0087839		9	327116	327616	0
9	411682	419968	0		9	333967	334122	0
9	420254	595596	0.0186607		9	335887	337659	0.113431
9	595679	614291	0.0516334		9	338353	338355	0
9	614411	615517	0		9	338767	339385	0
9	615980	617012	0		9	341263	341268	0
9	617149	617910	0		9	352674	352811	0
9	618082	618255	0		9	372364	372459	0
9	618292	620540	0		9	385990	388832	0
9	620563	623830	0		9	411487	411682	0
9	628507	628673	0		9	419968	420254	0
9	628682	690480	0.0471051		9	595596	595679	0
9	690641	692157	0		9	614291	614411	0
9	693733	719511	0.054853		9	615517	615980	0
9	719854	728046	0.0855713		9	617012	617149	0
9	728113	781496	0.0251578		9	617910	618082	0
9	781634	858171	0.0092766		9	618255	618292	0
9	858256	858862	0		9	620540	620563	0
9	858934	872681	0		9	623830	628507	0
9	872685	872899	0		9	628673	628682	0
9	873055	873292	0		9	690480	690641	0
9	873517	873712	0		9	692157	693733	0
9	873752	941928	0.0091088		9	719511	719854	1
9	941936	972120	0.0041413		9	728046	728113	0
9	972422	972737	0		9	781496	781634	0
9	972795	1106753	0.0096747		9	858171	858256	0
9	1106755	1168695	0.104327		9	858862	858934	0
9	1168878	1208318	0.0018763		9	872681	872685	0
9	1208425	1222688	0		9	872899	873055	0
9	1222790	1243009	0.0239873		9	873292	873517	0
9	1243940	1261204	0.0451228		9	873712	873752	0
9	1261236	1261941	0.280851		9	941928	941936	0
9	1261968	1397802	0.0183754		9	972120	972422	0
9	1397832	1460227	0.0405641		9	972737	972795	0
9	1463962	1589970	0.0347597		9	1106753	1106755	0
9	1590072	1601490	0.29506		9	1168695	1168878	0
9	1601608	1742076	0.0421092		9	1208318	1208425	0
9	1742193	1744360	0.110291		9	1222688	1222790	0
9	1744368	1751502	0.0061676		9	1243009	1243940	0
9	1751523	1841212	0.0539977		9	1261204	1261236	0
9	1841788	1964824	0.0664196		9	1261941	1261968	0
9	1964852	2004478	0.0049715		9	1397802	1397832	0
9	2004544	2012602	0		9	1460227	1463962	0
9	2013022	2102706	0.0111168		9	1589970	1590072	0
9	2103301	2126459	0.0911132		9	1601490	1601608	0
9	2126532	2132969	0		9	1742076	1742193	0
9	2133102	2373228	0		9	1744360	1744368	0
9	2373231	2438338	0		9	1751502	1751523	0
9	2438499	2443851	0		9	1841212	1841788	0
9	2443989	2493152	0		9	1964824	1964852	0
9	2493248	2493648	0		9	2004478	2004544	0
9	2494025	2497394	0		9	2012602	2013022	0
9	2499516	2505569	0		9	2102706	2103301	0
9	2508943	2509259	0		9	2126459	2126532	0
9	2509326	2509671	0		9	2132969	2133102	0
9	2512091	2517724	0		9	2373228	2373231	0
9	2518175	2524613	0		9	2438338	2438499	0
9	2525284	2536253	0		9	2443851	2443989	0
9	2537787	2539611	0		9	2493152	2493248	0
10	6826	25356	0		9	2493648	2494025	0
10	25509	49365	0.0084675		9	2497394	2499516	0
10	49811	50246	0		9	2505569	2508943	0
10	56595	63950	0.0263766		9	2509259	2509326	0
10	64763	73617	0		9	2509671	2512091	0
10	75015	75653	0		9	2517724	2518175	0
10	75687	223872	0.0146506		9	2524613	2525284	0
10	223878	301903	0.0053573		9	2536253	2537787	0
10	302007	327900	0.00784		9	2539611	2547566	0
10	328134	362963	0.0046226		10	0	6826	0.0228538
10	363006	413493	0.0259077		10	25356	25509	0
10	413725	481174	0.0058859		10	49365	49811	0
10	481213	497182	0		10	50246	56595	0
10	497418	704151	0.0339423		10	63950	64763	0.153752
10	706822	709804	0		10	73617	75015	0
10	710930	717515	0		10	75653	75687	0
10	717517	719368	0		10	223872	223878	0
10	719906	726081	0		10	301903	302007	0
10	729156	733603	0		10	327900	328134	0
10	734984	735171	0		10	362963	363006	0
10	735359	785287	0.0040458		10	413493	413725	0
10	786040	847624	0.0052449		10	481174	481213	0
10	847795	881347	0.0052158		10	497182	497418	0
10	881423	920772	0.0104196		10	704151	706822	0
10	920835	1057378	0.0211069		10	709804	710930	0
10	1057801	1065914	0.0170097		10	717515	717517	0
10	1066041	1128641	0.0091054		10	719368	719906	0
10	1128702	1130413	0		10	726081	729156	0
10	1132268	1150973	0.0224539		10	733603	734984	0
10	1151009	1162370	0.0176041		10	735171	735359	0
10	1162520	1208031	0.0052735		10	785287	786040	0
10	1208101	1442137	0.0093917		10	847624	847795	0
10	1442197	1458545	0.0244678		10	881347	881423	0
10	1458659	1465685	0.248363		10	920772	920835	0
10	1465796	1513253	0.0721495		10	1057378	1057801	0
10	1513332	1605236	0.0777006		10	1065914	1066041	0
10	1605559	1643498	0.112154		10	1128641	1128702	0
10	1644158	1666098	0.0937557		10	1130413	1132268	0
10	1666218	1719658	0.0723802		10	1150973	1151009	0
10	1719745	1783845	0.0368955		10	1162370	1162520	0
10	1783986	1816928	0		10	1208031	1208101	0
10	1817326	1898921	0.0135425		10	1442137	1442197	0
10	1899109	1914742	0.0804708		10	1458545	1458659	0
10	1914838	1934304	0.085842		10	1465685	1465796	0
10	1934447	2120906	0.0482626		10	1513253	1513332	0
10	2120994	2149000	0		10	1605236	1605559	0
10	2149283	2198697	0		10	1643498	1644158	0
10	2198720	2210228	0		10	1666098	1666218	0
10	2210489	2210644	0		10	1719658	1719745	0
10	2210746	2230966	0		10	1783845	1783986	0
10	2231129	2236340	0		10	1816928	1817326	0
10	2236493	2259101	0		10	1898921	1899109	0
10	2259599	2270920	0		10	1914742	1914838	1
10	2271071	2271713	0		10	1934304	1934447	0
10	2271781	2289423	0		10	2120906	2120994	0
10	2289432	2367410	0		10	2149000	2149283	0
10	2372656	2373546	0		10	2198697	2198720	0
10	2374345	2378010	0		10	2210228	2210489	0
10	2378111	2379373	0		10	2210644	2210746	0
10	2379503	2381407	0		10	2230966	2231129	0
10	2385756	2387913	0		10	2236340	2236493	0
10	2388108	2405297	0		10	2259101	2259599	0
11	1	7614	0.159333		10	2270920	2271071	0
11	7971	8363	0		10	2271713	2271781	0
11	8552	9377	0		10	2289423	2289432	0
11	12258	17239	0		10	2367410	2372656	0
11	17835	18087	0		10	2373546	2374345	0
11	18108	21898	0		10	2378010	2378111	0
11	22706	33641	0		10	2379373	2379503	0
11	33762	88054	0.0372431		10	2381407	2385756	0
11	88136	137990	0.0587114		10	2387913	2388108	0
11	138028	246935	0.0867805		10	2405297	2419276	0
11	247269	288427	0.0082851		11	0	1	0
11	288501	363160	0.0096572		11	7614	7971	0
11	363233	364807	0		11	8363	8552	0
11	364809	367745	0		11	9377	12258	0
11	367851	368038	0		11	17239	17835	0
11	368503	373000	0		11	18087	18108	0
11	373351	373467	0		11	21898	22706	0
11	373659	549431	0.0377364		11	33641	33762	0
11	549474	614010	0.0101339		11	88054	88136	0
11	614029	645279	0.01424		11	137990	138028	0
11	645982	842177	0.0157955		11	246935	247269	0
11	842179	854787	0.0417195		11	288427	288501	0
11	855033	1333683	0.0275629		11	363160	363233	0
11	1337914	1338784	0		11	364807	364809	0
11	1339885	1346510	0.0673208		11	367745	367851	0
11	1348106	1354958	0		11	368038	368503	0
11	1361536	1375222	0		11	373000	373351	0
11	1375355	1375694	0		11	373467	373659	0
11	1376059	1653671	0.077349		11	549431	549474	0
11	1653701	1654768	0		11	614010	614029	0
11	1654856	1693338	0.0499454		11	645279	645982	0
11	1693365	1805054	0.0656645		11	842177	842179	0
11	1805075	1861889	0.023885		11	854787	855033	0
11	1862216	1869860	0		11	1333683	1337914	0
11	1869904	1885297	0.445657		11	1338784	1339885	0
11	1885612	1888066	0		11	1346510	1348106	0
11	1888069	1898004	0		11	1354958	1361536	0
11	1898227	1919618	0.0221121		11	1375222	1375355	0
11	1924605	1969631	0.0451517		11	1375694	1376059	0
11	1969648	2008781	0.0180666		11	1653671	1653701	0
11	2009033	2047170	0.0871595		11	1654768	1654856	0
11	2047182	2076948	0.145804		11	1693338	1693365	0
11	2077105	2165286	0		11	1805054	1805075	0
11	2165323	2171125	0		11	1861889	1862216	0
11	2171132	2178332	0		11	1869860	1869904	0
11	2178582	2178809	0		11	1885297	1885612	0
11	2179363	2311955	0		11	1888066	1888069	0
11	2312320	2312470	0		11	1898004	1898227	0
11	2312994	2313575	0		11	1919618	1924605	0
11	2314923	2317411	0		11	1969631	1969648	0
11	2318574	2320938	0		11	2008781	2009033	0
11	2321277	2328633	0		11	2047170	2047182	1
11	2328642	2333061	0		11	2076948	2077105	0
11	2334056	2340882	0		11	2165286	2165323	0
11	2341510	2342012	0		11	2171125	2171132	0
11	2342482	2343814	0		11	2178332	2178582	0
11	2343969	2347899	0		11	2178809	2179363	0
11	2357935	2358340	0		11	2311955	2312320	0
12	1150	2906	0.214123		11	2312470	2312994	0
12	3021	3586	0.497345		11	2313575	2314923	0
12	4073	4473	1		11	2317411	2318574	0
12	4514	20856	0.0870151		11	2320938	2321277	0
12	21052	21244	0		11	2328633	2328642	0
12	21285	25153	0		11	2333061	2334056	0
12	25162	30758	0.0103645		11	2340882	2341510	0
12	30990	36418	0.0460575		11	2342012	2342482	0
12	37059	37398	1		11	2343814	2343969	0
12	40073	61385	0		11	2347899	2357935	0
12	66059	214824	0.0164488		11	2358340	2359939	0
12	214827	269932	0.0188549		12	0	1150	0.578261
12	270028	288287	0.0819322		12	2906	3021	0
12	291288	346965	0.116278		12	3586	4073	1
12	347781	439883	0.0464702		12	4473	4514	1
12	440204	464077	0.0175931		12	20856	21052	0
12	464096	589670	0.0352939		12	21244	21285	0
12	589862	756749	0.0701373		12	25153	25162	0
12	757167	759920	0		12	30758	30990	0
12	760203	788766	0.0028358		12	36418	37059	0.363494
12	788838	800545	0		12	37398	40073	0.108411
12	800616	890875	0.0213829		12	61385	66059	0
12	891000	891270	0		12	214824	214827	0
12	891485	894078	0		12	269932	270028	0
12	894211	903316	0.0359143		12	288287	291288	0
12	903319	908574	0.0184586		12	346965	347781	0
12	909541	1085040	0.0430202		12	439883	440204	0
12	1085251	1150896	0.0063523		12	464077	464096	0
12	1150913	1243967	0.0699594		12	589670	589862	0
12	1244023	1257891	0.0386501		12	756749	757167	0
12	1258045	1258390	0		12	759920	760203	0
12	1258568	1258792	0		12	788766	788838	0
12	1259195	1263762	0.0556164		12	800545	800616	0
12	1263787	1337048	0.007603		12	890875	891000	0
12	1337116	1427860	0.0422617		12	891270	891485	0
12	1427926	1437846	0.0933468		12	894078	894211	0
12	1437947	1441586	0		12	903316	903319	0
12	1445909	1446473	0		12	908574	909541	0
12	1446881	1448913	0		12	1085040	1085251	0
12	1456879	1457030	0		12	1150896	1150913	0
12	1457996	1458438	0		12	1243967	1244023	0
12	1461149	1461490	0		12	1257891	1258045	0
12	1462917	1463803	0		12	1258390	1258568	0
12	1463988	1465846	0		12	1258792	1259195	0
12	1473186	1473905	0		12	1263762	1263787	1
12	1474394	1475268	0		12	1337048	1337116	0
12	1475545	1475957	0		12	1427860	1427926	0
12	1475972	1483371	0.0354102		12	1437846	1437947	0
12	1485461	1485879	0		12	1441586	1445909	0
12	1489634	1532293	0.0150261		12	1446473	1446881	0
12	1532529	1562375	0.0181934		12	1448913	1456879	0.0308812
12	1562598	1607654	0.0082564		12	1457030	1457996	0
12	1607780	1668490	0.0208203		12	1458438	1461149	0
12	1668660	1690449	0.125614		12	1461490	1462917	0
12	1690558	1766820	0.0605282		12	1463803	1463988	0
12	1766908	1787537	0.0256435		12	1465846	1473186	0
12	1787548	1787790	0		12	1473905	1474394	0
12	1787794	1805799	0.0114968		12	1475268	1475545	0
12	1806152	1998171	0.0024268		12	1475957	1475972	0
12	1998238	2062953	0		12	1483371	1485461	0
12	2063167	2118116	0		12	1485879	1489634	0.0527297
12	2118119	2151686	0		12	1532293	1532529	0
12	2151711	2208731	0		12	1562375	1562598	0
12	2208831	2209246	0		12	1607654	1607780	0
12	2209289	2216084	0		12	1668490	1668660	0
12	2216497	2241038	0		12	1690449	1690558	0
12	2241048	2337602	0		12	1766820	1766908	0
12	2341480	2347272	0		12	1787537	1787548	0
12	2347368	2348968	0		12	1787790	1787794	0
13	108	508	0.6125		12	1805799	1806152	0
13	544	1278	0		12	1998171	1998238	0
13	1920	2864	0		12	2062953	2063167	0
13	8921	52365	0.0492588		12	2118116	2118119	0
13	53123	53319	0		12	2151686	2151711	0
13	55176	60158	0		12	2208731	2208831	0
13	60496	64531	0.0272615		12	2209246	2209289	0
13	66386	74206	0		12	2216084	2216497	0
13	75212	76444	0		12	2241038	2241048	0
13	77503	80592	0		12	2337602	2341480	0
13	85150	85909	0		12	2347272	2347368	0
13	87036	87497	0		12	2348968	2352958	0
13	87512	91032	0.0553977		13	0	108	0
13	91389	91863	0		13	508	544	0
13	93718	98805	0		13	1278	1920	0.0903427
13	100660	153067	0.0009922		13	2864	8921	0.162292
13	153164	238246	0.103571		13	52365	53123	0
13	238265	275132	0.170695		13	53319	55176	0
13	275350	304764	0		13	60158	60496	0
13	307943	309888	0		13	64531	66386	0
13	311398	353661	0.156189		13	74206	75212	0
13	353686	397915	0.121753		13	76444	77503	0
13	398085	403252	0		13	80592	85150	0
13	404624	463871	0.10203		13	85909	87036	0
13	463919	464478	0		13	87497	87512	0
13	464597	467610	0		13	91032	91389	0
13	467820	473473	0		13	91863	93718	0
13	473696	567970	0.141269		13	98805	100660	0
13	568491	570603	0		13	153067	153164	0
13	571268	604160	0		13	238246	238265	1
13	604169	646721	0.0103168		13	275132	275350	0
13	646747	711721	0.0561301		13	304764	307943	0
13	711828	712090	0		13	309888	311398	0
13	712150	796106	0.0057173		13	353661	353686	1
13	796193	810098	0		13	397915	398085	0
13	810218	810814	0		13	403252	404624	0
13	810885	811173	0		13	463871	463919	0
13	811240	819362	0		13	464478	464597	0
13	819432	838474	0.0996219		13	467610	467820	0
13	838476	879701	0.0721164		13	473473	473696	0
13	879921	893558	0		13	567970	568491	0
13	893656	896375	0		13	570603	571268	0
13	896388	997216	0.010989		13	604160	604169	0
13	997293	1001743	0.0105618		13	646721	646747	0
13	1006576	1006800	0		13	711721	711828	0
13	1009511	1053260	0.0084116		13	712090	712150	0
13	1053304	1069549	0		13	796106	796193	0
13	1069770	1096222	0		13	810098	810218	0
13	1096463	1097240	0		13	810814	810885	0
13	1097844	1110441	0.0158768		13	811173	811240	0
13	1111107	1111812	0		13	819362	819432	0
13	1113849	1114065	0		13	838474	838476	0
13	1117047	1259321	0.0242209		13	879701	879921	0
13	1259421	1419939	0.0389178		13	893558	893656	0
13	1420034	1442327	0.0366483		13	896375	896388	0
13	1442564	1466320	0.0919768		13	997216	997293	0
13	1466357	1471008	0.0116104		13	1001743	1006576	0
13	1471198	1473626	0		13	1006800	1009511	0
13	1474934	1478550	0.090708		13	1053260	1053304	0
13	1478828	1482489	0		13	1069549	1069770	0
13	1484982	1487791	0.0715557		13	1096222	1096463	0
13	1488091	1488277	0		13	1097240	1097844	0
13	1488389	1565488	0.0473677		13	1110441	1111107	0
13	1565568	1600481	0.0059004		13	1111812	1113849	0
13	1600511	1603845	0		13	1114065	1117047	0
13	1604039	1604975	0		13	1259321	1259421	0
13	1605114	1608467	0		13	1419939	1420034	0
13	1608920	1621059	0		13	1442327	1442564	0
13	1621171	1621508	0		13	1466320	1466357	0
13	1621855	1710915	0.115933		13	1471008	1471198	0.294737
13	1711077	1725849	0.0228134		13	1473626	1474934	0
13	1726028	1758275	0.0133656		13	1478550	1478828	0
13	1758416	1770040	0		13	1482489	1484982	0
13	1770060	1776930	0		13	1487791	1488091	0
13	1776932	1780661	0.0324484		13	1488277	1488389	0
13	1780830	1796424	0		13	1565488	1565568	0
13	1796485	1827525	0.0020941		13	1600481	1600511	0
13	1827620	1835772	0.158121		13	1603845	1604039	0
13	1835910	1836404	0		13	1604975	1605114	0
13	1837409	1839895	0.399437		13	1608467	1608920	0
13	1843094	1855420	0.163394		13	1621059	1621171	0
13	1855455	1877819	0		13	1621508	1621855	0
13	1877873	1881144	0		13	1710915	1711077	0
13	1881326	1888594	0		13	1725849	1726028	0
13	1888732	1888846	0		13	1758275	1758416	0
13	1888903	2037370	0		13	1770040	1770060	0
13	2037383	2209546	0		13	1776930	1776932	0
13	2209716	2219826	0		13	1780661	1780830	0.0769231
13	2220029	2230195	0		13	1796424	1796485	0
13	2231248	2231829	0		13	1827525	1827620	0
13	2233710	2234391	0		13	1835772	1835910	0.23913
13	2234524	2235446	0		13	1836404	1837409	0
14	1	10075	0.040401		13	1839895	1843094	0.493592
14	10710	11102	0		13	1855420	1855455	0
14	11875	12047	0		13	1877819	1877873	0
14	12234	14068	0		13	1881144	1881326	0
14	14086	19966	0.517177		13	1888594	1888732	0
14	22324	25664	0.142515		13	1888846	1888903	0
14	25829	25984	0.503226		13	2037370	2037383	0
14	26341	29238	0.277529		13	2209546	2209716	0
14	29606	39362	0.685117		13	2219826	2220029	0
14	39459	49185	0.118651		13	2230195	2231248	0
14	49190	101894	0.0881337		13	2231829	2233710	0
14	102335	262856	0.0512519		13	2234391	2234524	0
14	263352	266290	0.101089		13	2235446	2257609	0
14	267831	268412	0		14	0	1	0
14	271009	278081	0.0359163		14	10075	10710	0
14	278243	377090	0.0242901		14	11102	11875	0
14	377242	384934	0		14	12047	12234	0
14	385053	398861	0		14	14068	14086	0
14	398887	456863	0.0096937		14	19966	22324	0.174724
14	456885	568980	0.141353		14	25664	25829	0
14	569585	570368	0		14	25984	26341	0.137255
14	570437	575358	0.145499		14	29238	29606	0.25
14	575590	645917	0.0804527		14	39362	39459	0.649485
14	646123	794517	0.0293543		14	49185	49190	0
14	794787	922994	0.0148744		14	101894	102335	0
14	923004	1013217	0.0011972		14	262856	263352	0
14	1013230	1013960	0		14	266290	267831	0
14	1014036	1117247	0.0195909		14	268412	271009	0
14	1117250	1185974	0.0525581		14	278081	278243	0
14	1187829	1191202	0.053365		14	377090	377242	0
14	1193327	1193542	0		14	384934	385053	0
14	1195682	1196550	0		14	398861	398887	0
14	1197322	1197694	0		14	456863	456885	0
14	1197969	1241222	0.0153515		14	568980	569585	0
14	1242406	1249672	0		14	570368	570437	0
14	1254890	1255203	0		14	575358	575590	0
14	1259028	1261070	0		14	645917	646123	0
14	1261735	1264800	0		14	794517	794787	0
14	1264840	1266222	0		14	922994	923004	0
14	1266314	1292543	0.0020588		14	1013217	1013230	0
14	1294407	1377207	0.0974638		14	1013960	1014036	0
14	1379062	1387379	0.0201996		14	1117247	1117250	0
14	1387402	1389747	0.0507463		14	1185974	1187829	0
14	1390091	1406170	0.0260588		14	1191202	1193327	0
14	1406351	1409054	0.072882		14	1193542	1195682	0.028972
14	1409197	1416553	0		14	1196550	1197322	0
14	1416555	1423018	0.0089742		14	1197694	1197969	0
14	1423160	1431709	0.068546		14	1241222	1242406	0
14	1431992	1432221	0		14	1249672	1254890	0.0214642
14	1432281	1437520	0		14	1255203	1259028	0
14	1438827	1440949	0		14	1261070	1261735	0
14	1442764	1444392	0		14	1264800	1264840	0
14	1444453	1445134	0		14	1266222	1266314	0
14	1447528	1519885	0.0143732		14	1292543	1294407	0
14	1519892	1543076	0.0211784		14	1377207	1379062	0
14	1543161	1560727	0.0019925		14	1387379	1387402	1
14	1561040	1571192	0.0232467		14	1389747	1390091	0
14	1571334	1704625	0.072398		14	1406170	1406351	0
14	1713069	1713478	0		14	1409054	1409197	0
14	1713621	1713836	0		14	1416553	1416555	0
14	1713969	1724484	0.0379458		14	1423018	1423160	0
14	1724824	1822696	0.0077039		14	1431709	1431992	0
14	1822981	1823145	0		14	1432221	1432281	0
14	1823181	1823704	0		14	1437520	1438827	0
14	1823898	1829933	0		14	1440949	1442764	0
14	1829970	1876434	0		14	1444392	1444453	0
14	1876437	1877579	0		14	1445134	1447528	0
14	1878021	1882354	0		14	1519885	1519892	0
14	1882576	1883324	0		14	1543076	1543161	0
14	1883696	1901373	0		14	1560727	1561040	0
14	1901473	1902713	0		14	1571192	1571334	0
14	1902761	1903654	0		14	1704625	1713069	0
14	1904183	1907626	0		14	1713478	1713621	0
14	1908324	1999844	0		14	1713836	1713969	0
14	1999935	2013642	0		14	1724484	1724824	0
14	2013645	2014051	0		14	1822696	1822981	0
14	2014085	2067708	0		14	1823145	1823181	0
14	2067776	2115638	0		14	1823704	1823898	0
15	48	2605	0.693782		14	1829933	1829970	0
15	2742	6884	0.494447		14	1876434	1876437	0
15	9114	10178	0		14	1877579	1878021	0
15	14395	14768	0		14	1882354	1882576	0
15	30882	32193	0.037376		14	1883324	1883696	0
15	35198	35526	0		14	1901373	1901473	0
15	35948	37876	0		14	1902713	1902761	0
15	39763	45710	0		14	1903654	1904183	0
15	46107	243313	0.0350446		14	1907626	1908324	0
15	243412	259339	0		14	1999844	1999935	0
15	259398	284292	0.0386438		14	2013642	2013645	0
15	284308	373907	0.117044		14	2014051	2014085	0
15	373910	374276	0		14	2067708	2067776	0
15	374278	409229	0.0412005		14	2115638	2138025	0
15	409233	626970	0.0634205		15	0	48	0
15	626978	651344	0.0548715		15	2605	2742	0.452555
15	651653	661618	0		15	6884	9114	0
15	661752	716664	0.0109084		15	10178	14395	0
15	718838	723920	0		15	14768	30882	0.0028547
15	723959	776384	0.130834		15	32193	35198	0.182363
15	776527	791179	0.378378		15	35526	35948	0
15	791504	997729	0.0175585		15	37876	39763	0
15	998124	999677	0		15	45710	46107	0
15	999780	1008137	0		15	243313	243412	0
15	1008143	1112474	0.0711198		15	259339	259398	0
15	1112558	1137675	0.0281881		15	284292	284308	0
15	1137754	1266811	0.0736031		15	373907	373910	0
15	1267021	1389116	0.114075		15	374276	374278	0
15	1389120	1389570	0		15	409229	409233	0
15	1389615	1389846	0		15	626970	626978	0
15	1389857	1393825	0		15	651344	651653	0
15	1393899	1447900	0.0152405		15	661618	661752	0
15	1449234	1475837	0.0109386		15	716664	718838	0
15	1475905	1500445	0.0253871		15	723920	723959	0
15	1500459	1502316	0		15	776384	776527	1
15	1502408	1503134	0		15	791179	791504	0
15	1503203	1507231	0		15	997729	998124	0
15	1507307	1538184	0.01927		15	999677	999780	0
15	1538266	1772332	0.0948066		15	1008137	1008143	0
15	1773326	1777056	0		15	1112474	1112558	0
15	1778589	1807904	0		15	1137675	1137754	0
15	1808162	1808749	0		15	1266811	1267021	0
15	1809413	1826984	0		15	1389116	1389120	0
15	1826998	1828027	0		15	1389570	1389615	0
15	1828088	1867775	0		15	1389846	1389857	0
15	1868082	1951738	0		15	1393825	1393899	0
15	1951759	1967518	0		15	1447900	1449234	0.0697151
15	1967520	1967980	0		15	1475837	1475905	0
15	1967982	1968583	0		15	1500445	1500459	0
15	1969589	1969795	0		15	1502316	1502408	0
15	1971184	1973137	0		15	1503134	1503203	0
15	1973309	1973513	0		15	1507231	1507307	0
15	1974019	1974260	0		15	1538184	1538266	0
15	1975196	1977131	0		15	1772332	1773326	0
15	1977440	1986462	0		15	1777056	1778589	0
15	1987550	1994921	0		15	1807904	1808162	0
15	1995508	1996369	0		15	1808749	1809413	0
15	1996507	2009543	0		15	1826984	1826998	0
15	2010656	2011024	0		15	1828027	1828088	0
15	2011118	2011348	0		15	1867775	1868082	0
15	2012537	2016899	0		15	1951738	1951759	0
15	2016956	2026670	0		15	1967518	1967520	0
16	291	2000	0.375073		15	1967980	1967982	0
16	8028	41251	0.0035819		15	1968583	1969589	0
16	41587	42388	0		15	1969795	1971184	0
16	42416	55929	0		15	1973137	1973309	0
16	55952	60048	0		15	1973513	1974019	0
16	60191	60454	0		15	1974260	1975196	0
16	65051	69450	0		15	1977131	1977440	0
16	71304	103306	0.0103431		15	1986462	1987550	0
16	103566	104387	0		15	1994921	1995508	0
16	113439	146229	0.120159		15	1996369	1996507	0
16	147069	152239	0.0551257		15	2009543	2010656	0
16	152600	249527	0.061438		15	2011024	2011118	0
16	249629	299968	0.0243549		15	2011348	2012537	0
16	299985	319557	0		15	2016899	2016956	0
16	319701	320799	0		15	2026670	2027721	0
16	320860	322846	0		16	0	291	1
16	322885	323559	0		16	2000	8028	0.555906
16	323698	323850	0		16	41251	41587	0
16	323863	341241	0		16	42388	42416	0
16	341385	344711	0		16	55929	55952	0
16	345270	399995	0.0683052		16	60048	60191	0
16	400094	428031	0		16	60454	65051	0
16	428163	463534	0.0094145		16	69450	71304	0
16	463653	525096	0.0056801		16	103306	103566	0
16	525103	526110	0.549156		16	104387	113439	0
16	526268	526908	1		16	146229	147069	0
16	526926	535128	0.0598634		16	152239	152600	0
16	535606	535953	0		16	249527	249629	0
16	540679	556109	0.222294		16	299968	299985	0
16	557223	562153	0		16	319557	319701	0
16	562161	570723	0.0206727		16	320799	320860	0
16	570768	647724	0.0089922		16	322846	322885	0
16	648051	649632	0		16	323559	323698	0
16	649753	653185	0		16	323850	323863	0
16	653236	699261	0.0127757		16	341241	341385	0
16	699355	708662	0		16	344711	345270	0
16	708753	754716	0.0390749		16	399995	400094	0
16	755027	785680	0.0998923		16	428031	428163	0
16	787502	817724	0.0207134		16	463534	463653	0
16	817749	925910	0.0269136		16	525096	525103	0
16	926289	934836	0.0731251		16	526110	526268	1
16	935027	988351	0.110438		16	526908	526926	1
16	988365	1004264	0.137304		16	535128	535606	0
16	1004328	1063180	0.0171277		16	535953	540679	0
16	1063201	1134038	0.0241399		16	556109	557223	0
16	1137282	1142140	0		16	562153	562161	0
16	1142300	1149043	0.0068219		16	570723	570768	0
16	1149051	1167104	0.0026034		16	647724	648051	0
16	1170790	1232912	0.157432		16	649632	649753	0
16	1233348	1272275	0		16	653185	653236	0
16	1272604	1297565	0		16	699261	699355	0
16	1297664	1376568	0.0774485		16	708662	708753	0
16	1376602	1452405	0.0482567		16	754716	755027	1
16	1452414	1473345	0		16	785680	787502	0
16	1473462	1504790	0		16	817724	817749	0
16	1504980	1505234	0		16	925910	926289	0
16	1510065	1510200	0		16	934836	935027	0
16	1523857	1542960	0		16	988351	988365	1
16	1543164	1587873	0		16	1004264	1004328	0
16	1587915	1588044	0		16	1063180	1063201	0
16	1588060	1650936	0		16	1134038	1137282	0
16	1651118	1658385	0		16	1142140	1142300	0
16	1658633	1676043	0		16	1149043	1149051	0
16	1676465	1681107	0		16	1167104	1170790	0
16	1681147	1683035	0		16	1232912	1233348	0
16	1683153	1730622	0		16	1272275	1272604	0
16	1730827	1922338	0		16	1297565	1297664	0
16	1922702	1922975	0		16	1376568	1376602	0
16	1922979	1923177	0		16	1452405	1452414	0
16	1923243	1923441	0		16	1473345	1473462	0
16	1923584	1960325	0		16	1504790	1504980	0
17	123	1352	0		16	1505234	1510065	0
17	1376	1774	0		16	1510200	1523857	0
17	2013	121239	0		16	1542960	1543164	0
17	121296	131385	0		16	1587873	1587915	0
17	131471	133132	0		16	1588044	1588060	0
17	133539	174404	0		16	1650936	1651118	0
17	174449	180342	0		16	1658385	1658633	0
17	180452	232644	0		16	1676043	1676465	0
17	232823	233142	0		16	1681107	1681147	0
17	233234	233642	0		16	1683035	1683153	0
17	233863	234216	0		16	1730622	1730827	0
17	234773	235458	0		16	1922338	1922702	0
17	235547	236325	0		16	1922975	1922979	0
17	237623	237859	0		16	1923177	1923243	0
17	245969	246682	0		16	1923441	1923584	0
18	68	62408	0		16	1960325	1969743	0
18	62621	138894	0		17	0	123	0
18	139055	173536	0		17	1352	1376	0
18	173766	182742	0		17	1774	2013	0
18	182997	208655	0		17	121239	121296	0
					17	131385	131471	0
					17	133132	133539	0
					17	174404	174449	0
					17	180342	180452	0
					17	232644	232823	0
					17	233142	233234	0
					17	233642	233863	0
					17	234216	234773	0
					17	235458	235547	0
					17	236325	237623	0
					17	237859	245969	0
					17	246682	247158	0
					18	0	68	0
					18	62408	62621	0
					18	138894	139055	0
					18	173536	173766	0
					18	182742	182997	0
					18	208655	208766	0

## Sheet: Bcin_vs_T4
Repetitive contents of conserved vs PAV regions in Bcin relative to the T4 assembly
COV regions					PAV regions
SequenceID	start	end	repeat_coverage%		SequenceID	start	end	repeat_coverage%
1	3609	3997	0		1	0	3609	0.0883901
1	37624	37894	0		1	3997	37624	0
1	75165	75682	0		1	37894	75165	0.0822624
1	76111	76553	0		1	75682	76111	0
1	94638	134637	0.0157754		1	76553	94638	0
1	134670	136064	0.0265423		1	134637	134670	0
1	136347	137730	0		1	136064	136347	0
1	140593	153834	0		1	137730	140593	0
1	153847	162978	0		1	153834	153847	0
1	163215	210986	0.007201		1	162978	163215	0
1	211296	213656	0.0478814		1	210986	211296	0
1	213841	223734	0.0197109		1	213656	213841	0.394595
1	224169	237909	0.028821		1	223734	224169	0
1	239067	266374	0.0199583		1	237909	239067	0
1	266418	284265	0.0132235		1	266374	266418	0
1	285272	289632	0		1	284265	285272	0.0635551
1	290583	323564	0.0486341		1	289632	290583	0
1	323567	325637	0		1	323564	323567	0
1	329744	331764	0		1	325637	329744	0
1	334959	349835	0		1	331764	334959	0
1	350570	358182	0.0036784		1	349835	350570	0.268027
1	358477	392193	0.0140883		1	358182	358477	0
1	395001	396337	0		1	392193	395001	0
1	396822	421447	0.0078782		1	396337	396822	0
1	421459	425223	0		1	421447	421459	0
1	425360	435662	0.0379538		1	425223	425360	0
1	435706	487397	0.0103693		1	435662	435706	0
1	491498	492710	0		1	487397	491498	0
1	493112	493660	0		1	492710	493112	0
1	493714	517824	0.0842804		1	493660	493714	0
1	517912	537269	0.214238		1	517824	517912	0
1	537271	563638	0.13168		1	537269	537271	0
1	563883	576329	0.287241		1	563638	563883	0
1	576340	694067	0.0283113		1	576329	576340	0
1	694201	736377	0.0037225		1	694067	694201	0
1	736896	742325	0.0482593		1	736377	736896	0
1	747226	747628	0		1	742325	747226	0
1	768242	768460	0		1	747628	768242	0
1	778647	813114	0.0106189		1	768460	778647	0
1	815628	843827	0.140501		1	813114	815628	0
1	845401	853765	0.0237924		1	843827	845401	0.0203304
1	853782	882527	0		1	853765	853782	0
1	882760	889327	0.0430943		1	882527	882760	0
1	892050	918893	0.106732		1	889327	892050	0
1	919278	919574	0		1	918893	919278	0
1	919996	933461	0.185072		1	919574	919996	0
1	933725	961845	0.0044097		1	933461	933725	0
1	962082	976182	0.0231915		1	961845	962082	0
1	977541	983426	0		1	976182	977541	0
1	983620	985323	0		1	983426	983620	0
1	986967	987230	0		1	985323	986967	0
1	987300	1028138	0.0097703		1	987230	987300	0
1	1028346	1031289	0		1	1028138	1028346	0.225962
1	1032185	1049059	0.0113785		1	1031289	1032185	0
1	1049370	1070893	0.0434884		1	1049059	1049370	0
1	1076934	1135619	0.034813		1	1070893	1076934	0
1	1135766	1151242	0		1	1135619	1135766	0
1	1151409	1153793	0		1	1151242	1151409	0
1	1153994	1183130	0.0035695		1	1153793	1153994	0
1	1185320	1195391	0		1	1183130	1185320	0
1	1195595	1195905	0.23871		1	1195391	1195595	0
1	1196075	1200359	0.362745		1	1195905	1196075	0.723529
1	1200616	1201059	0.13544		1	1200359	1200616	1
1	1201270	1201529	0		1	1201059	1201270	0
1	1201595	1259171	0.132538		1	1201529	1201595	0
1	1259866	1262304	0		1	1259171	1259866	0
1	1262396	1263942	0		1	1262304	1262396	0
1	1265024	1270507	0.149371		1	1263942	1265024	0
1	1270906	1285510	0.1831		1	1270507	1270906	1
1	1285543	1314711	0.0113823		1	1285510	1285543	0
1	1314804	1353852	0.0097316		1	1314711	1314804	0
1	1354412	1389388	0.0125515		1	1353852	1354412	0.353571
1	1389898	1390569	0		1	1389388	1389898	0
1	1391073	1392871	0		1	1390569	1391073	0
1	1393270	1396563	0.150015		1	1392871	1393270	0
1	1396668	1396849	1		1	1396563	1396668	1
1	1397152	1397316	1		1	1396849	1397152	1
1	1401108	1401829	1		1	1397316	1401108	0.874209
1	1427971	1428732	0		1	1401829	1427971	0.0262796
1	1438042	1438694	0		1	1428732	1438042	0.0080559
1	1447136	1447430	0		1	1438694	1447136	0
1	1448157	1450755	0		1	1447430	1448157	0
1	1450771	1529493	0.0738929		1	1450755	1450771	0
1	1529554	1564854	0.0235977		1	1529493	1529554	0
1	1564976	1576563	0.0143264		1	1564854	1564976	0
1	1578009	1594831	0.0076091		1	1576563	1578009	0
1	1594883	1595121	0		1	1594831	1594883	0
1	1595271	1595471	0		1	1595121	1595271	0
1	1595553	1595871	0		1	1595471	1595553	0
1	1596678	1601358	0.0087607		1	1595871	1596678	0
1	1601448	1676961	0.0924741		1	1601358	1601448	0
1	1677034	1688819	0.0549003		1	1676961	1677034	0
1	1689314	1691628	0		1	1688819	1689314	0
1	1692660	1700248	0		1	1691628	1692660	0
1	1700642	1728259	0.0074592		1	1700248	1700642	0
1	1728451	1829587	0.0267857		1	1728259	1728451	0
1	1829857	1871062	0.0008251		1	1829587	1829857	0
1	1871074	1904909	0.0205704		1	1871062	1871074	0
1	1906245	1978899	0.0090704		1	1904909	1906245	0
1	1979281	2019558	0		1	1978899	1979281	0
1	2019746	2046395	0.15025		1	2019558	2019746	0
1	2046599	2108190	0.0826582		1	2046395	2046599	0
1	2108551	2141747	0.0045487		1	2108190	2108551	0
1	2142491	2152575	0.0240976		1	2141747	2142491	0
1	2152598	2198845	0.0985577		1	2152575	2152598	1
1	2198854	2367340	0.016215		1	2198845	2198854	0
1	2367544	2413594	0.017329		1	2367340	2367544	0
1	2413875	2424206	0		1	2413594	2413875	0
1	2424236	2550395	0.013047		1	2424206	2424236	0
1	2550977	2551208	1		1	2550395	2550977	0.331615
1	2551961	2728128	0.0216329		1	2551208	2551961	0.642762
1	2728534	2748900	0		1	2728128	2728534	0
1	2749481	2758205	0		1	2748900	2749481	0
1	2758334	2764486	0.333713		1	2758205	2758334	0
1	2764530	2768207	0		1	2764486	2764530	0
1	2771720	2804125	0.0757291		1	2768207	2771720	0
1	2804286	2840996	0.0087442		1	2804125	2804286	0
1	2841024	2842147	0		1	2840996	2841024	0
1	2842166	2843612	0		1	2842147	2842166	0
1	2844603	2860855	0		1	2843612	2844603	0
1	2861170	2907203	0.197315		1	2860855	2861170	0
1	2907984	2954563	0.0060972		1	2907203	2907984	0
1	2956352	2985097	0.0050791		1	2954563	2956352	0
1	2985274	2990473	0		1	2985097	2985274	0
1	2990610	3003554	0.0625		1	2990473	2990610	0
1	3003737	3021837	0.113536		1	3003554	3003737	0.355191
1	3023074	3090136	0.0077838		1	3021837	3023074	0
1	3099375	3100288	0		1	3090136	3099375	0.0075766
1	3101037	3169785	0.0242771		1	3100288	3101037	0
1	3169827	3170893	0		1	3169785	3169827	0
1	3171399	3188555	0		1	3170893	3171399	0
1	3188576	3189822	0		1	3188555	3188576	0
1	3190072	3220230	0.0143909		1	3189822	3190072	0
1	3220310	3231184	0.0623506		1	3220230	3220310	0
1	3231271	3237613	0		1	3231184	3231271	0
1	3237663	3338260	0.0217104		1	3237613	3237663	0
1	3338427	3346140	0		1	3338260	3338427	0
1	3346308	3348478	0		1	3346140	3346308	0
1	3348754	3350336	0		1	3348478	3348754	0
1	3350710	3377355	0.0132483		1	3350336	3350710	0
1	3377394	3414371	0.0513292		1	3377355	3377394	0
1	3415383	3445630	0.0347803		1	3414371	3415383	0
1	3445755	3456568	0.1722		1	3445630	3445755	1
1	3457048	3460554	0		1	3456568	3457048	0
1	3460829	3462409	0		1	3460554	3460829	0
1	3462472	3471144	0		1	3462409	3462472	0
1	3471777	3473219	0		1	3471144	3471777	0
1	3473240	3592172	0.0155299		1	3473219	3473240	0
1	3592233	3632695	0.0924077		1	3592172	3592233	0
1	3633755	3680137	0.0042689		1	3632695	3633755	0
1	3680580	3703122	0.0944016		1	3680137	3680580	0
1	3703128	3713597	0		1	3703122	3703128	0
1	3713912	3755793	0.100738		1	3713597	3713912	0
1	3758030	3758393	0.418733		1	3755793	3758030	0
1	3758421	3765842	0.0024255		1	3758393	3758421	1
1	3765899	3768548	0		1	3765842	3765899	0
1	3771549	3784742	0.0396422		1	3768548	3771549	0
1	3784904	3797393	0		1	3784742	3784904	0
1	3845796	3847698	0		1	3797393	3845796	0.0683842
1	3851496	3852238	0		1	3847698	3851496	0
1	3855315	3855894	0		1	3852238	3855315	0
1	3856509	3857626	0		1	3855894	3856509	0
1	3863219	3864753	0		1	3857626	3863219	0
1	3866528	3867102	0		1	3864753	3866528	0.0653521
1	3867105	3910581	0.0031512		1	3867102	3867105	0
1	3911057	3998665	0.0015752		1	3910581	3911057	0
1	3998846	4000741	0		1	3998665	3998846	0
1	4001012	4002921	0		1	4000741	4001012	0
1	4003261	4003685	0		1	4002921	4003261	0
1	4012654	4014511	0		1	4003685	4012654	0
1	4015635	4016812	0		1	4014511	4015635	0
1	4017169	4018651	0		1	4016812	4017169	0
1	4021271	4021869	0		1	4018651	4021271	0
1	4022008	4022212	0		1	4021869	4022008	0
1	4025149	4025509	0		1	4022212	4025149	0
1	4035490	4036206	0		1	4025509	4035490	0
1	4053871	4074514	0		1	4036206	4053871	0
1	4080597	4082437	0		1	4074514	4080597	0
1	4086238	4087733	0		1	4082437	4086238	0
1	4094199	4094692	0		1	4087733	4094199	0
1	4099940	4100383	0		1	4094692	4099940	0
1	4101383	4102189	0		1	4100383	4101383	0
1	4105078	4106187	0		1	4102189	4105078	0
2	1076	2547	0.665534		1	4106187	4109373	0
2	2577	4609	0.429626		2	0	1076	0.143123
2	5120	6565	0		2	2547	2577	0
2	7365	7743	0		2	4609	5120	0
2	9798	10079	0		2	6565	7365	0
2	28049	29101	0		2	7743	9798	0.181995
2	31992	32556	0		2	10079	28049	0
2	36796	40601	0		2	29101	31992	0
2	40705	42514	0		2	32556	36796	0.0108491
2	44478	45212	0		2	40601	40705	0
2	80116	80799	0		2	42514	44478	0
2	81154	86730	0		2	45212	80116	0.004097
2	87532	87893	0		2	80799	81154	0
2	92967	93159	0		2	86730	87532	0
2	93967	94249	0		2	87893	92967	0
2	103875	104283	0		2	93159	93967	0
2	110589	111523	0.0770878		2	94249	103875	0
2	111960	118149	0.0329617		2	104283	110589	0.316682
2	118367	146413	0.0013906		2	111523	111960	0
2	150370	185568	0.0059662		2	118149	118367	0
2	186174	222103	0.0254112		2	146413	150370	0
2	223326	230411	0.0124206		2	185568	186174	0
2	230544	254407	0.0864099		2	222103	223326	0
2	254543	350668	0.0038283		2	230411	230544	0
2	351112	428089	0.0336854		2	254407	254543	0
2	428145	449842	0.0370097		2	350668	351112	0
2	451304	452104	0		2	428089	428145	0
2	452369	465374	0		2	449842	451304	0.654583
2	465486	491140	0.192173		2	452104	452369	0
2	491343	502729	0.0029861		2	465374	465486	0
2	503205	546619	0.0012208		2	491140	491343	0
2	547460	550296	0		2	502729	503205	0
2	550541	552151	0		2	546619	547460	0
2	552428	584784	0.0042032		2	550296	550541	0
2	587049	597704	0.0190521		2	552151	552428	0
2	597846	609843	0.332166		2	584784	587049	0
2	611555	612924	0.474069		2	597704	597846	0
2	613067	673189	0.103157		2	609843	611555	0.832944
2	673202	680114	0		2	612924	613067	1
2	680159	889414	0.0110248		2	673189	673202	0
2	890720	960053	0.0034327		2	680114	680159	0
2	964056	994395	0.0341804		2	889414	890720	0
2	994635	997411	0		2	960053	964056	0
2	998350	999720	0		2	994395	994635	0
2	1000145	1000339	0		2	997411	998350	0
2	1007549	1007955	0		2	999720	1000145	0
2	1008584	1009040	0		2	1000339	1007549	0
2	1009068	1010495	0		2	1007955	1008584	0
2	1011906	1012185	0		2	1009040	1009068	0
2	1012422	1012710	0		2	1010495	1011906	0
2	1130492	1164659	0.0014634		2	1012185	1012422	0
2	1165004	1193414	0.0068638		2	1012710	1130492	0.0175409
2	1193671	1206964	0.0180546		2	1164659	1165004	0
2	1207078	1366825	0.0317001		2	1193414	1193671	0
2	1366918	1453175	0.0053793		2	1206964	1207078	0
2	1453261	1490718	0.0067277		2	1366825	1366918	0
2	1490793	1519115	0.0128875		2	1453175	1453261	0
2	1519410	1520677	0		2	1490718	1490793	0
2	1521006	1527631	0		2	1519115	1519410	0
2	1527730	1532701	0		2	1520677	1521006	0
2	1533241	1540718	0		2	1527631	1527730	0
2	1540891	1588359	0		2	1532701	1533241	0
2	1588680	1591794	0		2	1540718	1540891	0
2	1591938	1593680	0		2	1588359	1588680	0
2	1593973	1610672	0		2	1591794	1591938	0
2	1610684	1648695	0.0052353		2	1593680	1593973	0
2	1648733	1725375	0.007385		2	1610672	1610684	0
2	1730002	1734613	0		2	1648695	1648733	0
2	1737530	1738443	0		2	1725375	1730002	0
2	1738553	1740935	0		2	1734613	1737530	0
2	1741108	1742841	0		2	1738443	1738553	0
2	1750954	1758160	0		2	1740935	1741108	0
2	1758164	1788094	0		2	1742841	1750954	0
2	1788223	1803492	0.0037985		2	1758160	1758164	0
2	1803592	1834013	0		2	1788094	1788223	0
2	1834127	1841419	0		2	1803492	1803592	0
2	1843077	1851873	0		2	1834013	1834127	0
2	1852069	1875761	0.0044319		2	1841419	1843077	0
2	1876397	1898242	0		2	1851873	1852069	0
2	1898468	1945779	0		2	1875761	1876397	0
2	1948395	2062715	0.0119227		2	1898242	1898468	0
2	2062964	2096130	0.0017488		2	1945779	1948395	0
2	2122593	2156176	0.0185808		2	2062715	2062964	0
2	2156201	2198237	0.0141545		2	2096130	2122593	0.0030987
2	2198251	2198480	0		2	2156176	2156201	0
2	2200231	2200533	0		2	2198237	2198251	0
2	2201437	2280496	0.0801806		2	2198480	2200231	0
2	2280831	2297638	0		2	2200533	2201437	0
2	2297684	2322248	0		2	2280496	2280831	0
2	2322656	2354330	0.0091558		2	2297638	2297684	0
2	2354414	2360728	0		2	2322248	2322656	0
2	2361108	2375904	0.0082455		2	2354330	2354414	0
2	2376719	2377043	0		2	2360728	2361108	0
2	2377143	2377584	0		2	2375904	2376719	0
2	2413186	2415240	0		2	2377043	2377143	0
2	2418748	2427268	0.0226526		2	2377584	2413186	0.0046346
2	2427879	2436952	0.0214923		2	2415240	2418748	0
2	2437420	2439257	0.302667		2	2427268	2427879	0
2	2439995	2495773	0.049948		2	2436952	2437420	0.696581
2	2496225	2500772	0		2	2439257	2439995	0
2	2502254	2536814	0.0168692		2	2495773	2496225	0
2	2537385	2538351	0		2	2500772	2502254	0
2	2539444	2543927	0.0129378		2	2536814	2537385	0
2	2543945	2612029	0.0006463		2	2538351	2539444	0
2	2612929	2613113	0		2	2543927	2543945	0
2	2613807	2624219	0.0145985		2	2612029	2612929	0
2	2624396	2654925	0.150742		2	2613113	2613807	0
2	2655156	2663667	0.709082		2	2624219	2624396	0
2	2663808	2666094	0		2	2654925	2655156	1
2	2667693	2671792	0		2	2663667	2663808	0
2	2672252	2678331	0.0329001		2	2666094	2667693	0.125704
2	2678388	2694800	0.113575		2	2671792	2672252	0
2	2694851	2702108	0		2	2678331	2678388	0
2	2702234	2749371	0.0520822		2	2694800	2694851	0
2	2749463	2758706	0.043276		2	2702108	2702234	0
2	2758910	2759072	0		2	2749371	2749463	0
2	2768728	2768930	0		2	2758706	2758910	0
2	2768935	2769668	0		2	2759072	2768728	0
2	2777434	2777910	0		2	2768930	2768935	0
2	2778781	2784924	0.0065115		2	2769668	2777434	0
2	2785072	2786891	0		2	2777910	2778781	0
2	2786960	2843117	0.0469754		2	2784924	2785072	0
2	2844021	2859680	0.0076633		2	2786891	2786960	0
2	2859778	2866260	0.0192842		2	2843117	2844021	0
2	2866275	2880986	0.0048263		2	2859680	2859778	0
2	2881160	2881827	0		2	2866260	2866275	0
2	2881987	2905897	0.0762024		2	2880986	2881160	0
2	2907514	2914470	0		2	2881827	2881987	0
2	2914482	2924999	0.0077018		2	2905897	2907514	0.293135
2	2925193	2927212	0		2	2914470	2914482	0
2	2929243	2959518	0		2	2924999	2925193	0
2	2960410	2972701	0.0336832		2	2927212	2929243	0
2	2972865	2989308	0		2	2959518	2960410	0
2	2989403	3030564	0.122446		2	2972701	2972865	0
2	3030643	3042883	0.0163399		2	2989308	2989403	0
2	3043067	3127378	0.0242792		2	3030564	3030643	0
2	3127942	3176524	0.0215924		2	3042883	3043067	0
2	3177207	3197381	0.118172		2	3127378	3127942	0
2	3197686	3199109	0		2	3176524	3177207	0
2	3199724	3205454	0.0340314		2	3197381	3197686	0
2	3205702	3213492	0		2	3199109	3199724	0
2	3213835	3217409	0		2	3205454	3205702	0
2	3218027	3224433	0		2	3213492	3213835	0
2	3224609	3243997	0.0759748		2	3217409	3218027	0
2	3244010	3252688	0.0240839		2	3224433	3224609	0
2	3253153	3268393	0.0378609		2	3243997	3244010	0
2	3268543	3277601	0.0356591		2	3252688	3253153	0
2	3277605	3308780	0.0391339		2	3268393	3268543	0
2	3309286	3316247	0.0080448		2	3277601	3277605	0
2	3316523	3317904	0		2	3308780	3309286	0
2	3318355	3320530	0		2	3316247	3316523	0
2	3322038	3327243	0.0076849		2	3317904	3318355	0
2	3327286	3331366	0		2	3320530	3322038	0
2	3332302	3332719	0.422062		2	3327243	3327286	0
3	14142	19450	0		2	3331366	3332302	0
3	19706	27414	0.0054489		2	3332719	3341473	0
3	33217	38696	0.0217193		3	0	14142	0.0519728
3	43266	54576	0		3	19450	19706	0
3	57653	113636	0.0305807		3	27414	33217	0.319145
3	114069	151024	0.0030307		3	38696	43266	0
3	151030	161129	0		3	54576	57653	0
3	167997	169531	0.053455		3	113636	114069	0
3	170123	170823	0		3	151024	151030	0
3	172023	195866	0.0304492		3	161129	167997	0.311444
3	196127	254797	0.0026419		3	169531	170123	0
3	254914	260275	0		3	170823	172023	0
3	261115	302479	0.0017648		3	195866	196127	0
3	303493	313701	0.0588754		3	254797	254914	0
3	314065	314414	0		3	260275	261115	0
3	315329	335934	0.101529		3	302479	303493	0
3	336064	339101	0		3	313701	314065	0
3	339396	345973	0		3	314414	315329	0
3	346536	347743	0		3	335934	336064	0
3	347992	357768	0.253069		3	339101	339396	0
3	358548	366763	0.0093731		3	345973	346536	0
3	366790	537633	0.0476051		3	347743	347992	0
3	537819	568619	0.0100649		3	357768	358548	0.447436
3	568722	595176	0.0147426		3	366763	366790	0
3	595192	635437	0.0052677		3	537633	537819	0
3	635609	648614	0.230065		3	568619	568722	0
3	648717	648936	0		3	595176	595192	0
3	649196	649863	0		3	635437	635609	0
3	650063	665806	0		3	648614	648717	0
3	665854	700625	0.0530039		3	648936	649196	0
3	700836	798504	0.0802719		3	649863	650063	0
3	798650	869319	0.0457626		3	665806	665854	0
3	869652	871706	0		3	700625	700836	0
3	875253	991880	0.0746225		3	798504	798650	0
3	991907	1016616	0.0576713		3	869319	869652	0
3	1017148	1051205	0.0017324		3	871706	875253	0
3	1051773	1053469	0		3	991880	991907	0
3	1056516	1161765	0.0074395		3	1016616	1017148	0
3	1161796	1167291	0		3	1051205	1051773	0
3	1167928	1240332	0.0147506		3	1053469	1056516	0
3	1240996	1290206	0.0207478		3	1161765	1161796	0
3	1290366	1292253	0		3	1167291	1167928	0
3	1293375	1323125	0.0065546		3	1240332	1240996	0
3	1323147	1340136	0.0037083		3	1290206	1290366	0
3	1340299	1346153	0.0136659		3	1292253	1293375	0
3	1352183	1386801	0.0228783		3	1323125	1323147	0
3	1386968	1419446	0.0020937		3	1340136	1340299	0
3	1420047	1435123	0.0135978		3	1346153	1352183	0
3	1436142	1512735	0.120716		3	1386801	1386968	0
3	1512772	1643990	0.0502141		3	1419446	1420047	0
3	1644309	1718356	0.0203925		3	1435123	1436142	0.329735
3	1718686	1728471	0.225652		3	1512735	1512772	0
3	1728568	1797126	0.016672		3	1643990	1644309	0
3	1797274	1851344	0.0405215		3	1718356	1718686	1
3	1851436	1873009	0.0248459		3	1728471	1728568	0
3	1874299	1875875	0		3	1797126	1797274	0
3	1876403	1925165	0.0111767		3	1851344	1851436	0
3	1925234	1934459	0.0238482		3	1873009	1874299	0
3	1935095	1962361	0.0675933		3	1875875	1876403	0
3	1962420	1977297	0.0039659		3	1925165	1925234	0
3	1977767	1984757	0		3	1934459	1935095	0
3	1984761	2002528	0		3	1962361	1962420	0
3	2002820	2004762	0		3	1977297	1977767	0
3	2005122	2011723	0		3	1984757	1984761	0
3	2012207	2023913	0		3	2002528	2002820	0
3	2024426	2024568	0		3	2004762	2005122	0
3	2024733	2026351	0		3	2011723	2012207	0
3	2028226	2041951	0		3	2023913	2024426	0
3	2042327	2173415	0.0520566		3	2024568	2024733	0
3	2173633	2194028	0.0312822		3	2026351	2028226	0.0314667
3	2194096	2226360	0.0343417		3	2041951	2042327	0
3	2226474	2227725	0		3	2173415	2173633	0
3	2228003	2230187	0		3	2194028	2194096	0
3	2230295	2232615	0		3	2226360	2226474	0
3	2232745	2247991	0		3	2227725	2228003	0
3	2248012	2293027	0.0017994		3	2230187	2230295	0
3	2293198	2372485	0.0119566		3	2232615	2232745	0
3	2373399	2375832	0		3	2247991	2248012	0
3	2376069	2376527	0		3	2293027	2293198	0
3	2376636	2377234	0		3	2372485	2373399	0
3	2377316	2396017	0.002941		3	2375832	2376069	0
3	2396990	2397975	0.0994924		3	2376527	2376636	0
3	2398065	2435606	0.0020511		3	2377234	2377316	0
3	2435872	2477955	0.0862581		3	2396017	2396990	0
3	2480470	2532815	0.0055593		3	2397975	2398065	0
3	2532863	2540116	0.0133738		3	2435606	2435872	0
3	2540121	2544107	0		3	2477955	2480470	0
3	2544140	2548771	0		3	2532815	2532863	0
3	2549897	2581433	0.0385274		3	2540116	2540121	0
3	2582530	2588858	0.0619469		3	2544107	2544140	0
3	2623671	2631976	0.0403371		3	2548771	2549897	0
3	2633057	2645520	0.015887		3	2581433	2582530	0
3	2645723	2694091	0.0158369		3	2588858	2623671	0.0167753
3	2704182	2706211	0		3	2631976	2633057	0
3	2706284	2707975	0		3	2645520	2645723	0
3	2712441	2714814	0		3	2694091	2704182	0
3	2718700	2719573	0		3	2706211	2706284	0
3	2720282	2727677	0		3	2707975	2712441	0
3	2727872	2729723	0		3	2714814	2718700	0
3	2729857	2774613	0.0692421		3	2719573	2720282	0
3	2774804	2791258	0.131093		3	2727677	2727872	0
3	2791749	2792577	0		3	2729723	2729857	0
3	2792860	2795876	0.585875		3	2774613	2774804	0
3	2795953	2823586	0.105019		3	2791258	2791749	0.0346232
3	2823798	2944373	0.0394941		3	2792577	2792860	0
3	2944380	2959880	0		3	2795876	2795953	1
3	2959886	2988461	0.0069641		3	2823586	2823798	0
3	2988524	3032675	0.0007701		3	2944373	2944380	0
3	3032679	3036053	0		3	2959880	2959886	0
3	3036121	3066528	0		3	2988461	2988524	0
3	3067428	3073982	0.0503509		3	3032675	3032679	0
3	3074237	3082380	0		3	3036053	3036121	0
3	3082536	3096553	0.315117		3	3066528	3067428	0
3	3097221	3115006	0.0192859		3	3073982	3074237	0
3	3115036	3116366	0		3	3082380	3082536	0
3	3117443	3118760	0		3	3096553	3097221	0
3	3119987	3122107	0		3	3115006	3115036	0
3	3122239	3123351	0		3	3116366	3117443	0
3	3123397	3189540	0.0100389		3	3118760	3119987	0
3	3190069	3190508	0		3	3122107	3122239	0
3	3191038	3191496	0		3	3123351	3123397	0
3	3194794	3195015	0		3	3189540	3190069	0
3	3200128	3200485	0		3	3190508	3191038	0
4	8381	19583	0		3	3191496	3194794	0
4	19608	34102	0		3	3195015	3200128	0
4	34422	72355	0.0680674		3	3200485	3226611	0.0610886
4	73189	97024	0.106105		4	0	8381	0.141033
4	97711	126524	0.0397043		4	19583	19608	0
4	127671	143031	0		4	34102	34422	0
4	143129	144495	0		4	72355	73189	0
4	144900	145528	0		4	97024	97711	0.816594
4	145687	145872	0		4	126524	127671	0
4	146162	163002	0.058076		4	143031	143129	0
4	163460	200299	0.0575749		4	144495	144900	0
4	200397	220803	0.0034794		4	145528	145687	0
4	221128	246350	0.0827056		4	145872	146162	0
4	246721	247427	0.832861		4	163002	163460	0
4	247494	251380	0		4	200299	200397	0
4	251551	252484	0		4	220803	221128	0
4	254075	259847	0.0687803		4	246350	246721	1
4	260746	261125	0		4	247427	247494	0.940299
4	261302	261786	0		4	251380	251551	0
4	261955	275496	0		4	252484	254075	0
4	275806	281006	0		4	259847	260746	0
4	281213	297275	0.0042959		4	261125	261302	0
4	297409	299366	0.0413899		4	261786	261955	0
4	299813	312599	0.224464		4	275496	275806	0
4	312725	313870	0		4	281006	281213	0
4	314481	323225	0.0228728		4	297275	297409	0
4	323260	326655	0		4	299366	299813	0
4	326690	328683	0		4	312599	312725	0
4	328723	336476	0.0056752		4	313870	314481	0
4	337988	344469	0		4	323225	323260	0
4	344807	346612	0		4	326655	326690	0
4	346793	348769	0		4	328683	328723	0
4	349729	350886	0		4	336476	337988	0
4	351113	380977	0.0364653		4	344469	344807	0
4	381005	387492	0.0904887		4	346612	346793	0
4	387512	390879	0		4	348769	349729	0
4	392094	392386	0		4	350886	351113	0
4	392879	393938	0		4	380977	381005	0
4	394210	396750	0		4	387492	387512	0
4	397083	397554	0		4	390879	392094	0
4	397615	399576	0		4	392386	392879	0
4	399644	404474	0.0089027		4	393938	394210	0
4	404708	407965	0		4	396750	397083	0
4	408598	432837	0.0042494		4	397554	397615	0
4	433676	433867	0		4	399576	399644	0
4	440334	511403	0.0220209		4	404474	404708	0
4	511513	541756	0.0174255		4	407965	408598	0
4	542248	548390	0.0094432		4	432837	433676	0
4	549248	626254	0.11738		4	433867	440334	0
4	626551	630278	0		4	511403	511513	0
4	655953	656380	0		4	541756	542248	0
4	657642	657931	1		4	548390	549248	0
4	667599	667829	0		4	626254	626551	0
4	671842	672270	0		4	630278	655953	0.0317819
4	674265	674861	0		4	656380	657642	0.697306
4	702694	702852	0		4	657931	667599	0.0858502
4	706329	708987	0		4	667829	671842	0
4	709273	762228	0.003909		4	672270	674265	0
4	763213	769739	0.0927061		4	674861	702694	0.0453419
4	770076	771531	0		4	702852	706329	0.0359505
4	772291	773463	0		4	708987	709273	0
4	774703	775667	0		4	762228	763213	0
4	776618	777654	0		4	769739	770076	0
4	778210	803592	0.0184383		4	771531	772291	0
4	804036	806239	0		4	773463	774703	0
4	806785	857635	0.0496559		4	775667	776618	0
4	858486	864274	0.391154		4	777654	778210	0
4	866153	956627	0.0798793		4	803592	804036	0
4	958623	1005650	0.0068684		4	806239	806785	0
4	1005746	1105763	0.0101383		4	857635	858486	0
4	1106047	1127022	0.0040048		4	864274	866153	0.433741
4	1127097	1149026	0		4	956627	958623	0
4	1150145	1171842	0.0127667		4	1005650	1005746	0
4	1172039	1173620	0		4	1105763	1106047	0
4	1173623	1231238	0.003454		4	1127022	1127097	0
4	1232601	1270894	0.0034732		4	1149026	1150145	0
4	1271131	1289813	0.0020876		4	1171842	1172039	0
4	1289829	1324565	0.0144231		4	1173620	1173623	0
4	1325269	1369569	0.0032731		4	1231238	1232601	0
4	1369830	1378971	0		4	1270894	1271131	0
4	1379121	1540132	0.0196011		4	1289813	1289829	0
4	1540609	1583818	0.0447592		4	1324565	1325269	0
4	1583853	1595488	0		4	1369569	1369830	0
4	1595852	1616317	0.0058148		4	1378971	1379121	0
4	1616533	1623823	0		4	1540132	1540609	0
4	1624262	1641569	0.119547		4	1583818	1583853	0
4	1641711	1645860	0		4	1595488	1595852	0
4	1646203	1738464	0.034359		4	1616317	1616533	0
4	1738684	1739969	0.0350195		4	1623823	1624262	0
4	1740215	1783061	0.0029874		4	1641569	1641711	0
4	1785630	1793285	0		4	1645860	1646203	0
4	1793310	1850301	0.0066326		4	1738464	1738684	0
4	1851197	1852094	0.0758082		4	1739969	1740215	0
4	1852593	1852684	0		4	1783061	1785630	0
4	1852763	1857114	0		4	1793285	1793310	0
4	1857142	1858452	0.0290076		4	1850301	1851197	0
4	1858806	1892542	0.152567		4	1852094	1852593	0
4	1892573	1899325	0.0131813		4	1852684	1852763	0
4	1899582	1900559	0.678608		4	1857114	1857142	0
4	1901599	1926205	0.0548647		4	1858452	1858806	0
4	1926224	1928794	0		4	1892542	1892573	0
4	1930670	1947356	0		4	1899325	1899582	0
4	1947644	1949155	0		4	1900559	1901599	0.706731
4	1949164	1966804	0		4	1926205	1926224	0
4	1967142	1969982	0		4	1928794	1930670	0
4	1970006	1986878	0		4	1947356	1947644	0
4	1987008	1999322	0		4	1949155	1949164	0
4	1999338	2043302	0.0087572		4	1966804	1967142	0
4	2043380	2043902	0		4	1969982	1970006	0
4	2043968	2050306	0.0525402		4	1986878	1987008	0
4	2050494	2056993	0		4	1999322	1999338	0
4	2057458	2101789	0.0017144		4	2043302	2043380	0
4	2101895	2106523	0		4	2043902	2043968	0
4	2107480	2130831	0.116654		4	2050306	2050494	0
4	2130934	2133250	0		4	2056993	2057458	0
4	2133648	2161601	0.012199		4	2101789	2101895	0
4	2162123	2194375	0.0098288		4	2106523	2107480	0
4	2194723	2220257	0		4	2130831	2130934	0
4	2220677	2233064	0		4	2133250	2133648	0
4	2233076	2268818	0.0043646		4	2161601	2162123	0
4	2268991	2288031	0.0073529		4	2194375	2194723	0
4	2288750	2292946	0		4	2220257	2220677	0
4	2293020	2312868	0.0102277		4	2233064	2233076	0
4	2313759	2333021	0.10243		4	2268818	2268991	0
4	2333095	2356956	0.0233854		4	2288031	2288750	0
4	2356958	2381057	0.19922		4	2292946	2293020	0
4	2381086	2391919	0.0374781		4	2312868	2313759	0
4	2391960	2421520	0.0225643		4	2333021	2333095	0
4	2422007	2422733	0		4	2356956	2356958	0
4	2423919	2424668	0		4	2381057	2381086	0
4	2427509	2427889	0		4	2391919	2391960	0
4	2429102	2429736	0		4	2421520	2422007	0
4	2437883	2438060	0		4	2422733	2423919	0
4	2447692	2448062	0		4	2424668	2427509	0
4	2449938	2450755	0		4	2427889	2429102	0
4	2456006	2456203	0.345178		4	2429736	2437883	0.303547
4	2457055	2457185	0		4	2438060	2447692	0
5	5347	10819	0		4	2448062	2449938	0
5	11069	11781	0		4	2450755	2456006	0
5	12003	12734	0.181943		4	2456203	2457055	0.147887
5	21080	23118	0		4	2457185	2468882	0
5	23826	28738	0.0816368		5	0	5347	0.726015
5	28960	33186	0.0184572		5	10819	11069	0.256
5	35986	41425	0		5	11781	12003	0
5	41880	103672	0.0037707		5	12734	21080	0.395998
5	104621	172558	0.0772186		5	23118	23826	0
5	172659	214350	0.302895		5	28738	28960	0
5	214372	230504	0.197868		5	33186	35986	0.101786
5	230716	233678	0.341661		5	41425	41880	0
5	234206	247593	0.18137		5	103672	104621	0
5	248136	253156	0		5	172558	172659	0
5	253199	298537	0.16077		5	214350	214372	0
5	298638	300636	0.266266		5	230504	230716	0
5	301118	305764	0		5	233678	234206	0.537879
5	307018	307170	0		5	247593	248136	0
5	307685	322154	0.0050453		5	253156	253199	0
5	322159	323776	0		5	298537	298638	0
5	323985	341528	0.109217		5	300636	301118	0
5	341644	435234	0.0896463		5	305764	307018	0
5	435690	436868	0		5	307170	307685	0
5	441687	460935	0.0015586		5	322154	322159	0
5	461302	473207	0		5	323776	323985	0
5	473442	486727	0.004968		5	341528	341644	0
5	504593	505754	0		5	435234	435690	0.436403
5	506493	508424	0		5	436868	441687	0
5	508559	540928	0.01279		5	460935	461302	0
5	540930	609530	0.0004665		5	473207	473442	0
5	609653	661441	0.0675446		5	486727	504593	0.0110265
5	661808	662670	0.0846868		5	505754	506493	0
5	662938	664465	0		5	508424	508559	0
5	665336	667077	0		5	540928	540930	0
5	671882	704800	0.0012151		5	609530	609653	0
5	705718	708345	0.027027		5	661441	661808	0.504087
5	711010	716278	0		5	662670	662938	0
5	718793	720526	0		5	664465	665336	0
5	720792	736663	0.0034654		5	667077	671882	0
5	736832	768192	0.0164222		5	704800	705718	0
5	768787	793688	0.0683507		5	708345	711010	0.0484053
5	793805	794993	0		5	716278	718793	0
5	796948	823122	0		5	720526	720792	0
5	823857	825484	0.423479		5	736663	736832	0
5	825490	825651	1		5	768192	768787	0
5	825834	834064	0.228797		5	793688	793805	0
5	834140	872203	0.307753		5	794993	796948	0
5	872333	883838	0		5	823122	823857	0
5	883910	887688	0		5	825484	825490	1
5	887756	889434	0		5	825651	825834	1
5	889459	906738	0		5	834064	834140	0
5	906999	992241	0.0326482		5	872203	872333	0
5	992404	1012524	0.241849		5	883838	883910	0
5	1012615	1058293	0.0122816		5	887688	887756	0
5	1058813	1058960	0		5	889434	889459	0
5	1059113	1102879	0		5	906738	906999	0
5	1102886	1126889	0.0300796		5	992241	992404	0
5	1126939	1327957	0.0039549		5	1012524	1012615	0.615385
5	1328072	1378561	0.0204203		5	1058293	1058813	0
5	1378567	1415232	0.0394109		5	1058960	1059113	0
5	1415269	1435135	0.0498339		5	1102879	1102886	0
5	1435310	1470346	0.0060224		5	1126889	1126939	0
5	1470528	1477861	0.0275467		5	1327957	1328072	0
5	1478279	1479058	0		5	1378561	1378567	0
5	1484207	1510389	0		5	1415232	1415269	0
5	1510502	1528093	0.01154		5	1435135	1435310	0
5	1528234	1536317	0		5	1470346	1470528	0
5	1537497	1581059	0		5	1477861	1478279	0
5	1581713	1618312	0.0060384		5	1479058	1484207	0
5	1618383	1619454	0		5	1510389	1510502	0
5	1620968	1625090	0		5	1528093	1528234	0
5	1625194	1647937	0		5	1536317	1537497	0.0398305
5	1650144	1658593	0		5	1581059	1581713	0
5	1660217	1668578	0		5	1618312	1618383	0
5	1668594	1689880	0.015738		5	1619454	1620968	0
5	1690685	1699861	0		5	1625090	1625194	0
5	1699865	1714736	0		5	1647937	1650144	0
5	1714806	1738970	0		5	1658593	1660217	0
5	1755545	1755716	0		5	1668578	1668594	0
5	1756004	1761674	0		5	1689880	1690685	0
5	1761743	1795738	0.0020003		5	1699861	1699865	0
5	1796191	1802279	0.0236531		5	1714736	1714806	0
5	1802459	1812554	0		5	1738970	1755545	0.0050679
5	1816028	1829012	0.0467498		5	1755716	1756004	0
5	1829083	1908377	0.0866144		5	1761674	1761743	0
5	1908599	1909811	0		5	1795738	1796191	0
5	1913021	2053787	0.0026782		5	1802279	1802459	0
5	2053820	2064091	0.200273		5	1812554	1816028	0
5	2064142	2093328	0.0155897		5	1829012	1829083	0
5	2093361	2104786	0		5	1908377	1908599	0
5	2104890	2110032	0		5	1909811	1913021	0
5	2110097	2110500	0		5	2053787	2053820	0
5	2110814	2119266	0		5	2064091	2064142	0
5	2119776	2137558	0.003093		5	2093328	2093361	0
5	2137753	2138164	0		5	2104786	2104890	0
5	2138339	2141846	0		5	2110032	2110097	0
5	2141857	2142041	0		5	2110500	2110814	0
5	2142045	2145115	0		5	2119266	2119776	0
5	2145123	2155509	0		5	2137558	2137753	0
5	2155512	2206222	0.0009663		5	2138164	2138339	0
5	2206566	2208052	0		5	2141846	2141857	0
5	2208147	2213732	0		5	2142041	2142045	0
5	2214128	2216066	0		5	2145115	2145123	0
5	2216068	2276409	0.0527171		5	2155509	2155512	0
5	2276735	2279472	0		5	2206222	2206566	0
5	2279595	2303340	0.0015582		5	2208052	2208147	0
5	2303399	2337320	0.0021226		5	2213732	2214128	0
5	2337615	2343473	0		5	2216066	2216068	0
5	2343861	2354526	0		5	2276409	2276735	0
5	2354536	2361015	0		5	2279472	2279595	0
5	2361296	2361781	0		5	2303340	2303399	0
5	2362070	2363307	0		5	2337320	2337615	0
5	2365783	2367641	0		5	2343473	2343861	0
5	2369727	2371221	0		5	2354526	2354536	0
5	2371440	2374936	0		5	2361015	2361296	0
5	2375011	2409202	0.0101489		5	2361781	2362070	0
5	2409205	2458948	0.0682709		5	2363307	2365783	0
5	2459026	2469723	0.0189773		5	2367641	2369727	0
5	2470110	2494294	0.0019848		5	2371221	2371440	0
5	2494474	2495622	0		5	2374936	2375011	0
5	2495925	2507709	0.0050916		5	2409202	2409205	0
5	2507872	2514890	0.0575663		5	2458948	2459026	0
5	2594349	2598588	0		5	2469723	2470110	0
5	2598713	2604502	0		5	2494294	2494474	0
5	2605138	2609485	0.0457787		5	2495622	2495925	0
5	2609607	2673261	0.0758318		5	2507709	2507872	0
5	2673561	2693569	0.0029488		5	2514890	2594349	0.0227916
5	2694468	2717813	0.08006		5	2598588	2598713	0
5	2718019	2719524	0		5	2604502	2605138	0.311321
5	2720976	2726601	0.0174222		5	2609485	2609607	0
5	2726777	2737386	0		5	2673261	2673561	0
5	2741549	2746291	0		5	2693569	2694468	0
5	2746359	2753211	0		5	2717813	2718019	0
5	2753322	2759725	0		5	2719524	2720976	0
5	2763908	2774213	0		5	2726601	2726777	0
5	2777290	2778931	0.209628		5	2737386	2741549	0.012491
5	2779000	2783151	0.0399904		5	2746291	2746359	0
5	2783805	2785066	0		5	2753211	2753322	0
5	2785494	2788067	0		5	2759725	2763908	0
5	2788113	2811205	0.235493		5	2774213	2777290	0
5	2813349	2815161	0.242826		5	2778931	2779000	0
5	2815680	2835610	0.19137		5	2783151	2783805	0
5	2835620	2878477	0		5	2785066	2785494	0
5	2878817	2918927	0		5	2788067	2788113	0
5	2919444	2921054	0		5	2811205	2813349	0
5	2924806	2925308	0		5	2815161	2815680	0
5	2925747	2931735	0		5	2835610	2835620	0
5	2949703	2951481	0		5	2878477	2878817	0
6	9575	10275	0		5	2918927	2919444	0
6	11402	11641	0		5	2921054	2924806	0
6	11803	12443	0		5	2925308	2925747	0
6	12860	14757	0		5	2931735	2949703	0
6	15585	18411	0		5	2951481	2959378	0
6	42663	43492	0.0229192		6	0	9575	0.0764491
6	45572	46049	0		6	10275	11402	0
6	54180	55191	0		6	11641	11803	0
6	55494	59115	0		6	12443	12860	0
6	63974	69123	0		6	14757	15585	0
6	70761	75953	0		6	18411	42663	0.0060201
6	76845	79401	0		6	43492	45572	0
6	79962	82613	0		6	46049	54180	0
6	82724	99904	0.0049476		6	55191	55494	0
6	100094	109226	0.0215725		6	59115	63974	0
6	109869	112862	0		6	69123	70761	0
6	113024	114051	0		6	75953	76845	0
6	114377	145681	0.0079862		6	79401	79962	0
6	145701	203777	0.0508816		6	82613	82724	0
6	203791	207627	0.7878		6	99904	100094	0
6	207780	395678	0.015072		6	109226	109869	0
6	396192	397384	0		6	112862	113024	0
6	397670	485510	0.0634221		6	114051	114377	0
6	486401	526925	0.060384		6	145681	145701	0
6	563127	572640	0.0075686		6	203777	203791	1
6	572692	594088	0.0014956		6	207627	207780	0
6	594714	622907	0.0728904		6	395678	396192	0
6	623295	658008	0.0071155		6	397384	397670	0
6	658073	661279	0		6	485510	486401	0
6	661495	704475	0.0026059		6	526925	563127	0.0061046
6	704695	744321	0		6	572640	572692	0
6	744574	855848	0.0338624		6	594088	594714	0
6	855998	917269	0.0161251		6	622907	623295	0
6	917316	944039	0.0095423		6	658008	658073	0
6	945343	963355	0.0097157		6	661279	661495	0.0833333
6	963837	964632	0		6	704475	704695	0
6	964954	983783	0.0141271		6	744321	744574	0
6	984214	987377	0.0129624		6	855848	855998	0
6	988124	989571	0		6	917269	917316	0
6	990079	990748	0		6	944039	945343	0
6	990904	991478	0		6	963355	963837	0
6	991919	994797	0		6	964632	964954	0
6	998817	1038918	0.184559		6	983783	984214	0
6	1039099	1062238	0		6	987377	988124	0
6	1066019	1072750	0.347497		6	989571	990079	0
6	1072838	1116538	0.0821053		6	990748	990904	0
6	1116724	1121596	0		6	991478	991919	0
6	1121729	1127662	0		6	994797	998817	0
6	1129338	1161619	0		6	1038918	1039099	0
6	1162183	1228905	0.0166062		6	1062238	1066019	0
6	1229306	1235329	0		6	1072750	1072838	0
6	1237681	1239112	0.519217		6	1116538	1116724	0
6	1242523	1293568	0.166716		6	1121596	1121729	0
6	1293717	1389244	0.0177332		6	1127662	1129338	0
6	1392154	1398232	0		6	1161619	1162183	0
6	1402019	1405791	0		6	1228905	1229306	0
6	1405846	1482911	0.0123662		6	1235329	1237681	0
6	1487196	1488335	0.0412643		6	1239112	1242523	0
6	1488483	1493275	0		6	1293568	1293717	0
6	1494540	1553035	0.0089067		6	1389244	1392154	0
6	1553146	1592348	0.0068619		6	1398232	1402019	0
6	1592481	1605340	0		6	1405791	1405846	0
6	1605377	1622173	0.0082758		6	1482911	1487196	0
6	1622206	1657561	0.185094		6	1488335	1488483	0
6	1658515	1659423	0		6	1493275	1494540	0
6	1659822	1731149	0.0051734		6	1553035	1553146	0
6	1731330	1786300	0.017173		6	1592348	1592481	0
6	1786388	1786883	0		6	1605340	1605377	0
6	1786898	1894297	0.0263131		6	1622173	1622206	0
6	1894535	1895945	0		6	1657561	1658515	0
6	1896079	1912564	0.09633		6	1659423	1659822	0
6	1912633	1970261	0.047529		6	1731149	1731330	0
6	1970286	1970866	0		6	1786300	1786388	0
6	1971716	1986998	0		6	1786883	1786898	0
6	1987073	2011135	0		6	1894297	1894535	0
6	2012367	2030201	0		6	1895945	1896079	0
6	2030444	2050179	0		6	1912564	1912633	0
6	2050275	2059616	0.0430361		6	1970261	1970286	0
6	2060837	2063450	0		6	1970866	1971716	0
6	2063599	2074923	0.0293183		6	1986998	1987073	0
6	2075796	2161687	0.0422512		6	2011135	2012367	0
6	2161924	2170786	0		6	2030201	2030444	0
6	2170886	2210854	0.0810649		6	2050179	2050275	0
6	2211042	2215252	0		6	2059616	2060837	0
6	2216038	2220192	0		6	2063450	2063599	0
6	2246148	2270779	0.0062117		6	2074923	2075796	0
6	2271089	2283475	0.0156628		6	2161687	2161924	0
6	2283486	2316866	0.0965249		6	2170786	2170886	0
6	2316869	2319706	0.0708495		6	2210854	2211042	0
6	2319724	2356167	0.241446		6	2215252	2216038	0.0801527
6	2356501	2379662	0.15539		6	2220192	2246148	0
6	2379733	2381755	0		6	2270779	2271089	0
6	2381914	2387141	0.0417065		6	2283475	2283486	0
6	2387287	2390899	0.254707		6	2316866	2316869	0
6	2391055	2422695	0.087421		6	2319706	2319724	0
6	2422840	2450735	0.0762861		6	2356167	2356501	0
6	2450838	2452136	0		6	2379662	2379733	0
6	2452335	2453372	0		6	2381755	2381914	0
6	2454684	2456476	0.77288		6	2387141	2387287	1
6	2456575	2460488	0.23588		6	2390899	2391055	0
6	2462794	2463639	1		6	2422695	2422840	0
6	2463954	2464639	0.781022		6	2450735	2450838	0
6	2470259	2470476	0		6	2452136	2452335	0
6	2470601	2470824	0		6	2453372	2454684	0.773628
6	2477592	2479452	0		6	2456476	2456575	0
6	2487100	2487721	0		6	2460488	2462794	0.519948
6	2488072	2493544	0		6	2463639	2463954	1
6	2498543	2499468	0		6	2464639	2470259	0.381139
6	2504147	2504579	0		6	2470476	2470601	0
6	2504804	2505879	0		6	2470824	2477592	0.475473
6	2672645	2673013	0		6	2479452	2487100	0.0200052
6	2675185	2675610	0		6	2487721	2488072	0
6	2704928	2705188	0		6	2493544	2498543	0
6	2719934	2720374	0		6	2499468	2504147	0
7	2571	6377	0.141619		6	2504579	2504804	0
7	6481	8290	0		6	2505879	2672645	0
7	9885	10643	0		6	2673013	2675185	0
7	21485	22015	0		6	2675610	2704928	0
7	22231	109730	0.0065601		6	2705188	2719934	0
7	109899	140729	0.0193967		6	2720374	2725906	0
7	140759	144291	0		7	0	2571	0.715286
7	144489	145240	0		7	6377	6481	0
7	151138	229888	0.0605079		7	8290	9885	0
7	230112	255758	0.0395773		7	10643	21485	0.0037816
7	255887	259116	0		7	22015	22231	0
7	259590	273000	0.20522		7	109730	109899	0
7	273174	329947	0.0424321		7	140729	140759	0
7	330000	342896	0.0252016		7	144291	144489	0
7	342906	376446	0.0118366		7	145240	151138	0
7	376621	377281	0		7	229888	230112	0
7	378119	381290	0		7	255758	255887	0
7	381531	406113	0.0107802		7	259116	259590	0
7	407678	413593	0.041082		7	273000	273174	0
7	413744	432549	0.0106886		7	329947	330000	0
7	432570	439884	0		7	342896	342906	0
7	439922	445081	0.458228		7	376446	376621	0
7	445094	450438	0.3939		7	377281	378119	0
7	450484	480744	0.050727		7	381290	381531	0
7	481497	489117	0		7	406113	407678	0
7	489431	519643	0.0440884		7	413593	413744	0
7	519771	539361	0		7	432549	432570	0
7	539389	540696	0		7	439884	439922	0
7	541082	605950	0.0663501		7	445081	445094	1
7	606065	657775	0.0633146		7	450438	450484	0
7	657989	658452	0		7	480744	481497	0
7	659496	659661	0		7	489117	489431	0
7	683370	726051	0.0365737		7	519643	519771	0
7	726197	744501	0.105114		7	539361	539389	0
7	744816	757156	0.158914		7	540696	541082	0
7	757252	758921	0		7	605950	606065	0.226087
7	759026	782632	0.0016098		7	657775	657989	0
7	783722	793297	0.0091906		7	658452	659496	0
7	793901	813510	0.0199398		7	659661	683370	0
7	813590	837743	0.0116756		7	726051	726197	0
7	837766	841317	0		7	744501	744816	0
7	844359	845132	0.0245796		7	757156	757252	0
7	847105	907531	0.0471982		7	758921	759026	0
7	907648	907910	0.332061		7	782632	783722	0
7	908558	948699	0		7	793297	793901	0
7	948736	949073	0		7	813510	813590	0
7	949244	949454	0		7	837743	837766	0
7	949616	1091447	0.0212647		7	841317	844359	0.0601578
7	1091487	1115222	0.0014325		7	845132	847105	0
7	1119412	1196430	0.0311096		7	907531	907648	0
7	1196773	1197125	0		7	907910	908558	0.087963
7	1197135	1217429	0		7	948699	948736	0
7	1217472	1230670	0		7	949073	949244	0
7	1231671	1235047	0		7	949454	949616	0
7	1235525	1276920	0.0199541		7	1091447	1091487	0
7	1277118	1322760	0.00872		7	1115222	1119412	0.302387
7	1322814	1385268	0.0489		7	1196430	1196773	0
7	1390729	1396587	0.207409		7	1197125	1197135	0
7	1396618	1474212	0.0508416		7	1217429	1217472	0
7	1475043	1484622	0		7	1230670	1231671	0
7	1484861	1515426	0.002781		7	1235047	1235525	0
7	1515441	1524572	0		7	1276920	1277118	0
7	1526050	1640891	0.0360324		7	1322760	1322814	0
7	1641488	1663002	0.0130613		7	1385268	1390729	0.375389
7	1663250	1738442	0.0365331		7	1396587	1396618	0
7	1738444	1785192	0.0515744		7	1474212	1475043	0
7	1785324	1798035	0		7	1484622	1484861	0
7	1800208	1801577	0		7	1515426	1515441	0
7	1812436	1812647	0		7	1524572	1526050	0
7	1821052	1821526	0		7	1640891	1641488	0
7	1838510	1838946	0		7	1663002	1663250	0
7	1866004	1866860	0.810748		7	1738442	1738444	0
7	1871037	1871947	0		7	1785192	1785324	0
7	1872165	1872830	0		7	1798035	1800208	0
7	1873466	1873911	0		7	1801577	1812436	0
7	1874023	1874302	0		7	1812647	1821052	0.0252231
7	1900842	1954463	0.102609		7	1821526	1838510	0.036976
7	1955099	1964630	0.0107019		7	1838946	1866004	0.116712
7	1965093	2014149	0.0439498		7	1866860	1871037	0.20158
7	2015132	2034399	0.0294286		7	1871947	1872165	0
7	2034534	2082390	0.0973337		7	1872830	1873466	0
7	2083295	2120884	0.0759797		7	1873911	1874023	0
7	2121224	2121914	0		7	1874302	1900842	0.0269405
7	2121923	2122278	0		7	1954463	1955099	0
7	2122600	2124785	0		7	1964630	1965093	0
7	2124802	2142593	0.0071384		7	2014149	2015132	0
7	2142805	2193215	0.0348145		7	2034399	2034534	1
7	2193546	2200839	0		7	2082390	2083295	0.383425
7	2201586	2202521	0		7	2120884	2121224	0
7	2202524	2203112	0		7	2121914	2121923	0
7	2204719	2206148	0		7	2122278	2122600	0
7	2206167	2209458	0		7	2124785	2124802	0
7	2209664	2210060	0		7	2142593	2142805	0
7	2210159	2216052	0		7	2193215	2193546	0
7	2216420	2216586	0		7	2200839	2201586	0
7	2217005	2231246	0.144372		7	2202521	2202524	0
7	2231301	2231821	0		7	2203112	2204719	0
7	2231826	2270306	0.0152807		7	2206148	2206167	0
7	2270494	2311091	0.0009607		7	2209458	2209664	0
7	2312258	2313016	0		7	2210060	2210159	0
7	2314269	2352369	0.124882		7	2216052	2216420	0
7	2352878	2369111	0.0085628		7	2216586	2217005	0
7	2369261	2372550	0.0924293		7	2231246	2231301	0
7	2372719	2410621	0.309878		7	2231821	2231826	0
7	2410696	2415662	0.783931		7	2270306	2270494	0
7	2415921	2448622	0.258799		7	2311091	2312258	0
7	2450282	2451487	0		7	2313016	2314269	0
7	2451948	2454326	0		7	2352369	2352878	0
7	2455495	2458170	0		7	2369111	2369261	0.406667
7	2458177	2462750	0		7	2372550	2372719	0
7	2462759	2550161	0		7	2410621	2410696	1
7	2550598	2577922	0		7	2415662	2415921	1
7	2578055	2627519	0		7	2448622	2450282	0
7	2627587	2633126	0		7	2451487	2451948	0
7	2636669	2637932	0		7	2454326	2455495	0
7	2644253	2644739	0		7	2458170	2458177	0
8	6541	7154	0		7	2462750	2462759	0
8	15635	15981	0		7	2550161	2550598	0
8	21105	21623	0		7	2577922	2578055	0
8	26242	32239	0		7	2627519	2627587	0
8	33186	37565	0		7	2633126	2636669	0
8	42648	57468	0.0107962		7	2637932	2644253	0
8	58219	125563	0.0018561		7	2644739	2652353	0
8	132962	145973	0.003228		8	0	6541	0.348571
8	146413	147111	0		8	7154	15635	0
8	148659	150100	0		8	15981	21105	0
8	154120	154558	0		8	21623	26242	0
8	165296	166089	0		8	32239	33186	0
8	173873	179045	0.131284		8	37565	42648	0
8	179400	181239	0		8	57468	58219	0
8	181577	187785	0.347133		8	125563	132962	0
8	187989	193853	0		8	145973	146413	0
8	194181	194292	0		8	147111	148659	0
8	195441	206592	0		8	150100	154120	0.0823383
8	206709	236350	0.0967916		8	154558	165296	0
8	238483	258240	0.145822		8	166089	173873	0.252698
8	258519	259803	0		8	179045	179400	0
8	259858	379975	0.116353		8	181239	181577	0
8	380508	390597	0.0068391		8	187785	187989	0
8	390937	430644	0.0530889		8	193853	194181	0
8	430810	462704	0.0200978		8	194292	195441	0
8	464713	472850	0.0275286		8	206592	206709	0
8	472972	519954	0.0128134		8	236350	238483	0.0937646
8	520183	536792	0.112108		8	258240	258519	0
8	536828	547952	0.0364977		8	259803	259858	0
8	548043	557840	0.0128611		8	379975	380508	0
8	558615	562513	0.009492		8	390597	390937	0
8	563700	621837	0.0229974		8	430644	430810	0
8	622526	635524	0.0066933		8	462704	464713	0
8	635528	676813	0.0100279		8	472850	472972	0
8	677409	680089	0		8	519954	520183	0
8	680213	683046	0.0698906		8	536792	536828	0
8	683095	688459	0		8	547952	548043	0
8	688677	692594	0		8	557840	558615	0
8	692847	699958	0		8	562513	563700	1
8	700751	804386	0.0120712		8	621837	622526	0
8	805193	827064	0.0098304		8	635524	635528	0
8	827432	827823	0		8	676813	677409	0
8	827840	828873	0		8	680089	680213	0
8	835857	836237	0		8	683046	683095	0
8	839236	839728	0		8	688459	688677	0
8	840909	841274	0		8	692594	692847	0
8	856175	856397	0		8	699958	700751	0
8	857360	858184	0		8	804386	805193	0
8	858324	859247	0		8	827064	827432	0
8	862624	866666	0.132855		8	827823	827840	0
8	868307	875918	0.0412561		8	828873	835857	0
8	876208	881096	0		8	836237	839236	0
8	881659	884275	0		8	839728	840909	0
8	885246	902962	0		8	841274	856175	0
8	903922	920059	0		8	856397	857360	0
8	920143	972373	0.0213862		8	858184	858324	0
8	972375	992421	0.0923875		8	859247	862624	0
8	994429	1015852	0.0867759		8	866666	868307	0
8	1015895	1078843	0.0885652		8	875918	876208	0
8	1079617	1099494	0.201992		8	881096	881659	0
8	1099599	1106130	0.031695		8	884275	885246	0
8	1106135	1144977	0.0130271		8	902962	903922	0.176042
8	1145760	1177341	0		8	920059	920143	0
8	1177608	1205738	0		8	972373	972375	0
8	1207039	1244278	0.001101		8	992421	994429	0
8	1246340	1260894	0.0218497		8	1015852	1015895	0
8	1261261	1263422	0		8	1078843	1079617	0
8	1263440	1309975	0.0017406		8	1099494	1099599	1
8	1310805	1362025	0.0042366		8	1106130	1106135	0
8	1364565	1386193	0.0160903		8	1144977	1145760	0.257982
8	1386244	1402448	0.0041965		8	1177341	1177608	0
8	1402608	1403999	0		8	1205738	1207039	0
8	1405165	1452638	0.0029701		8	1244278	1246340	0
8	1452833	1550920	0.0116019		8	1260894	1261261	0
8	1551083	1597526	0		8	1263422	1263440	0
8	1598231	1652178	0.0955568		8	1309975	1310805	0
8	1652650	1665593	0.0155296		8	1362025	1364565	0
8	1666280	1666509	0		8	1386193	1386244	0
8	1702158	1702544	0		8	1402448	1402608	0
8	1703124	1703299	0		8	1403999	1405165	0
8	1703877	1705198	0		8	1452638	1452833	0
8	1705725	1719414	0.0150486		8	1550920	1551083	0
8	1719539	1761188	0.140027		8	1597526	1598231	0
8	1761384	1763641	0		8	1652178	1652650	0
8	1763868	1841548	0.0098481		8	1665593	1666280	0
8	1842736	1943983	0.0669254		8	1666509	1702158	0.226907
8	1944156	1945663	0		8	1702544	1703124	0
8	1948522	2012556	0.0084955		8	1703299	1703877	0
8	2012744	2054404	0.136918		8	1705198	1705725	0
8	2054690	2060319	0		8	1719414	1719539	0
8	2060605	2079313	0.225679		8	1761188	1761384	0
8	2079631	2083640	0		8	1763641	1763868	0
8	2084818	2187887	0.0090134		8	1841548	1842736	0
8	2188081	2189741	0		8	1943983	1944156	0
8	2189820	2192873	0		8	1945663	1948522	0
8	2194880	2196516	0		8	2012556	2012744	0
8	2197108	2199889	0		8	2054404	2054690	0
8	2200351	2204312	0		8	2060319	2060605	0
8	2204727	2205128	0		8	2079313	2079631	0
8	2205268	2205430	0		8	2083640	2084818	0
8	2206136	2208519	0		8	2187887	2188081	0
8	2208610	2210180	0		8	2189741	2189820	0
8	2211658	2240711	0.0312188		8	2192873	2194880	0
8	2240720	2242354	0		8	2196516	2197108	0
8	2243281	2244358	0.0854225		8	2199889	2200351	0
8	2245783	2289905	0.0638684		8	2204312	2204727	0
8	2294007	2299684	0.718689		8	2205128	2205268	0
8	2299951	2306513	0		8	2205430	2206136	0
8	2306532	2346093	0		8	2208519	2208610	0
8	2346149	2391679	0		8	2210180	2211658	0.230717
8	2393374	2424837	0		8	2240711	2240720	0
8	2424875	2429566	0		8	2242354	2243281	0
8	2430428	2433379	0		8	2244358	2245783	0
8	2433614	2447363	0		8	2289905	2294007	0
8	2447533	2568366	0		8	2299684	2299951	0
8	2569070	2595084	0		8	2306513	2306532	0
8	2595086	2598308	0		8	2346093	2346149	0
8	2599163	2602218	0		8	2391679	2393374	0
9	521	4308	0.187748		8	2424837	2424875	0
9	4412	5798	0		8	2429566	2430428	0
9	6065	6277	0		8	2433379	2433614	0
9	6567	7011	0		8	2447363	2447533	0
9	10852	12534	0		8	2568366	2569070	0
9	20555	20966	0		8	2595084	2595086	0
9	21091	24753	0		8	2598308	2599163	0
9	28777	30104	0		8	2602218	2617329	0
9	30341	72752	0.00672		9	0	521	0.268714
9	73274	73651	0		9	4308	4412	0
9	73657	76387	0		9	5798	6065	0
9	77149	78625	0		9	6277	6567	0
9	78928	132082	0.0891372		9	7011	10852	0
9	132084	152609	0.0046772		9	12534	20555	0.0360304
9	153045	173291	0		9	20966	21091	0
9	173566	184620	0.0305772		9	24753	28777	0
9	185164	252375	0.0653613		9	30104	30341	0
9	252512	262625	0.007614		9	72752	73274	0
9	262737	272579	0		9	73651	73657	0
9	272687	275040	0		9	76387	77149	0
9	275442	281113	0		9	78625	78928	0
9	290193	298773	0		9	132082	132084	0
9	299397	305979	0		9	152609	153045	0
9	306433	306762	0		9	173291	173566	0
9	307100	316350	0		9	184620	185164	0
9	317024	327116	0		9	252375	252512	0
9	327616	341057	0.0235102		9	262625	262737	0
9	341069	342890	0		9	272579	272687	0
9	343593	347128	0		9	275040	275442	0
9	347705	349548	0		9	281113	290193	0.0526432
9	349988	357302	0		9	298773	299397	0
9	362937	368575	0		9	305979	306433	0
9	464505	574497	0.0067641		9	306762	307100	0
9	574549	582380	0		9	316350	317024	0
9	582955	623212	0.0238716		9	327116	327616	0
9	623468	624364	0		9	341057	341069	0
9	624476	625678	0		9	342890	343593	0
9	628505	690480	0.0469706		9	347128	347705	0
9	691576	692157	0		9	349548	349988	0
9	693733	728040	0.0716472		9	357302	362937	0
9	728119	764621	0.0292587		9	368575	464505	0.028427
9	765168	777155	0.0229415		9	574497	574549	0
9	777813	782292	0		9	582380	582955	0
9	782899	784862	0.160469		9	623212	623468	0
9	785191	785517	0		9	624364	624476	0
9	785527	816610	0.0127079		9	625678	628505	0
9	816785	865299	0		9	690480	691576	0
9	866254	872681	0		9	692157	693733	0
9	872685	873712	0		9	728040	728119	0
9	873752	891295	0.0239982		9	764621	765168	0
9	891323	898051	0		9	777155	777813	0
9	898096	916743	0.0107256		9	782292	782899	0
9	917664	941939	0		9	784862	785191	0
9	944653	972737	0.0044509		9	785517	785527	0
9	972795	990051	0.011764		9	816610	816785	0
9	990096	1039583	0.0109524		9	865299	866254	0
9	1039637	1099704	0.0081909		9	872681	872685	0
9	1099885	1105711	0.010127		9	873712	873752	0
9	1105713	1106753	0		9	891295	891323	0
9	1106755	1125856	0.0243966		9	898051	898096	0
9	1125919	1168695	0.140172		9	916743	917664	0
9	1168733	1180516	0		9	941939	944653	0
9	1180573	1190009	0		9	972737	972795	0
9	1190490	1192293	0		9	990051	990096	0
9	1192841	1194474	0		9	1039583	1039637	0
9	1194714	1199068	0.0169959		9	1099704	1099885	0
9	1199133	1213695	0		9	1105711	1105713	0
9	1213942	1221590	0		9	1106753	1106755	0
9	1221773	1222622	0		9	1125856	1125919	0
9	1222908	1234988	0.0359272		9	1168695	1168733	0
9	1235043	1240648	0.009099		9	1180516	1180573	0
9	1240944	1242188	0		9	1190009	1190490	0
9	1243937	1263928	0.048872		9	1192293	1192841	0
9	1264079	1314094	0.0056383		9	1194474	1194714	0
9	1314719	1328892	0.063501		9	1199068	1199133	0
9	1328937	1359860	0.0143906		9	1213695	1213942	0
9	1360147	1376918	0.0180073		9	1221590	1221773	0
9	1376937	1464543	0.0338904		9	1222622	1222908	0
9	1464926	1511080	0.0792997		9	1234988	1235043	0
9	1511289	1534066	0.016903		9	1240648	1240944	0
9	1534220	1575155	0		9	1242188	1243937	0
9	1575157	1588022	0.0260396		9	1263928	1264079	0
9	1588050	1593941	0		9	1314094	1314719	0.2064
9	1594016	1601490	0.450763		9	1328892	1328937	0
9	1601608	1618977	0.0090967		9	1359860	1360147	0
9	1619960	1627836	0.0971305		9	1376918	1376937	0
9	1627957	1645937	0.0217464		9	1464543	1464926	0
9	1646207	1727683	0.0559797		9	1511080	1511289	0
9	1727763	1751495	0.0119248		9	1534066	1534220	0
9	1751530	1816515	0.0691236		9	1575155	1575157	0
9	1820281	1841331	0.0166746		9	1588022	1588050	0
9	1842525	1846709	0.434273		9	1593941	1594016	0
9	1846716	1847622	1		9	1601490	1601608	0
9	1848363	1859731	0.320373		9	1618977	1619960	0.0406918
9	1862183	1886962	0.0182413		9	1627836	1627957	0
9	1887050	1916741	0.0177495		9	1645937	1646207	0
9	1916820	1946875	0		9	1727683	1727763	0
9	1947018	1994224	0.0058679		9	1751495	1751530	0
9	1996074	1996216	0		9	1816515	1820281	0
9	1996332	1997326	0		9	1841331	1842525	0
9	1998178	2000018	0		9	1846709	1846716	1
9	2004491	2004745	0		9	1847622	1848363	1
9	2007141	2009530	0		9	1859731	1862183	0
9	2009619	2010240	0		9	1886962	1887050	0
9	2010676	2011917	0		9	1916741	1916820	0
9	2012439	2013111	0		9	1946875	1947018	0
9	2013752	2027989	0		9	1994224	1996074	0
9	2028229	2034514	0		9	1996216	1996332	0
9	2034551	2063937	0		9	1997326	1998178	0
9	2064004	2097172	0.0256573		9	2000018	2004491	0
9	2097838	2102706	0.0299918		9	2004745	2007141	0
9	2103301	2120856	0.0485901		9	2009530	2009619	0
9	2121217	2126459	0.170927		9	2010240	2010676	0
9	2126532	2129468	0		9	2011917	2012439	0
9	2131501	2132641	0		9	2013111	2013752	0
9	2132817	2134166	0		9	2027989	2028229	0
9	2136686	2170556	0		9	2034514	2034551	0
9	2171170	2201538	0		9	2063937	2064004	0
9	2201542	2203944	0		9	2097172	2097838	0
9	2222810	2223259	0		9	2102706	2103301	0
9	2250055	2251643	0		9	2120856	2121217	1
9	2251940	2254301	0		9	2126459	2126532	0
9	2255372	2257130	0		9	2129468	2131501	0
9	2257448	2276885	0		9	2132641	2132817	0
9	2276935	2280939	0		9	2134166	2136686	0
9	2281599	2291222	0		9	2170556	2171170	0
9	2291392	2311145	0		9	2201538	2201542	0
9	2311860	2332958	0		9	2203944	2222810	0
9	2333315	2335479	0		9	2223259	2250055	0
9	2335536	2373228	0		9	2251643	2251940	0
9	2373231	2429107	0		9	2254301	2255372	0
9	2429560	2436762	0		9	2257130	2257448	0
9	2438488	2439300	0		9	2276885	2276935	0
9	2439584	2448596	0		9	2280939	2281599	0
9	2452199	2489712	0		9	2291222	2291392	0
9	2489879	2498662	0		9	2311145	2311860	0
9	2504996	2505439	0		9	2332958	2333315	0
9	2509322	2509671	0		9	2335479	2335536	0
9	2511545	2512091	0		9	2373228	2373231	0
9	2517769	2518164	0		9	2429107	2429560	0
9	2524172	2524627	0		9	2436762	2438488	0
9	2525284	2525425	0		9	2439300	2439584	0
9	2538051	2538907	0		9	2448596	2452199	0
10	6826	10598	0		9	2489712	2489879	0
10	11563	13893	0		9	2498662	2504996	0
10	14363	25127	0		9	2505439	2509322	0
10	28387	32704	0		9	2509671	2511545	0
10	66870	68089	0		9	2512091	2517769	0
10	68108	70283	0		9	2518164	2524172	0
10	72251	77683	0		9	2524627	2525284	0
10	77774	184028	0.0159712		9	2525425	2538051	0
10	184049	223377	0.0120525		9	2538907	2547566	0
10	223505	223862	0		10	0	6826	0.0228538
10	223864	247013	0.0073437		10	10598	11563	0
10	247296	275192	0.0055922		10	13893	14363	0
10	275378	279162	0		10	25127	28387	0
10	279350	309945	0.0086289		10	32704	66870	0.0152491
10	309951	326636	0		10	68089	68108	0
10	327193	327806	0		10	70283	72251	0
10	328388	329932	0		10	77683	77774	0
10	329944	347771	0.0067875		10	184028	184049	0
10	347830	412315	0.0209041		10	223377	223505	0
10	412552	424982	0.0160901		10	223862	223864	0
10	425013	459662	0.0056856		10	247013	247296	0.109541
10	459850	460634	0		10	275192	275378	0
10	461295	466791	0		10	279162	279350	0
10	467624	478803	0		10	309945	309951	0
10	479960	480292	0		10	326636	327193	0
10	480326	497685	0		10	327806	328388	0
10	497727	511155	0		10	329932	329944	0
10	511361	521355	0.0115069		10	347771	347830	0
10	521520	613166	0.0412893		10	412315	412552	0
10	613301	628036	0.0134374		10	424982	425013	0
10	628373	629948	0.260317		10	459662	459850	0
10	629968	635377	0		10	460634	461295	0
10	636082	643139	0		10	466791	467624	0
10	643431	662902	0		10	478803	479960	0
10	663027	675054	0.0024944		10	480292	480326	0
10	675092	706329	0.0726062		10	497685	497727	0
10	715555	716242	0		10	511155	511361	0
10	716922	717521	0		10	521355	521520	0
10	730123	730531	0		10	613166	613301	0
10	734986	735162	0		10	628036	628373	0
10	735169	756203	0.0096035		10	629948	629968	0
10	760720	785287	0		10	635377	636082	0.246808
10	786040	787775	0		10	643139	643431	0
10	788091	788281	0		10	662902	663027	0
10	788894	816093	0.0118754		10	675054	675092	1
10	816659	817433	0		10	706329	715555	0
10	817467	829602	0		10	716242	716922	0
10	829764	875253	0.0038471		10	717521	730123	0
10	875878	877753	0		10	730531	734986	0
10	878532	880150	0		10	735162	735169	0
10	880844	881347	0		10	756203	760720	0
10	881423	881866	0		10	785287	786040	0
10	881929	920723	0.0105686		10	787775	788091	0
10	920835	1064044	0.0201244		10	788281	788894	0
10	1064194	1074200	0.0137917		10	816093	816659	0
10	1074861	1127349	0.00844		10	817433	817467	0
10	1128080	1128772	0		10	829602	829764	0
10	1130412	1132271	0		10	875253	875878	0
10	1140507	1140953	0		10	877753	878532	0
10	1160923	1161324	0		10	880150	880844	0
10	1163909	1164349	0		10	881347	881423	0
10	1165534	1165981	0		10	881866	881929	0
10	1167429	1168973	0		10	920723	920835	0
10	1169717	1169969	0		10	1064044	1064194	0
10	1169974	1171684	0		10	1074200	1074861	0
10	1172240	1175790	0.0129577		10	1127349	1128080	0.173735
10	1176095	1188021	0.0083012		10	1128772	1130412	0
10	1188306	1210807	0.004222		10	1132271	1140507	0.0057067
10	1210824	1276357	0.0056918		10	1140953	1160923	0.028693
10	1276447	1288667	0.0257774		10	1161324	1163909	0
10	1289879	1292033	0		10	1164349	1165534	0
10	1292165	1334822	0.0035164		10	1165981	1167429	0
10	1335660	1366123	0.0038079		10	1168973	1169717	0
10	1369994	1389763	0.0293894		10	1169969	1169974	0
10	1390035	1447161	0.0172426		10	1171684	1172240	0
10	1448156	1457767	0		10	1175790	1176095	0
10	1458033	1458944	0		10	1188021	1188306	0
10	1458972	1459916	0.824152		10	1210807	1210824	0
10	1460808	1463070	0.153404		10	1276357	1276447	0
10	1463163	1466633	0		10	1288667	1289879	0
10	1468594	1484658	0.0105827		10	1292033	1292165	0.590909
10	1484809	1487815	0.107452		10	1334822	1335660	0
10	1488813	1497030	0.0245832		10	1366123	1369994	0
10	1497433	1501054	0.22259		10	1389763	1390035	0
10	1501563	1585354	0.0772875		10	1447161	1448156	0
10	1586577	1628364	0.119535		10	1457767	1458033	0
10	1629070	1631399	0.611421		10	1458944	1458972	0
10	1631871	1643508	0		10	1459916	1460808	0.695067
10	1643542	1722651	0.0748967		10	1463070	1463163	0
10	1722792	1837188	0.0206738		10	1466633	1468594	0
10	1837221	1866544	0.0191658		10	1484658	1484809	0
10	1866550	1872216	0.0060007		10	1487815	1488813	0
10	1872218	1891499	0.0134329		10	1497030	1497433	0
10	1891505	1899005	0.0333333		10	1501054	1501563	0.19057
10	1899038	1905859	0		10	1585354	1586577	0
10	1906206	1914742	0.147376		10	1628364	1629070	0.463173
10	1914838	1934407	0.0853902		10	1631399	1631871	0
10	1934631	2016731	0.101096		10	1643508	1643542	0
10	2017239	2019148	0		10	1722651	1722792	0
10	2019163	2019985	0		10	1837188	1837221	0
10	2020227	2024433	0		10	1866544	1866550	0
10	2024472	2090946	0.0082438		10	1872216	1872218	0
10	2093200	2106474	0.0113756		10	1891499	1891505	0
10	2106767	2120609	0		10	1899005	1899038	0
10	2120697	2120883	0		10	1905859	1906206	0
10	2121055	2200934	0		10	1914742	1914838	1
10	2202506	2225426	0		10	1934407	1934631	0
10	2229096	2233115	0		10	2016731	2017239	0
10	2233280	2234800	0		10	2019148	2019163	0
10	2252664	2253426	0		10	2019985	2020227	0
10	2271534	2271986	0		10	2024433	2024472	0
10	2290203	2342630	0		10	2090946	2093200	0
10	2406022	2406887	0		10	2106474	2106767	0
10	2406984	2408260	0		10	2120609	2120697	0
11	2345	6150	0		10	2120883	2121055	0
11	6254	8063	0.0702045		10	2200934	2202506	0
11	17835	19115	0		10	2225426	2229096	0
11	19628	21898	0		10	2233115	2233280	0
11	21908	22696	0		10	2234800	2252664	0
11	22706	33641	0		10	2253426	2271534	0
11	33762	39903	0		10	2271986	2290203	0
11	39994	45820	0		10	2342630	2406022	0
11	45998	62600	0.0031322		10	2406887	2406984	0
11	62610	80527	0.109951		10	2408260	2419276	0
11	82914	87630	0		11	0	2345	0.463113
11	87674	121132	0.0161396		11	6150	6254	0
11	121263	156223	0.0712815		11	8063	17835	0
11	157232	179594	0.231062		11	19115	19628	0
11	180306	181999	0		11	21898	21908	0
11	182157	184345	0		11	22696	22706	0
11	184582	201728	0.0574478		11	33641	33762	0
11	202129	203772	0		11	39903	39994	0
11	204198	222315	0.101838		11	45820	45998	0
11	223110	227010	0		11	62600	62610	0
11	227269	229307	0		11	80527	82914	0
11	261731	271750	0.0060884		11	87630	87674	0
11	271947	295521	0.0061933		11	121132	121263	0
11	295720	316220	0.0179024		11	156223	157232	1
11	316246	323832	0.0044819		11	179594	180306	0
11	324043	334529	0		11	181999	182157	0
11	335472	354693	0.0022892		11	184345	184582	0
11	354854	362356	0.0367902		11	201728	202129	0
11	365216	367371	0		11	203772	204198	0
11	367594	368035	0		11	222315	223110	0
11	368615	370296	0		11	227010	227269	0
11	370373	371786	0		11	229307	261731	0.0104861
11	373500	374276	0		11	271750	271947	0.680203
11	374291	389155	0		11	295521	295720	0
11	389205	403701	0.124586		11	316220	316246	0
11	404019	438847	0.0310382		11	323832	324043	0
11	438853	454277	0.13693		11	334529	335472	0
11	454947	498230	0.0132616		11	354693	354854	0
11	498266	523612	0.0233962		11	362356	365216	0
11	523685	548895	0.007259		11	367371	367594	0
11	548993	552269	0.0326618		11	368035	368615	0
11	554345	555350	0		11	370296	370373	0
11	556244	567058	0.0028667		11	371786	373500	0
11	567167	580012	0.0401713		11	374276	374291	0
11	580077	593862	0		11	389155	389205	0
11	594102	614010	0		11	403701	404019	0.893082
11	614029	615841	0		11	438847	438853	0
11	616531	639631	0.0192641		11	454277	454947	0
11	640411	645279	0		11	498230	498266	0
11	645982	654962	0.0136971		11	523612	523685	0
11	658732	659543	0		11	548895	548993	0
11	659550	666065	0		11	552269	554345	0
11	666519	668202	0		11	555350	556244	0
11	669510	679347	0		11	567058	567167	0
11	679489	734303	0.0072609		11	580012	580077	0
11	734450	739946	0		11	593862	594102	0
11	740515	745012	0		11	614010	614029	0
11	745034	766028	0.0596361		11	615841	616531	0
11	766261	807479	0.0230967		11	639631	640411	0
11	807484	807815	0		11	645279	645982	0
11	808144	810107	0		11	654962	658732	0
11	810714	812164	0		11	659543	659550	0
11	812717	818784	0.0118675		11	666065	666519	0
11	819455	849141	0.0213232		11	668202	669510	0
11	849610	854835	0.0373206		11	679347	679489	0
11	855044	872234	0		11	734303	734450	0
11	872730	876178	0		11	739946	740515	0
11	876504	905193	0		11	745012	745034	0
11	905617	925719	0.0126853		11	766028	766261	0
11	926404	936975	0		11	807479	807484	0
11	937145	968415	0.0032939		11	807815	808144	0
11	968544	971239	0		11	810107	810714	0
11	971728	976990	0.0256556		11	812164	812717	0
11	977766	991534	0.00276		11	818784	819455	0
11	991667	1014252	0.111888		11	849141	849610	0
11	1014521	1026523	0.0082486		11	854835	855044	0
11	1027142	1032387	0		11	872234	872730	0
11	1032428	1059834	0.0034299		11	876178	876504	0
11	1059949	1096712	0		11	905193	905617	0
11	1097038	1131493	0.113684		11	925719	926404	0
11	1131659	1158048	0.100875		11	936975	937145	0
11	1158069	1169139	0.0176152		11	968415	968544	0
11	1169163	1184159	0		11	971239	971728	0
11	1184809	1188640	0.0858784		11	976990	977766	0
11	1190202	1190961	0		11	991534	991667	1
11	1191260	1199250	0.036796		11	1014252	1014521	0
11	1199255	1223936	0.0021879		11	1026523	1027142	0
11	1224551	1263316	0.0410422		11	1032387	1032428	0
11	1263676	1267166	0		11	1059834	1059949	0
11	1267371	1268102	0		11	1096712	1097038	0
11	1268486	1331593	0.010918		11	1131493	1131659	0
11	1333684	1334286	0		11	1158048	1158069	0
11	1336043	1337913	0		11	1169139	1169163	0
11	1347433	1347628	0		11	1184159	1184809	0
11	1354957	1357837	0		11	1188640	1190202	0
11	1358904	1359643	0		11	1190961	1191260	0.26087
11	1359921	1361540	0		11	1199250	1199255	0
11	1368911	1369071	0		11	1223936	1224551	0
11	1369176	1370888	0		11	1263316	1263676	0
11	1373609	1374604	0		11	1267166	1267371	0
11	1374696	1375220	0		11	1268102	1268486	0
11	1415381	1415922	0		11	1331593	1333684	0
11	1417493	1483682	0.0220883		11	1334286	1336043	0
11	1483700	1521679	0.0016325		11	1337913	1347433	0.0468487
11	1521745	1522105	0		11	1347628	1354957	0
11	1522260	1564962	0.18697		11	1357837	1358904	0
11	1565161	1608368	0.119865		11	1359643	1359921	0
11	1608390	1627936	0		11	1361540	1368911	0
11	1628719	1636364	0.191759		11	1369071	1369176	0
11	1637174	1680793	0.0897086		11	1370888	1373609	0
11	1681012	1688587	0.0264026		11	1374604	1374696	0
11	1688725	1746509	0.114911		11	1375220	1415381	0.0601828
11	1746734	1752616	0		11	1415922	1417493	0.115213
11	1753414	1836216	0.0132002		11	1483682	1483700	0
11	1836368	1862298	0.0369456		11	1521679	1521745	0
11	1862431	1869875	0		11	1522105	1522260	0
11	1870669	1877808	0.366998		11	1564962	1565161	1
11	1877872	1898004	0.207431		11	1608368	1608390	0
11	1898227	1919618	0.0221121		11	1627936	1628719	0
11	1924605	1925431	0		11	1636364	1637174	0.409877
11	1927316	1937255	0.113492		11	1680793	1681012	0
11	1937330	1939459	0.401127		11	1688587	1688725	0
11	1939730	1969612	0		11	1746509	1746734	0
11	1970063	1998850	0.0084413		11	1752616	1753414	0
11	1998866	2008781	0.0467978		11	1836216	1836368	0
11	2009033	2033937	0.0335689		11	1862298	1862431	0
11	2034863	2096714	0.110588		11	1869875	1870669	0
11	2096763	2151180	0		11	1877808	1877872	1
11	2152493	2182328	0		11	1898004	1898227	0
11	2184221	2192110	0		11	1919618	1924605	0
11	2192317	2213624	0		11	1925431	1927316	0
11	2214543	2214773	0		11	1937255	1937330	0.68
11	2215004	2247316	0		11	1939459	1939730	0
11	2248436	2302288	0		11	1969612	1970063	0
11	2311954	2316607	0		11	1998850	1998866	0
11	2316644	2317602	0		11	2008781	2009033	0
11	2317882	2318577	0		11	2033937	2034863	0
11	2324758	2325441	0		11	2096714	2096763	0
11	2326575	2328069	0		11	2151180	2152493	0
11	2328625	2328914	0		11	2182328	2184221	0
11	2332693	2333286	0		11	2192110	2192317	0
11	2334059	2334241	0		11	2213624	2214543	0
11	2341509	2348130	0		11	2214773	2215004	0
11	2351917	2352723	0		11	2247316	2248436	0
11	2355612	2356721	0		11	2302288	2311954	0
12	3589	4018	1		11	2316607	2316644	0
12	7460	9303	0		11	2317602	2317882	0
12	10498	11392	0		11	2318577	2324758	0
12	13767	19391	0.007468		11	2325441	2326575	0
12	19562	21286	0.113109		11	2328069	2328625	0
12	21899	22186	0		11	2328914	2332693	0
12	23976	24418	0		11	2333286	2334059	0
12	24435	24920	0		11	2334241	2341509	0
12	30755	37402	0.124267		11	2348130	2351917	0
12	39608	43294	0		11	2352723	2355612	0
12	45005	52512	0		11	2356721	2359939	0
12	55472	97995	0.0260565		12	0	3589	0.369184
12	98040	251269	0.011597		12	4018	7460	0.442766
12	251892	268150	0.0369664		12	9303	10498	0
12	268740	292836	0.062085		12	11392	13767	0
12	292845	294111	0		12	19391	19562	0.918129
12	297013	346965	0.125601		12	21286	21899	0
12	347781	400179	0.0636856		12	22186	23976	0
12	401401	413766	0.0646987		12	24418	24435	0
12	414287	454591	0.0117854		12	24920	30755	0.00994
12	454601	461619	0		12	37402	39608	0.129646
12	461691	472638	0.0120581		12	43294	45005	0
12	473782	476275	0		12	52512	55472	0
12	477430	480109	0		12	97995	98040	0
12	480416	581605	0.0313473		12	251269	251892	0
12	581677	597537	0.0711223		12	268150	268740	0
12	598030	605107	0		12	292836	292845	0
12	606806	611661	0		12	294111	297013	0.068918
12	652225	702361	0.128431		12	346965	347781	0
12	702543	731310	0.0227691		12	400179	401401	0
12	731449	743810	0.0518566		12	413766	414287	0.168906
12	743904	744640	0		12	454591	454601	0
12	746996	788766	0.0019392		12	461619	461691	0
12	788837	825803	0.0366553		12	472638	473782	0
12	825853	878001	0.0110263		12	476275	477430	0
12	878516	901855	0.0140109		12	480109	480416	0
12	903253	1000628	0.0259615		12	581605	581677	0
12	1004560	1028352	0.186575		12	597537	598030	0
12	1029003	1080397	0.0063626		12	605107	606806	0
12	1080771	1110218	0		12	611661	652225	0.09787
12	1129897	1162817	0.0066525		12	702361	702543	0
12	1163568	1247772	0.0773122		12	731310	731449	0
12	1247856	1257891	0.0534131		12	743810	743904	0
12	1257908	1259081	0		12	744640	746996	0
12	1259180	1261796	0		12	788766	788837	0
12	1261866	1263762	0.133966		12	825803	825853	0
12	1263787	1272891	0.0134007		12	878001	878516	0
12	1273518	1282299	0.0074023		12	901855	903253	0
12	1282553	1292058	0.0206207		12	1000628	1004560	0.0897762
12	1292275	1431563	0.0302251		12	1028352	1029003	0
12	1432368	1441586	0.0786505		12	1080397	1080771	0
12	1445907	1446473	0		12	1110218	1129897	0.0100615
12	1446874	1448915	0		12	1162817	1163568	0
12	1456879	1457030	0		12	1247772	1247856	0
12	1458050	1458433	0		12	1257891	1257908	0
12	1462925	1463360	0		12	1259081	1259180	0
12	1463364	1463803	0		12	1261796	1261866	0
12	1473248	1474404	0		12	1263762	1263787	1
12	1475529	1475878	0		12	1272891	1273518	0
12	1489634	1585535	0.0137642		12	1282299	1282553	0
12	1585632	1601066	0.0152909		12	1292058	1292275	0
12	1601156	1620003	0.0113546		12	1431563	1432368	0
12	1620619	1633049	0.0132743		12	1441586	1445907	0
12	1633175	1669591	0.0243025		12	1446473	1446874	0
12	1669620	1695092	0.107451		12	1448915	1456879	0.030889
12	1696996	1710509	0		12	1457030	1458050	0
12	1710935	1712146	0		12	1458433	1462925	0
12	1712448	1756948	0.0920225		12	1463360	1463364	0
12	1757095	1764883	0.05547		12	1463803	1473248	0
12	1764894	1765810	0		12	1474404	1475529	0
12	1766933	1785557	0.0284042		12	1475878	1489634	0.03344
12	1785596	1787537	0		12	1585535	1585632	0
12	1787547	1787790	0		12	1601066	1601156	0
12	1787879	1789650	0		12	1620003	1620619	0
12	1789652	1790058	0		12	1633049	1633175	0
12	1790311	1801575	0		12	1669591	1669620	0
12	1809833	1810593	0		12	1695092	1696996	0
12	1848275	1848691	0		12	1710509	1710935	0
12	2052800	2052995	0		12	1712146	1712448	0
12	2116895	2125922	0		12	1756948	1757095	0.605442
12	2125987	2130573	0		12	1764883	1764894	0
12	2131705	2180641	0		12	1765810	1766933	0
12	2180789	2195909	0		12	1785557	1785596	0
12	2195976	2198138	0		12	1787537	1787547	0
12	2198776	2208578	0		12	1787790	1787879	0
12	2208803	2209246	0		12	1789650	1789652	0
12	2209493	2209938	0		12	1790058	1790311	0
12	2240363	2242300	0		12	1801575	1809833	0.0250666
12	2242682	2316537	0		12	1810593	1848275	0
12	2316593	2329330	0		12	1848691	2052800	0.0022831
12	2329425	2330431	0		12	2052995	2116895	0
13	4078	5187	0		12	2125922	2125987	0
13	8076	8882	1		12	2130573	2131705	0
13	9144	9688	1		12	2180641	2180789	0
13	9709	9863	0.467533		12	2195909	2195976	0
13	19367	19652	0		12	2198138	2198776	0
13	52722	53321	0		12	2208578	2208803	0
13	53560	54122	0		12	2209246	2209493	0
13	59468	60158	0		12	2209938	2240363	0
13	74018	74626	0		12	2242300	2242682	0
13	80584	81919	0		12	2316537	2316593	0
13	81949	83743	0		12	2329330	2329425	0
[truncated: 529 more rows]

## Sheet: Sscl_Rpt
##gff-version 2
##date 2017-10-26
[truncated: 5,049 more rows]

## Sheet: Bcin_Rpt
##gff-version 2
[truncated: 3,852 more rows]
