# Supplementary material for: Prediction of pathogenicity genes involved in adaptation to a lupin host in the fungal pathogens Botrytis cinerea and Sclerotinia sclerotiorum via comparative genomics
Source: BMC Genomics. 2019 May 17;20:385. doi: 10.1186/s12864-019-5774-2 (PMC6525431; doi:10.1186/s12864-019-5774-2)
Supplement: Supplementary file 8 — CAZyme profiles for lupin-infecting and reference isolates of Botrytis cinerea and Sclerotinia sclerotiorum. (XLSX 32 kb) [file 12864_2019_5774_MOESM8_ESM.xlsx]

## Sheet: Bcin
Additional file 8: CAZyme profiles for lupin-infecting and reference isolates of Botrytis cinerea and Sclerotinia sclerotiorum.
CAZyme family	List of Bcin-Lang genes in Cazyme	Number of Bcin-Lang genes in CAZyme	List of Bcin Reference genes in Cazyme	Number of Bcin Reference genes in CAZyme
AA1.hmm	bcinT_02031;bcinT_08356;bcinT_08828;bcinT_09324;bcinT_09661;bcinT_10869;bcinT_11833	7	Bcin01p00800;Bcin01p07950;Bcin02p02780;Bcin02p07640;Bcin07p06780;Bcin14p02510	6
AA11.hmm	bcinT_02535;bcinT_04273	2	Bcin01p02970;Bcin07p03980	2
AA13.hmm	bcinT_03274	1	Bcin06p05050	1
AA2.hmm	bcinT_03741;bcinT_08607;bcinT_11465;bcinT_12160	4	Bcin01p09360;Bcin03p07850;Bcin07p05810;Bcin13p03680	4
AA3.hmm	bcinT_00606;bcinT_00670;bcinT_01559;bcinT_01810;bcinT_01966;bcinT_02648;bcinT_02786;bcinT_04441;bcinT_05423;bcinT_05646;bcinT_06979;bcinT_07079;bcinT_07441;bcinT_08167;bcinT_08228;bcinT_08761;bcinT_09336;bcinT_10083;bcinT_10146;bcinT_10488;bcinT_10931;bcinT_11208;bcinT_11366;bcinT_11517;bcinT_12834;bcinT_12916;bcinT_13030	27	Bcin01p11310;Bcin02p07080;Bcin03p00640;Bcin03p01540;Bcin03p02070;Bcin05p02410;Bcin05p04570;Bcin05p05950;Bcin07p01840;Bcin07p03040;Bcin08p02090;Bcin08p04020;Bcin08p04900;Bcin09p04570;Bcin10p00570;Bcin10p01080;Bcin11p00210;Bcin11p01840;Bcin12p02390;Bcin12p03130;Bcin13p04530;Bcin13p05860;Bcin13p05870;Bcin14p02430;Bcin14p05500;Bcin16p04790	26
AA4.hmm	bcinT_01257;bcinT_04407;bcinT_07987;bcinT_08418	4	Bcin01p00260;Bcin01p01790;Bcin05p07060;Bcin15p02730	4
AA5.hmm	bcinT_00189;bcinT_04539;bcinT_05152;bcinT_08031;bcinT_10510;bcinT_10512	6	Bcin06p01930;Bcin09p04410;Bcin09p04420;Bcin10p04190;Bcin12p01520;Bcin13p05710	6
AA6.hmm	bcinT_13014	1	Bcin06p06350	1
AA7.hmm	bcinT_00539;bcinT_01238;bcinT_01362;bcinT_01964;bcinT_02799;bcinT_03458;bcinT_03804;bcinT_04085;bcinT_04733;bcinT_04841;bcinT_05033;bcinT_05674;bcinT_06642;bcinT_08191;bcinT_08196;bcinT_08462;bcinT_08468;bcinT_08879;bcinT_09485;bcinT_09709;bcinT_09910;bcinT_09933;bcinT_09952;bcinT_10019;bcinT_10418;bcinT_11033;bcinT_11289;bcinT_11707;bcinT_11970;bcinT_12531;bcinT_13094;bcinT_13105;bcinT_13235	33	Bcin02p00220;Bcin02p00280;Bcin02p09030;Bcin03p00380;Bcin03p00950;Bcin03p05450;Bcin04p06860;Bcin05p05930;Bcin05p08270;Bcin06p00890;Bcin06p03380;Bcin06p06520;Bcin06p07150;Bcin06p07340;Bcin06p07580;Bcin08p01060;Bcin09p06500;Bcin10p00850;Bcin10p00890;Bcin11p00040;Bcin11p06120;Bcin12p04640;Bcin13p01470;Bcin13p02460;Bcin14p03240;Bcin15p02540;Bcin15p03640;Bcin15p05580;Bcin16p00006;Bcin16p00080;Bcin16p02…	32
AA8.hmm	bcinT_01095;bcinT_07921;bcinT_08373;bcinT_10108	4	Bcin01p00640;Bcin05p06510;Bcin12p02910;Bcin15p01170	4
AA9.hmm	bcinT_01305;bcinT_03799;bcinT_04000;bcinT_04989;bcinT_07660;bcinT_08952;bcinT_09962;bcinT_11343;bcinT_11649;bcinT_11653	10	Bcin02p02040;Bcin03p05890;Bcin05p08230;Bcin06p00480;Bcin06p07050;Bcin09p06730;Bcin09p06750;Bcin11p05360;Bcin12p03920;Bcin15p03140	10
CBM1.hmm	bcinT_00594;bcinT_00836;bcinT_01226;bcinT_01305;bcinT_01385;bcinT_01975;bcinT_03819;bcinT_04696;bcinT_04713;bcinT_04751;bcinT_04774;bcinT_04989;bcinT_05790;bcinT_07652;bcinT_09058;bcinT_10252;bcinT_10929;bcinT_11034;bcinT_11115;bcinT_11778;bcinT_12281;bcinT_12282;bcinT_13005;bcinT_13114	24	Bcin02p01960;Bcin02p04440;Bcin03p01440;Bcin03p03480;Bcin04p02520;Bcin05p06020;Bcin06p00480;Bcin06p06410;Bcin07p00890;Bcin08p02110;Bcin09p01110;Bcin09p01150;Bcin12p00090;Bcin13p02100;Bcin13p02320;Bcin14p01690;Bcin14p01700;Bcin15p01030;Bcin15p02440;Bcin15p03140;Bcin15p03870;Bcin16p01590	22
CBM13.hmm	bcinT_02008;bcinT_09019;bcinT_11030	3	Bcin01p08110;Bcin02p04690;Bcin16p01630	3
CBM18.hmm	bcinT_00771;bcinT_00805;bcinT_01964;bcinT_03939;bcinT_04273;bcinT_07879;bcinT_08952;bcinT_10765;bcinT_11322;bcinT_11471	10	Bcin01p02970;Bcin03p02970;Bcin03p03220;Bcin03p05710;Bcin05p05930;Bcin11p04800;Bcin12p03920;Bcin13p03640;Bcin16p00950	9
CBM20.hmm	bcinT_03112;bcinT_03274;bcinT_09373;bcinT_10052;bcinT_11040	5	Bcin04p04190;Bcin06p05050;Bcin12p03390;Bcin14p02070;Bcin16p01550	5
CBM21.hmm	bcinT_11927	1	Bcin07p06650	1
CBM24.hmm	bcinT_01149;bcinT_02694;bcinT_08485;bcinT_10113;bcinT_10315;bcinT_10745;bcinT_11607;bcinT_12398	8	Bcin02p00430;Bcin04p00420;Bcin06p07590;Bcin07p02670;Bcin12p02860;Bcin15p01710;Bcin16p00800	7
CBM32.hmm	bcinT_08031	1	Bcin09p04410;Bcin13p05710	2
CBM35.hmm	bcinT_05112;bcinT_08816	2	Bcin02p07520;Bcin06p01600	2
CBM37.hmm	bcinT_04676	1	Bcin12p00300	1
CBM42.hmm	bcinT_11435	1	Bcin13p03950	1
CBM43.hmm	bcinT_08743	1	Bcin02p06940	1
CBM46.hmm	bcinT_10929	1	Bcin08p02110	1
CBM48.hmm	bcinT_01186;bcinT_12565	2	Bcin04p01640;Bcin15p02090	2
CBM50.hmm	bcinT_01369;bcinT_04600;bcinT_06825;bcinT_10866	4	Bcin02p05630;Bcin12p00930;Bcin15p03700	3
CBM51.hmm	bcinT_00052	1	Bcin10p05460	1
CBM6.hmm	bcinT_03819	1	_	0
CBM61.hmm	bcinT_13214	1	Bcin02p07790	1
CBM63.hmm	bcinT_04335	1	Bcin01p02460	1
CBM66.hmm	bcinT_06432	1	Bcin09p02720	1
CBM67.hmm	bcinT_03337;bcinT_06744;bcinT_07323	3	Bcin06p04500;Bcin07p05400;Bcin14p00510	3
CBM72.hmm	_	0	Bcin10p05220	1
CE1.hmm	bcinT_00393;bcinT_00451;bcinT_01074;bcinT_01135;bcinT_02395;bcinT_03299;bcinT_04915;bcinT_05121;bcinT_07620;bcinT_08417;bcinT_08451;bcinT_09067;bcinT_10179;bcinT_10339;bcinT_10598;bcinT_11804;bcinT_12466	17	Bcin01p00270;Bcin01p04530;Bcin02p00150;Bcin02p01690;Bcin02p04360;Bcin04p00230;Bcin06p01680;Bcin06p04820;Bcin07p00270;Bcin07p01020;Bcin08p00110;Bcin09p01820;Bcin10p01840;Bcin10p02340;Bcin13p00770;Bcin15p01030;Bcin15p01570	17
CE10.hmm	bcinT_00611;bcinT_00982;bcinT_01677;bcinT_02141;bcinT_02170;bcinT_02253;bcinT_02263;bcinT_02317;bcinT_02438;bcinT_02793;bcinT_02885;bcinT_03669;bcinT_03683;bcinT_04249;bcinT_04463;bcinT_04850;bcinT_05261;bcinT_05673;bcinT_05787;bcinT_05891;bcinT_05972;bcinT_06025;bcinT_06183;bcinT_06262;bcinT_06280;bcinT_06334;bcinT_06553;bcinT_07471;bcinT_07491;bcinT_07563;bcinT_07676;bcinT_07703;bcinT_08214;bci…	68	Bcin01p03230;Bcin01p05280;Bcin01p05770;Bcin01p05840;Bcin01p06700;Bcin01p06970;Bcin01p10780;Bcin01p11390;Bcin02p00210;Bcin02p00540;Bcin02p02190;Bcin02p02430;Bcin02p03260;Bcin02p03480;Bcin02p03860;Bcin02p07620;Bcin02p08230;Bcin02p08830;Bcin02p09070;Bcin03p01580;Bcin03p04730;Bcin03p07210;Bcin03p07350;Bcin04p02490;Bcin04p03460;Bcin04p06190;Bcin04p06920;Bcin05p00320;Bcin05p00740;Bcin05p00910;Bcin05p01…	67
CE12.hmm	bcinT_02161;bcinT_03811;bcinT_08764;bcinT_11073;bcinT_11824	5	Bcin01p06790;Bcin02p07100;Bcin05p08330;Bcin07p06690;Bcin16p01310	5
CE14.hmm	bcinT_06037	1	Bcin08p06410	1
CE16.hmm	bcinT_02621;bcinT_03397;bcinT_05790;bcinT_07203;bcinT_08658;bcinT_09722;bcinT_13006	7	Bcin01p08910;Bcin04p02520;Bcin06p03920;Bcin06p06410;Bcin07p03280;Bcin08p00950;Bcin14p04560	7
CE2.hmm	bcinT_10556;bcinT_12804	2	Bcin09p04020;Bcin09p06010	2
CE3.hmm	bcinT_04044;bcinT_11337;bcinT_12464	3	Bcin03p05830;Bcin09p01800;Bcin11p05750	3
CE4.hmm	bcinT_00771;bcinT_03939;bcinT_04077;bcinT_08646;bcinT_09827;bcinT_11322	6	Bcin01p08990;Bcin03p02970;Bcin03p05710;Bcin09p00620;Bcin11p04800;Bcin11p06040	6
CE5.hmm	bcinT_00571;bcinT_01299;bcinT_03357;bcinT_08026;bcinT_08599;bcinT_10620;bcinT_10994;bcinT_11115;bcinT_11262;bcinT_11910	10	Bcin01p09430;Bcin01p10830;Bcin03p01230;Bcin06p04290;Bcin06p07010;Bcin07p01240;Bcin07p06480;Bcin08p01580;Bcin13p05760;Bcin15p00130;Bcin15p03080	11
CE7.hmm	bcinT_04341	1	Bcin01p02410	1
CE8.hmm	bcinT_00870;bcinT_01023;bcinT_07365;bcinT_10848;bcinT_11226	5	Bcin01p11150;Bcin03p03830;Bcin03p05060;Bcin08p02970;Bcin14p00860	5
CE9.hmm	bcinT_12148;bcinT_12899	2	Bcin01p09970;Bcin14p05340	2
GH1.hmm	bcinT_00359;bcinT_05551;bcinT_09625;bcinT_11825	4	Bcin02p03090;Bcin07p06700;Bcin10p02650;Bcin11p00010;Bcin16p03980	5
GH10.hmm	bcinT_00836;bcinT_01975	2	Bcin03p03480;Bcin05p06020	2
GH105.hmm	bcinT_02687;bcinT_07495	2	Bcin07p02740;Bcin12p05700	2
GH106.hmm	bcinT_04701;bcinT_08618	2	Bcin01p09260;Bcin12p00050	2
GH109.hmm	bcinT_00427;bcinT_00600;bcinT_03151;bcinT_05030;bcinT_06485;bcinT_07692	6	Bcin02p02320;Bcin03p01500;Bcin04p03890;Bcin06p00860;Bcin09p02240;Bcin10p02060	6
GH11.hmm	bcinT_01138;bcinT_04696;bcinT_13048	3	Bcin03p00480;Bcin12p00090;Bcin15p01600	3
GH114.hmm	bcinT_02267	1	Bcin01p05730	1
GH115.hmm	bcinT_03789	1	Bcin05p08130	1
GH117.hmm	_	0	Bcin03p07750	1
GH12.hmm	bcinT_00850;bcinT_02899;bcinT_04751;bcinT_04990;bcinT_12424	5	Bcin03p03630;Bcin04p06050;Bcin06p00490;Bcin13p02320;Bcin13p03350	5
GH125.hmm	bcinT_02076;bcinT_03445;bcinT_04519	3	Bcin01p07530;Bcin06p03500;Bcin12p01690	3
GH127.hmm	bcinT_00170	1	Bcin10p04360	1
GH128.hmm	bcinT_07701;bcinT_08524;bcinT_08604;bcinT_08869	4	Bcin01p09390;Bcin02p00700;Bcin02p02410;Bcin12p04740	4
GH13.hmm	bcinT_01186;bcinT_02879;bcinT_06831;bcinT_07591;bcinT_08103;bcinT_10924;bcinT_10927;bcinT_11334;bcinT_13040	9	Bcin02p01420;Bcin02p05690;Bcin03p00540;Bcin03p05800;Bcin04p06250;Bcin08p02130;Bcin08p02140;Bcin13p05110;Bcin15p02090	9
GH131.hmm	bcinT_07537;bcinT_11778	2	Bcin09p01150;Bcin12p06120	2
GH132.hmm	bcinT_11922;bcinT_12007	2	Bcin06p06040;Bcin07p06600	2
GH133.hmm	bcinT_12111	1	Bcin01p10310	1
GH135.hmm	bcinT_02006;bcinT_02266;bcinT_05048;bcinT_05052	4	Bcin01p05740;Bcin01p08120;Bcin06p01000;Bcin06p01040	4
GH15.hmm	bcinT_02706;bcinT_03112;bcinT_10052;bcinT_10366	4	Bcin04p00030;Bcin04p04190;Bcin07p02550;Bcin12p03390	4
GH16.hmm	bcinT_01297;bcinT_02238;bcinT_02424;bcinT_02429;bcinT_02563;bcinT_03410;bcinT_04538;bcinT_05560;bcinT_05943;bcinT_06190;bcinT_06342;bcinT_07009;bcinT_07975;bcinT_08477;bcinT_08780;bcinT_09099;bcinT_09142;bcinT_09515;bcinT_11471;bcinT_11916;bcinT_12479;bcinT_12963	22	Bcin01p06010;Bcin02p00350;Bcin02p04090;Bcin02p07230;Bcin03p09240;Bcin05p01520;Bcin05p06940;Bcin06p03800;Bcin07p03770;Bcin07p04870;Bcin07p04920;Bcin07p06540;Bcin08g05480;Bcin08p04280;Bcin09p01970;Bcin09p03490;Bcin09p04820;Bcin12p01530;Bcin12p06510;Bcin13p03640;Bcin15p03070;Bcin16p04060	22
GH17.hmm	bcinT_00871;bcinT_04185;bcinT_08738;bcinT_09727;bcinT_09875;bcinT_11217	6	Bcin01p03820;Bcin01p11220;Bcin02p06910;Bcin03p03840;Bcin08p00910;Bcin09p00200	6
GH18.hmm	bcinT_00805;bcinT_01586;bcinT_04410;bcinT_06115;bcinT_08506;bcinT_10164;bcinT_10252;bcinT_10957;bcinT_11034	9	Bcin01p01760;Bcin02p00570;Bcin03p03220;Bcin05p02660;Bcin07p00160;Bcin07p00890;Bcin08p01900;Bcin08p07050;Bcin16p01590	9
GH2.hmm	bcinT_06248;bcinT_10424	2	Bcin02p08960;Bcin05p01040	2
GH20.hmm	bcinT_02436	1	Bcin07p04810	1
GH23.hmm	bcinT_12619	1	Bcin08p02520	1
GH25.hmm	bcinT_02671	1	Bcin07p02860	1
GH26.hmm	bcinT_00615;bcinT_08816	2	Bcin02p07520;Bcin03p01610	2
GH27.hmm	bcinT_00742;bcinT_02008;bcinT_03820;bcinT_07616;bcinT_10928	5	Bcin01p08110;Bcin02p01640;Bcin03p02710;Bcin08p02120	4
GH28.hmm	bcinT_00106;bcinT_00622;bcinT_01513;bcinT_01570;bcinT_01858;bcinT_02100;bcinT_02109;bcinT_03030;bcinT_03801;bcinT_04584;bcinT_04713;bcinT_05175;bcinT_06847;bcinT_07335;bcinT_07364;bcinT_08441;bcinT_08890;bcinT_11225;bcinT_12948	19	Bcin01p07250;Bcin01p07330;Bcin01p11160;Bcin02p00060;Bcin02p05860;Bcin03p01680;Bcin04p04930;Bcin05p02520;Bcin05p04950;Bcin05p08240;Bcin06p02140;Bcin10p05010;Bcin10p06130;Bcin12p01100;Bcin12p04530;Bcin13p02640;Bcin14p00610;Bcin14p00850;Bcin15p05030	19
GH3.hmm	bcinT_00031;bcinT_00037;bcinT_01226;bcinT_03296;bcinT_05547;bcinT_06086;bcinT_06440;bcinT_07318;bcinT_08007;bcinT_08484;bcinT_09145;bcinT_09222;bcinT_09455;bcinT_10119;bcinT_11623;bcinT_12149	16	Bcin01p09960;Bcin02p00420;Bcin03p08710;Bcin05p07270;Bcin06p04840;Bcin08p06830;Bcin09p02640;Bcin09p04850;Bcin09p05460;Bcin09p06990;Bcin10p05590;Bcin10p05630;Bcin12p02830;Bcin14p00480;Bcin15p02440	15
GH31.hmm	bcinT_03295;bcinT_04119;bcinT_05804;bcinT_07340;bcinT_08566	5	Bcin02p01070;Bcin04p02660;Bcin06p04850;Bcin11p06440;Bcin14p00650	5
GH32.hmm	bcinT_00019	1	Bcin10p05710;Bcin16p05200	2
GH35.hmm	bcinT_02904;bcinT_03337;bcinT_04676;bcinT_05463	4	Bcin04p06020;Bcin06p04500;Bcin11p02180;Bcin12p00300	4
GH37.hmm	bcinT_11760	1	Bcin09p01310	1
GH38.hmm	bcinT_04230	1	Bcin01p03390	1
GH43.hmm	bcinT_00474;bcinT_02108;bcinT_03819;bcinT_05112;bcinT_07656;bcinT_08834;bcinT_11609;bcinT_11811;bcinT_13289	9	Bcin01p07260;Bcin02p02000;Bcin02p07700;Bcin04p06990;Bcin06p01600;Bcin08p00060;Bcin09p07110;Bcin10p01610	8
GH45.hmm	bcinT_07652;bcinT_12974	2	Bcin02p01960;Bcin12p06630	2
GH47.hmm	bcinT_01055;bcinT_02226;bcinT_02272;bcinT_03329;bcinT_05570;bcinT_12015;bcinT_12338;bcinT_12865	8	Bcin01p05680;Bcin01p06120;Bcin05p00140;Bcin06p04560;Bcin06p05970;Bcin07p05530;Bcin15p00880;Bcin16p04160	8
GH5.hmm	bcinT_00594;bcinT_00891;bcinT_01674;bcinT_02695;bcinT_03297;bcinT_04598;bcinT_05477;bcinT_06171;bcinT_06661;bcinT_07447;bcinT_10929;bcinT_12068;bcinT_12236;bcinT_12282;bcinT_12970	15	Bcin02p08160;Bcin03p01440;Bcin03p04010;Bcin05p01660;Bcin05p03390;Bcin06p04830;Bcin07p02650;Bcin08p02110;Bcin11p02280;Bcin12p00950;Bcin12p05220;Bcin12p06590;Bcin13p03010;Bcin14p01690;Bcin16p03020	15
GH51.hmm	bcinT_09293;bcinT_09729	2	Bcin08p00890;Bcin14p02800	2
GH53.hmm	bcinT_05377;bcinT_06012	2	Bcin08p06160;Bcin11p01430	2
GH54.hmm	bcinT_11435	1	Bcin13p03950	1
GH55.hmm	bcinT_02688;bcinT_05012;bcinT_05370;bcinT_08259	4	Bcin06p00680;Bcin07p02730;Bcin10p00310;Bcin11p01370	4
GH6.hmm	bcinT_12281	1	Bcin14p01700	1
GH62.hmm	bcinT_12917	1	Bcin14p05510	1
GH63.hmm	bcinT_06536	1	Bcin16p01950	1
GH64.hmm	bcinT_03258;bcinT_07985	2	Bcin05p07040;Bcin06p05190	2
GH65.hmm	bcinT_03847;bcinT_10502	2	Bcin09p04490;Bcin11p04000	2
GH7.hmm	bcinT_04774;bcinT_05548;bcinT_13114	3	Bcin09p01110;Bcin13p02100;Bcin16p03950	3
GH71.hmm	bcinT_01149;bcinT_02694;bcinT_04251;bcinT_06158;bcinT_08485;bcinT_10315;bcinT_10423;bcinT_10744;bcinT_10745;bcinT_11607	10	Bcin01p03210;Bcin02p00430;Bcin02p08970;Bcin04p00420;Bcin05p01770;Bcin06p07590;Bcin07p02670;Bcin15p01710	8
GH72.hmm	bcinT_01518;bcinT_01874;bcinT_04750;bcinT_07136;bcinT_08596;bcinT_08743	6	Bcin01p09460;Bcin02p06940;Bcin05p05090;Bcin13p02330;Bcin14p03970;Bcin15p05080	6
GH74.hmm	bcinT_01089	1	Bcin15p01150	1
GH76.hmm	bcinT_02889;bcinT_03426;bcinT_06007;bcinT_06505;bcinT_08479;bcinT_09876;bcinT_11210;bcinT_11472;bcinT_11506;bcinT_11932;bcinT_12095;bcinT_13147	12	Bcin01p11290;Bcin02p00370;Bcin02p07900;Bcin04p06150;Bcin05p07690;Bcin06p03660;Bcin08p02670;Bcin08p06110;Bcin09p00190;Bcin09p02070;Bcin13p03630;Bcin15p05260	12
GH78.hmm	bcinT_06432;bcinT_06744;bcinT_07323;bcinT_08132;bcinT_08299;bcinT_10013;bcinT_11238;bcinT_11378	8	Bcin01p11040;Bcin06p06580;Bcin07p05400;Bcin09p02720;Bcin13p04440;Bcin13p04850;Bcin14p00510	7
GH79.hmm	bcinT_05109;bcinT_05116	2	Bcin06p01580;Bcin06p01630	2
GH81.hmm	bcinT_01041	1	Bcin03p05200	1
GH88.hmm	bcinT_08440	1	Bcin02p00050	1
GH89.hmm	bcinT_12388	1	Bcin06p00050	1
GH92.hmm	bcinT_00847;bcinT_02112;bcinT_02532;bcinT_05000;bcinT_10647	5	Bcin01p07210;Bcin03p03610;Bcin06p00580;Bcin07p01460;Bcin07p04000	5
GH93.hmm	bcinT_12041	1	Bcin02p08380	1
GH95.hmm	bcinT_05980;bcinT_07043;bcinT_11826	3	Bcin07p06710;Bcin08p04590;Bcin08p05870	3
GT1.hmm	bcinT_02466;bcinT_03959;bcinT_04987;bcinT_06173;bcinT_06433;bcinT_09717;bcinT_10002;bcinT_11149;bcinT_11359;bcinT_11810;bcinT_13106	11	Bcin05p01640;Bcin06p00460;Bcin06p06660;Bcin07p04570;Bcin08p00070;Bcin08p01000;Bcin09p02710;Bcin11p04990;Bcin13p04610;Bcin15p00480;Bcin16p00005	11
GT15.hmm	bcinT_03212;bcinT_04674;bcinT_05919;bcinT_09615	4	Bcin02p03200;Bcin06p05530;Bcin08p05290;Bcin12p00320	4
GT17.hmm	bcinT_05102;bcinT_09098	2	Bcin02p04100;Bcin06p01510	2
GT2.hmm	bcinT_00862;bcinT_01778;bcinT_02901;bcinT_03411;bcinT_04189;bcinT_04329;bcinT_04553;bcinT_05422;bcinT_06188;bcinT_07461;bcinT_07462;bcinT_07969;bcinT_07974;bcinT_08408;bcinT_10627;bcinT_11762;bcinT_11771;bcinT_12481	18	Bcin01p00340;Bcin01p02520;Bcin01p03790;Bcin03p03750;Bcin04p06040;Bcin05p01530;Bcin05p04280;Bcin05p06910;Bcin05p06930;Bcin06p03790;Bcin07p01300;Bcin09p01210;Bcin09p01300;Bcin09p01980;Bcin11p01830;Bcin12p01380;Bcin12p05360;Bcin12p05370	18
GT20.hmm	bcinT_08633;bcinT_10261;bcinT_12047	3	Bcin01p09100;Bcin02p08340;Bcin07p00940	3
GT21.hmm	bcinT_08517	1	Bcin02p00640	1
GT22.hmm	bcinT_00647;bcinT_02452;bcinT_09057;bcinT_10233	4	Bcin02p04450;Bcin03p01880;Bcin07p00740;Bcin07p04680	4
GT24.hmm	bcinT_06779	1	Bcin02p05270	1
GT25.hmm	bcinT_11163;bcinT_11408	2	Bcin13p04170;Bcin15p00620	2
GT26.hmm	bcinT_01147	1	Bcin15p01690	1
GT28.hmm	bcinT_02941	1	Bcin04p05660	1
GT3.hmm	bcinT_01203	1	Bcin15p02270	1
GT31.hmm	bcinT_02122;bcinT_07829;bcinT_12115	3	Bcin01p07120;Bcin01p10270;Bcin11p03010	3
GT32.hmm	bcinT_00316;bcinT_00922;bcinT_01295;bcinT_02884;bcinT_04708;bcinT_05995;bcinT_06972;bcinT_11477;bcinT_12797	9	Bcin03p04220;Bcin04p06200;Bcin05p07980;Bcin08p03990;Bcin08p06000;Bcin09p05950;Bcin10p03040;Bcin13p02690;Bcin15p03050	9
GT33.hmm	bcinT_09923	1	Bcin06p07440	1
GT34.hmm	bcinT_07108;bcinT_09106	2	Bcin02p04020;Bcin14p03800	2
GT35.hmm	bcinT_01360	1	Bcin15p03620	1
GT39.hmm	bcinT_01338;bcinT_04352;bcinT_07654	3	Bcin01p02310;Bcin02p01980;Bcin15p03420	3
GT4.hmm	bcinT_02183;bcinT_02269;bcinT_02813;bcinT_04576;bcinT_11451;bcinT_12523	6	Bcin01p05710;Bcin01p06540;Bcin03p00310;Bcin04p06760;Bcin12p01160;Bcin13p03800	6
GT48.hmm	bcinT_08740	1	Bcin02p06930	1
GT5.hmm	bcinT_10924	1	Bcin08p02140	1
GT50.hmm	bcinT_08698	1	Bcin01p08560	1
GT57.hmm	bcinT_01152;bcinT_04924	2	Bcin13p00690;Bcin15p01740	2
GT58.hmm	bcinT_08871	1	Bcin12p04720	1
GT59.hmm	bcinT_01424	1	Bcin15p04220	1
GT62.hmm	bcinT_03477;bcinT_10121;bcinT_11557	3	Bcin04p01290;Bcin06p03220;Bcin12p02810	3
GT66.hmm	bcinT_07683	1	Bcin02p02240	1
GT68.hmm	bcinT_03792;bcinT_06373;bcinT_09034	3	Bcin02p04590;Bcin05p08160;Bcin09p03240	3
GT69.hmm	bcinT_01672;bcinT_02655;bcinT_11039	3	Bcin05p03370;Bcin07p02970;Bcin16p01560	3
GT71.hmm	bcinT_01082;bcinT_03246;bcinT_07405;bcinT_08082;bcinT_13298	5	Bcin06p00350;Bcin06p05270;Bcin13p05300;Bcin14p01100;Bcin15p01100	5
GT76.hmm	bcinT_03579	1	Bcin03p06440	1
GT8.hmm	bcinT_00399;bcinT_01671;bcinT_03636;bcinT_08205;bcinT_08497;bcinT_11960;bcinT_12280	7	Bcin02p00520;Bcin03p06900;Bcin05p03360;Bcin10p00770;Bcin10p02280;Bcin14p01710;Bcin15p05490	7
GT90.hmm	bcinT_03382;bcinT_03658;bcinT_09766;bcinT_10191;bcinT_10854	5	Bcin03p07100;Bcin06p04050;Bcin07p00390;Bcin08p00580;Bcin08p02930	5
GT92.hmm	bcinT_12811	1	Bcin09p06080	1
PL1.hmm	bcinT_03685;bcinT_06952;bcinT_07485;bcinT_10905;bcinT_11336;bcinT_12291;bcinT_12517	7	Bcin03p00280;Bcin03p05820;Bcin03p07360;Bcin08p03820;Bcin12p05620;Bcin14p01630;Bcin14p03430	7
PL22.hmm	bcinT_08905	1	Bcin12p04390	1
PL24.hmm	bcinT_02339	1	Bcin01p05080	1
PL3.hmm	bcinT_00033;bcinT_10309	2	Bcin04p00470;Bcin10p05620	2
PL7.hmm	bcinT_09074	1	Bcin02p04290	1

## Sheet: Sscl
CAZyme family	List of Sscl-Lang genes in Cazyme	Number of Sscl-Lang genes in CAZyme	List of Sscl_Lmut genes in Cazyme	Number of Sscl_Lmut genes in CAZyme	List of Sscl Refenece genes in CAZyme	Number of Sscl Reference genes in CAZyme
AA1.hmm	SLangusT_01686;SLangusT_06771;SLangusT_07315;SLangusT_08170;SLangusT_08624;SLangusT_11191	6	SLmutabT_02067;SLmutabT_05898;SLmutabT_06621;SLmutabT_06704;SLmutabT_07597;SLmutabT_07999	6	sscle_01g007350;sscle_02g018680;sscle_02g021570;sscle_11g084570;sscle_12g090390;sscle_13g092370	6
AA11.hmm	SLangusT_01084;SLangusT_09692	2	SLmutabT_01786;SLmutabT_04224	2	sscle_01g004270;sscle_02g014090	2
AA12.hmm	SLangusT_01249	1	SLmutabT_00965	1	sscle_02g015230	1
AA13.hmm	SLangusT_08504	1	SLmutabT_06976	1	sscle_15g105380	1
AA2.hmm	SLangusT_05538;SLangusT_08849;SLangusT_09672	3	SLmutabT_02165;SLmutabT_02423;SLmutabT_11200	3	sscle_01g000730;sscle_02g011820;sscle_04g035020	3
AA3.hmm	SLangusT_00692;SLangusT_02414;SLangusT_03175;SLangusT_03254;SLangusT_03720;SLangusT_04819;SLangusT_05027;SLangusT_05964;SLangusT_06363;SLangusT_06467;SLangusT_08266;SLangusT_08838;SLangusT_08863;SLangusT_09075;SLangusT_09233;SLangusT_09392;SLangusT_09610;SLangusT_11058;SLangusT_11334;SLangusT_11412;SLangusT_11564	21	SLmutabT_01132;SLmutabT_02334;SLmutabT_02412;SLmutabT_04199;SLmutabT_04830;SLmutabT_04897;SLmutabT_05782;SLmutabT_05949;SLmutabT_06090;SLmutabT_07382;SLmutabT_07579;SLmutabT_08238;SLmutabT_08733;SLmutabT_08865;SLmutabT_09106;SLmutabT_09310;SLmutabT_09935;SLmutabT_10248;SLmutabT_11061;SLmutabT_11314;SLmutabT_11398	21	sscle_01g004550;sscle_01g005870;sscle_02g011710;sscle_03g022960;sscle_03g024060;sscle_03g024820;sscle_05g041120;sscle_05g041700;sscle_05g048070;sscle_06g048860;sscle_06g049240;sscle_06g054200;sscle_07g058740;sscle_09g068660;sscle_10g077190;sscle_10g078590;sscle_12g089950;sscle_13g095570;sscle_13g096870;sscle_14g101440;sscle_16g111250	21
AA4.hmm	SLangusT_02389;SLangusT_02665;SLangusT_07135;SLangusT_11352	4	SLmutabT_04856;SLmutabT_06261;SLmutabT_09791;SLmutabT_10758	4	sscle_02g020630;sscle_02g021040;sscle_05g042660;sscle_06g049050	4
AA5.hmm	SLangusT_02401;SLangusT_02986;SLangusT_03911;SLangusT_08961;SLangusT_10537	5	SLmutabT_01506;SLmutabT_04844;SLmutabT_07100;SLmutabT_08002;SLmutabT_08311	5	sscle_04g035640;sscle_06g048960;sscle_08g064880;sscle_10g076000;sscle_15g102370	5
AA6.hmm	SLangusT_02121	1	SLmutabT_08086	1	sscle_04g039720	1
AA7.hmm	SLangusT_00627;SLangusT_01424;SLangusT_02445;SLangusT_02871;SLangusT_04498;SLangusT_04512;SLangusT_06078;SLangusT_06086;SLangusT_06464;SLangusT_06469;SLangusT_07081;SLangusT_07553;SLangusT_08865;SLangusT_09120;SLangusT_09155;SLangusT_09608;SLangusT_10384;SLangusT_10586;SLangusT_10988;SLangusT_11217;SLangusT_11715;SLangusT_11993	22	SLmutabT_01630;SLmutabT_02108;SLmutabT_02116;SLmutabT_02307;SLmutabT_03049;SLmutabT_03296;SLmutabT_03407;SLmutabT_03421;SLmutabT_04101;SLmutabT_04785;SLmutabT_05779;SLmutabT_05784;SLmutabT_06092;SLmutabT_06374;SLmutabT_07437;SLmutabT_07885;SLmutabT_08245;SLmutabT_08477;SLmutabT_10246;SLmutabT_10304;SLmutabT_11666;SLmutabT_11709	22	sscle_01g011270;sscle_01g011400;sscle_03g024310;sscle_03g026710;sscle_04g032060;sscle_04g032820;sscle_04g039020;sscle_05g041720;sscle_05g042480;sscle_05g048050;sscle_05g048100;sscle_07g055330;sscle_08g068170;sscle_09g068640;sscle_10g078930;sscle_11g083890;sscle_11g084930;sscle_11g085000;sscle_11g086650;sscle_12g091750;sscle_14g098600;sscle_14g098870	22
AA8.hmm	SLangusT_03951;SLangusT_04273;SLangusT_04441;SLangusT_07330	4	SLmutabT_03206;SLmutabT_05060;SLmutabT_05883;SLmutabT_06038	4	sscle_02g021420;sscle_05g043590;sscle_08g064580;sscle_11g082770	4
AA9.hmm	SLangusT_02640;SLangusT_02845;SLangusT_02847;SLangusT_03304;SLangusT_07934;SLangusT_09048;SLangusT_09128;SLangusT_10189;SLangusT_10703	9	SLmutabT_01182;SLmutabT_02051;SLmutabT_02303;SLmutabT_04093;SLmutabT_06872;SLmutabT_07413;SLmutabT_07415;SLmutabT_08652;SLmutabT_10585	9	sscle_01g001690;sscle_01g005630;sscle_04g039100;sscle_05g040510;sscle_08g068340;sscle_08g068360;sscle_10g077670;sscle_11g084420;sscle_15g106390	9
CBM1.hmm	SLangusT_00645;SLangusT_00680;SLangusT_01701;SLangusT_02117;SLangusT_02868;SLangusT_03390;SLangusT_03762;SLangusT_03763;SLangusT_04056;SLangusT_04287;SLangusT_04772;SLangusT_06108;SLangusT_06233;SLangusT_06606;SLangusT_06803;SLangusT_07934;SLangusT_09001;SLangusT_09058;SLangusT_09456;SLangusT_10006;SLangusT_10588;SLangusT_10703	22	SLmutabT_00161;SLmutabT_00401;SLmutabT_01628;SLmutabT_02051;SLmutabT_02376;SLmutabT_02377;SLmutabT_02903;SLmutabT_04477;SLmutabT_04545;SLmutabT_04629;SLmutabT_06052;SLmutabT_06085;SLmutabT_06872;SLmutabT_07434;SLmutabT_08082;SLmutabT_08132;SLmutabT_08160;SLmutabT_08268;SLmutabT_08853;SLmutabT_10431;SLmutabT_10595;SLmutabT_10616;SLmutabT_10687	23	sscle_01g005720;sscle_01g009340;sscle_02g013030;sscle_03g023650;sscle_03g023660;sscle_03g024710;sscle_03g026530;sscle_04g033820;sscle_04g034060;sscle_04g039680;sscle_05g041650;sscle_07g056950;sscle_08g063010;sscle_08g068200;sscle_09g074790;sscle_11g080920;sscle_11g082920;sscle_11g084420;sscle_11g085210;sscle_12g087520;sscle_14g098850;sscle_15g106390	22
CBM13.hmm	SLangusT_01231;SLangusT_02624;SLangusT_08591	3	SLmutabT_00982;SLmutabT_01631;SLmutabT_02285	3	sscle_01g001830;sscle_02g015110;sscle_14g098880	3
CBM18.hmm	SLangusT_00435;SLangusT_00740;SLangusT_00770;SLangusT_01084;SLangusT_02868;SLangusT_03304;SLangusT_08030;SLangusT_08263;SLangusT_08865;SLangusT_09298;SLangusT_09667;SLangusT_10678;SLangusT_11227	13	SLmutabT_00864;SLmutabT_01182;SLmutabT_01459;SLmutabT_01489;SLmutabT_01786;SLmutabT_02170;SLmutabT_04937;SLmutabT_06092;SLmutabT_07434;SLmutabT_09313;SLmutabT_09938;SLmutabT_10295;SLmutabT_11220	13	sscle_02g014090;sscle_03g024470;sscle_03g025160;sscle_03g025390;sscle_03g028500;sscle_04g032140;sscle_04g035060;sscle_05g041720;sscle_06g054170;sscle_08g066850;sscle_08g068200;sscle_10g077670;sscle_13g095110	13
CBM20.hmm	SLangusT_02260;SLangusT_03653;SLangusT_08504;SLangusT_10591;SLangusT_11988	5	SLmutabT_01625;SLmutabT_03983;SLmutabT_06976;SLmutabT_08601;SLmutabT_09845	5	sscle_09g071270;sscle_10g080270;sscle_14g098820;sscle_15g105380;sscle_16g108580	5
CBM21.hmm	SLangusT_06786	1	SLmutabT_07049	1	sscle_13g092430	1
CBM24.hmm	SLangusT_00651;SLangusT_00652;SLangusT_01576;SLangusT_02602;SLangusT_06459;SLangusT_09665;SLangusT_10018;SLangusT_10140;SLangusT_10792	9	SLmutabT_02172;SLmutabT_02262;SLmutabT_03339;SLmutabT_05774;SLmutabT_06435;SLmutabT_08144;SLmutabT_08262;SLmutabT_10703	8	sscle_01g002060;sscle_01g008450;sscle_03g026470;sscle_04g033910;sscle_04g035080;sscle_05g048150;sscle_10g079340;sscle_14g102130	8
CBM35.hmm	SLangusT_06149	1	SLmutabT_02568	1	sscle_04g035910	1
CBM37.hmm	SLangusT_04746	1	SLmutabT_04571	1	sscle_09g074570	1
CBM42.hmm	SLangusT_07199	1	SLmutabT_02140	1	sscle_04g034810	1
CBM43.hmm	SLangusT_05991	1	SLmutabT_08211	1	sscle_12g089730	1
CBM46.hmm	SLangusT_06606	1	SLmutabT_00161	1	sscle_07g056950	1
CBM48.hmm	SLangusT_02512	1	SLmutabT_03885	1	sscle_09g071920;sscle_11g083260	2
CBM50.hmm	SLangusT_03212;SLangusT_05873;SLangusT_06085;SLangusT_08264;SLangusT_09299;SLangusT_10677;SLangusT_11227	7	SLmutabT_02115;SLmutabT_02980;SLmutabT_09312;SLmutabT_09937;SLmutabT_10295;SLmutabT_11219;SLmutabT_11952;SLmutabT_12013	8	sscle_03g024480;sscle_04g032140;sscle_06g054140;sscle_07g055920;sscle_08g066840;sscle_11g084990;sscle_12g088330	7
CBM61.hmm	SLangusT_05034;SLangusT_08155	2	SLmutabT_06636;SLmutabT_07572	2	sscle_07g058810;sscle_12g090520	2
CBM63.hmm	SLangusT_09998	1	SLmutabT_05635	1	sscle_02g019600	1
CBM67.hmm	SLangusT_02353	1	SLmutabT_02719	1	sscle_04g037140	1
CE1.hmm	SLangusT_01693;SLangusT_02466;SLangusT_03452;SLangusT_03465;SLangusT_03963;SLangusT_04238;SLangusT_05594;SLangusT_06143;SLangusT_06634;SLangusT_07024;SLangusT_08011;SLangusT_10636;SLangusT_10682;SLangusT_10894;SLangusT_11352;SLangusT_11641	16	SLmutabT_00103;SLmutabT_02573;SLmutabT_02682;SLmutabT_02977;SLmutabT_03932;SLmutabT_05049;SLmutabT_06408;SLmutabT_06773;SLmutabT_09791;SLmutabT_10385;SLmutabT_10443;SLmutabT_10608;SLmutabT_11507;SLmutabT_11661;SLmutabT_12009	15	sscle_01g008690;sscle_01g009260;sscle_02g021050;sscle_04g035860;sscle_06g049380;sscle_06g050210;sscle_07g055950;sscle_07g057530;sscle_08g064470;sscle_08g066900;sscle_10g075220;sscle_11g082440;sscle_11g083720;sscle_14g097750;sscle_15g105580	15
CE10.hmm	SLangusT_00158;SLangusT_00229;SLangusT_00276;SLangusT_00378;SLangusT_00531;SLangusT_00697;SLangusT_01507;SLangusT_01557;SLangusT_01590;SLangusT_01878;SLangusT_01905;SLangusT_02560;SLangusT_03107;SLangusT_03526;SLangusT_03750;SLangusT_04150;SLangusT_04306;SLangusT_05087;SLangusT_05386;SLangusT_05463;SLangusT_05928;SLangusT_06012;SLangusT_06666;SLangusT_06920;SLangusT_07475;SLangusT_07673;SLangusT_…	45	SLmutabT_00323;SLmutabT_00370;SLmutabT_00505;SLmutabT_00659;SLmutabT_01643;SLmutabT_01645;SLmutabT_01675;SLmutabT_01870;SLmutabT_01955;SLmutabT_02219;SLmutabT_02364;SLmutabT_03033;SLmutabT_03078;SLmutabT_03350;SLmutabT_03471;SLmutabT_03582;SLmutabT_03646;SLmutabT_03795;SLmutabT_03847;SLmutabT_04742;SLmutabT_04860;SLmutabT_05165;SLmutabT_05242;SLmutabT_06217;SLmutabT_06416;SLmutabT_06619;SLmutabT_…	44	sscle_01g000050;sscle_01g002510;sscle_01g005530;sscle_01g006510;sscle_01g006730;sscle_01g008310;sscle_01g008640;sscle_02g016920;sscle_02g019150;sscle_02g019920;sscle_03g023780;sscle_03g024860;sscle_03g027590;sscle_03g029010;sscle_03g030000;sscle_03g030130;sscle_04g032400;sscle_04g032950;sscle_04g038830;sscle_05g045300;sscle_05g045720;sscle_05g046300;sscle_06g049100;sscle_06g055080;sscle_07g055460…	45
CE12.hmm	SLangusT_05967;SLangusT_06792;SLangusT_09163;SLangusT_09986;SLangusT_10178	5	SLmutabT_05624;SLmutabT_07043;SLmutabT_08235;SLmutabT_08641;SLmutabT_11590	5	sscle_02g019490;sscle_05g040420;sscle_12g089930;sscle_13g092460;sscle_14g098520	5
CE14.hmm	SLangusT_03103	1	SLmutabT_08754	1	sscle_07g061260	1
CE15.hmm	SLangusT_03390	1	SLmutabT_02903	1	sscle_02g013030	1
CE16.hmm	SLangusT_01289;SLangusT_02117;SLangusT_03562;SLangusT_05938;SLangusT_09934;SLangusT_11756	6	SLmutabT_00926;SLmutabT_03044;SLmutabT_08082;SLmutabT_09244;SLmutabT_10966;SLmutabT_11050	6	sscle_01g004820;sscle_02g015580;sscle_04g036610;sscle_04g039680;sscle_07g055360;sscle_16g110430	6
CE2.hmm	SLangusT_02926;SLangusT_05214	2	SLmutabT_04111;SLmutabT_07688	2	sscle_08g066710;sscle_08g067700	2
CE3.hmm	SLangusT_01783;SLangusT_03961;SLangusT_05618	3	SLmutabT_05050;SLmutabT_06385	2	sscle_01g008880;sscle_08g064500	2
CE4.hmm	SLangusT_00435;SLangusT_00770;SLangusT_01278;SLangusT_04486;SLangusT_04903;SLangusT_08030	6	SLmutabT_00864;SLmutabT_00936;SLmutabT_01459;SLmutabT_03394;SLmutabT_04937;SLmutabT_09994	6	sscle_01g011170;sscle_02g015500;sscle_03g025390;sscle_03g028500;sscle_08g062620;sscle_13g095110	6
CE5.hmm	SLangusT_01157;SLangusT_02335;SLangusT_04178;SLangusT_09308;SLangusT_09456;SLangusT_10352;SLangusT_10543;SLangusT_10699	8	SLmutabT_01500;SLmutabT_01712;SLmutabT_01985;SLmutabT_02047;SLmutabT_02436;SLmutabT_02736;SLmutabT_04477;SLmutabT_09896	8	sscle_01g001500;sscle_01g005260;sscle_02g011950;sscle_02g013440;sscle_04g036990;sscle_11g080920;sscle_11g084380;sscle_15g102320	8
CE7.hmm	SLangusT_01529;SLangusT_02735	2	SLmutabT_06211;SLmutabT_09115	2	_	0
CE8.hmm	SLangusT_00489;SLangusT_00613;SLangusT_01329;SLangusT_03481;SLangusT_03705	5	SLmutabT_00074;SLmutabT_00423;SLmutabT_00546;SLmutabT_00886;SLmutabT_04463	5	sscle_02g015930;sscle_03g026860;sscle_03g027970;sscle_07g057800;sscle_16g108160	5
CE9.hmm	SLangusT_03330;SLangusT_09413	2	SLmutabT_02963;SLmutabT_08716	2	sscle_02g012490;sscle_16g111060	2
GH1.hmm	SLangusT_01843;SLangusT_04653;SLangusT_10790	3	SLmutabT_10705;SLmutabT_11356;SLmutabT_11605	3	sscle_01g007050;sscle_06g053450;sscle_14g102160	3
GH10.hmm	SLangusT_00645;SLangusT_09001	2	SLmutabT_06085;SLmutabT_08268	2	sscle_03g026530;sscle_05g041650	2
GH105.hmm	SLangusT_02606	1	SLmutabT_02266	1	sscle_01g002020	1
GH106.hmm	SLangusT_01322	1	SLmutabT_00893	1	sscle_02g015860	1
GH109.hmm	SLangusT_00687;SLangusT_04162;SLangusT_05760;SLangusT_06491;SLangusT_07040;SLangusT_11885	6	SLmutabT_01536;SLmutabT_01968;SLmutabT_03286;SLmutabT_05010;SLmutabT_05392;SLmutabT_08860	6	sscle_01g005410;sscle_03g024780;sscle_06g050050;sscle_08g064090;sscle_09g073630	5
GH11.hmm	SLangusT_02470;SLangusT_04772;SLangusT_08332	3	SLmutabT_03928;SLmutabT_04545;SLmutabT_07668	3	sscle_09g074790;sscle_11g083680;sscle_16g107660	3
GH114.hmm	SLangusT_05134	1	SLmutabT_00613	1	sscle_02g016500	1
GH115.hmm	SLangusT_11626	1	SLmutabT_08672	1	sscle_05g040680	1
GH12.hmm	SLangusT_00639;SLangusT_06233;SLangusT_06552;SLangusT_07933	4	SLmutabT_06873;SLmutabT_08160;SLmutabT_08274;SLmutabT_10348	4	sscle_03g026590;sscle_04g034060;sscle_15g104530;sscle_15g106400	4
GH125.hmm	SLangusT_02975;SLangusT_06933;SLangusT_08493	3	SLmutabT_06987;SLmutabT_07090;SLmutabT_07959	3	sscle_02g019040;sscle_10g076100;sscle_15g105240	3
GH128.hmm	SLangusT_01795;SLangusT_08857;SLangusT_10812	3	SLmutabT_02431;SLmutabT_03308;SLmutabT_05684	3	sscle_01g010160;sscle_02g011890;sscle_10g079040	3
GH13.hmm	SLangusT_00423;SLangusT_01944;SLangusT_02512;SLangusT_03202;SLangusT_03365;SLangusT_06602;SLangusT_06604;SLangusT_08339;SLangusT_10243;SLangusT_10551	10	SLmutabT_00157;SLmutabT_00159;SLmutabT_01563;SLmutabT_02928;SLmutabT_03885;SLmutabT_05126;SLmutabT_07675;SLmutabT_08044;SLmutabT_10863;SLmutabT_11392	10	sscle_01g006130;sscle_02g012810;sscle_03g028610;sscle_07g056970;sscle_07g056980;sscle_09g069180;sscle_11g083260;sscle_12g088410;sscle_15g102910;sscle_16g107710	10
GH131.hmm	SLangusT_04362;SLangusT_06803	2	SLmutabT_04629;SLmutabT_07904	2	sscle_08g063010;sscle_10g080000	2
GH132.hmm	SLangusT_01758;SLangusT_02154	2	SLmutabT_05721;SLmutabT_09011	2	sscle_01g009800;sscle_04g040020	2
GH133.hmm	SLangusT_03365	1	SLmutabT_02928	1	sscle_02g012810	1
GH135.hmm	SLangusT_01230;SLangusT_05135;SLangusT_09513	3	SLmutabT_00612;SLmutabT_00983;SLmutabT_09458	3	sscle_02g015100;sscle_02g016490;sscle_15g107090	3
GH15.hmm	SLangusT_02260;SLangusT_02586;SLangusT_06664;SLangusT_11988	4	SLmutabT_02246;SLmutabT_03983;SLmutabT_09149;SLmutabT_09845	4	sscle_01g002240;sscle_09g071270;sscle_10g074960;sscle_10g080270	4
GH16.hmm	SLangusT_00165;SLangusT_01378;SLangusT_01567;SLangusT_02758;SLangusT_02764;SLangusT_02985;SLangusT_04078;SLangusT_05053;SLangusT_05281;SLangusT_05377;SLangusT_05629;SLangusT_05738;SLangusT_05954;SLangusT_06030;SLangusT_07147;SLangusT_08720;SLangusT_09315;SLangusT_09667;SLangusT_09922;SLangusT_10698	20	SLmutabT_00594;SLmutabT_01888;SLmutabT_02046;SLmutabT_02170;SLmutabT_02499;SLmutabT_03085;SLmutabT_05032;SLmutabT_06249;SLmutabT_06426;SLmutabT_07037;SLmutabT_07099;SLmutabT_07354;SLmutabT_07360;SLmutabT_07553;SLmutabT_08523;SLmutabT_08898;SLmutabT_09903;SLmutabT_10489;SLmutabT_10564;SLmutabT_11493	20	sscle_01g001430;sscle_01g003370;sscle_01g003420;sscle_01g008530;sscle_01g008990;sscle_02g016350;sscle_03g030620;sscle_04g035060;sscle_04g036510;sscle_05g042790;sscle_05g046250;sscle_07g058990;sscle_07g060400;sscle_08g064310;sscle_10g076010;sscle_10g080790;sscle_11g084370;sscle_12g090020;sscle_13g092520;sscle_14g102070	20
GH17.hmm	SLangusT_00615;SLangusT_04540;SLangusT_04867;SLangusT_05935;SLangusT_05996;SLangusT_08847	6	SLmutabT_01267;SLmutabT_02421;SLmutabT_03041;SLmutabT_07209;SLmutabT_08206;SLmutabT_11874	6	sscle_02g011800;sscle_02g018140;sscle_03g026840;sscle_07g055380;sscle_08g062240;sscle_12g089700	6
GH18.hmm	SLangusT_00148;SLangusT_00740;SLangusT_01592;SLangusT_01983;SLangusT_02662;SLangusT_03982;SLangusT_04056;SLangusT_08263;SLangusT_09298;SLangusT_10588;SLangusT_10678;SLangusT_11227;SLangusT_11904	13	SLmutabT_00184;SLmutabT_01489;SLmutabT_01628;SLmutabT_01941;SLmutabT_03068;SLmutabT_03644;SLmutabT_09313;SLmutabT_09938;SLmutabT_10295;SLmutabT_10687;SLmutabT_10755;SLmutabT_11138;SLmutabT_11220;SLmutabT_11450	14	sscle_01g008280;sscle_02g020660;sscle_03g024470;sscle_03g025160;sscle_04g032140;sscle_05g046410;sscle_06g054170;sscle_07g056720;sscle_07g062010;sscle_08g066850;sscle_11g081560;sscle_12g086860;sscle_12g087520;sscle_14g098850	14
GH2.hmm	SLangusT_00215;SLangusT_01431	2	SLmutabT_00385;SLmutabT_07892	2	sscle_05g045850;sscle_12g091670	2
GH20.hmm	SLangusT_02768	1	SLmutabT_07350	1	sscle_01g003330	1
GH23.hmm	SLangusT_00647	1	SLmutabT_08266	1	sscle_03g026510	1
GH25.hmm	SLangusT_09683	1	SLmutabT_04216	1	sscle_01g004400	1
GH26.hmm	SLangusT_00648	1	SLmutabT_08265	1	sscle_03g026500	1
GH27.hmm	SLangusT_00795;SLangusT_01231;SLangusT_06605;SLangusT_11857	4	SLmutabT_00160;SLmutabT_00982;SLmutabT_01434;SLmutabT_10048	4	sscle_01g005950;sscle_02g015110;sscle_03g025620;sscle_07g056960	4
GH28.hmm	SLangusT_00095;SLangusT_01328;SLangusT_03025;SLangusT_03152;SLangusT_03703;SLangusT_04417;SLangusT_04844;SLangusT_05142;SLangusT_05879;SLangusT_06205;SLangusT_06957;SLangusT_07009;SLangusT_07392;SLangusT_08936;SLangusT_10187;SLangusT_11130;SLangusT_11211	17	SLmutabT_00887;SLmutabT_01216;SLmutabT_02637;SLmutabT_02813;SLmutabT_02985;SLmutabT_03181;SLmutabT_03653;SLmutabT_04461;SLmutabT_04922;SLmutabT_06304;SLmutabT_06908;SLmutabT_07115;SLmutabT_07405;SLmutabT_07983;SLmutabT_08286;SLmutabT_08650;SLmutabT_10431;SLmutabT_10911	18	sscle_02g015920;sscle_02g018610;sscle_02g018820;sscle_03g022740;sscle_04g034310;sscle_04g035440;sscle_05g040500;sscle_05g043770;sscle_05g046840;sscle_06g052290;sscle_07g055890;sscle_09g070580;sscle_10g075640;sscle_10g078830;sscle_11g085640;sscle_12g088720;sscle_16g108170	17
GH3.hmm	SLangusT_01575;SLangusT_02059;SLangusT_03141;SLangusT_03329;SLangusT_04118;SLangusT_04287;SLangusT_05262;SLangusT_06370;SLangusT_09088;SLangusT_10138;SLangusT_11506;SLangusT_11580;SLangusT_11638	13	SLmutabT_02964;SLmutabT_03341;SLmutabT_04159;SLmutabT_05512;SLmutabT_05942;SLmutabT_06052;SLmutabT_06434;SLmutabT_07176;SLmutabT_07181;SLmutabT_07477;SLmutabT_08826;SLmutabT_10506;SLmutabT_11658	13	sscle_01g008460;sscle_02g012480;sscle_03g022640;sscle_03g030980;sscle_05g043280;sscle_06g051350;sscle_06g051500;sscle_08g063580;sscle_08g066260;sscle_10g079370;sscle_11g082920;sscle_14g101370;sscle_15g105550	13
GH31.hmm	SLangusT_01855;SLangusT_03155;SLangusT_04531;SLangusT_06677;SLangusT_07044;SLangusT_11637	6	SLmutabT_03282;SLmutabT_03439;SLmutabT_07402;SLmutabT_09785;SLmutabT_11170;SLmutabT_11657	6	sscle_01g006930;sscle_01g011550;sscle_03g022770;sscle_06g049990;sscle_10g074850;sscle_15g105540	6
GH32.hmm	SLangusT_09633	1	SLmutabT_05069	1	sscle_06g051200	1
GH35.hmm	SLangusT_01641;SLangusT_02353;SLangusT_04746;SLangusT_05439	4	SLmutabT_02719;SLmutabT_03593;SLmutabT_04371;SLmutabT_04571	4	sscle_01g007810;sscle_04g037140;sscle_09g069470;sscle_09g074570	4
GH37.hmm	SLangusT_06826	1	SLmutabT_04651	1	sscle_08g063190	1
GH38.hmm	SLangusT_06929	1	SLmutabT_09889	1	sscle_02g019080	1
GH43.hmm	SLangusT_06149;SLangusT_07010;SLangusT_08166;SLangusT_09053;SLangusT_10324	5	SLmutabT_01215;SLmutabT_02568;SLmutabT_04814;SLmutabT_06625;SLmutabT_10590	5	sscle_01g005680;sscle_02g018620;sscle_04g035910;sscle_06g048730;sscle_12g090430	5
GH45.hmm	SLangusT_05365;SLangusT_09058	2	SLmutabT_08535;SLmutabT_10595	2	sscle_01g005720;sscle_10g080690	2
GH47.hmm	SLangusT_01364;SLangusT_02164;SLangusT_05129;SLangusT_05563;SLangusT_08710;SLangusT_10089;SLangusT_11735;SLangusT_11927	8	SLmutabT_00580;SLmutabT_00618;SLmutabT_03747;SLmutabT_05748;SLmutabT_09020;SLmutabT_10372;SLmutabT_10575;SLmutabT_11343	8	sscle_01g000480;sscle_02g016230;sscle_02g016530;sscle_04g040090;sscle_05g048390;sscle_11g082310;sscle_14g101970;sscle_15g105760	8
GH5.hmm	SLangusT_00042;SLangusT_00273;SLangusT_00604;SLangusT_00680;SLangusT_01521;SLangusT_01632;SLangusT_02597;SLangusT_03762;SLangusT_03847;SLangusT_06606;SLangusT_07104;SLangusT_09885;SLangusT_11639;SLangusT_11867	14	SLmutabT_00161;SLmutabT_00326;SLmutabT_00432;SLmutabT_02257;SLmutabT_02376;SLmutabT_02653;SLmutabT_02867;SLmutabT_03462;SLmutabT_03603;SLmutabT_05440;SLmutabT_07806;SLmutabT_08853;SLmutabT_09858;SLmutabT_11659	14	sscle_01g002110;sscle_01g007890;sscle_03g023660;sscle_03g024710;sscle_03g026960;sscle_05g045320;sscle_05g047370;sscle_07g056950;sscle_10g075470;sscle_10g080400;sscle_12g090890;sscle_14g099920;sscle_15g104100;sscle_15g105560	14
GH51.hmm	SLangusT_03794;SLangusT_05933	2	SLmutabT_03038;SLmutabT_09341	2	sscle_03g023350;sscle_07g055410	2
GH53.hmm	SLangusT_03121;SLangusT_11166	2	SLmutabT_07812;SLmutabT_11100	2	sscle_01g010480;sscle_07g061080	2
GH54.hmm	SLangusT_07199	1	SLmutabT_02140	1	sscle_04g034810	1
GH55.hmm	SLangusT_01826;SLangusT_02605;SLangusT_07995;SLangusT_10496	4	SLmutabT_02265;SLmutabT_03231;SLmutabT_10989;SLmutabT_11340	4	sscle_01g002030;sscle_01g010410;sscle_06g049520;sscle_15g106690	4
GH6.hmm	SLangusT_03763	1	SLmutabT_02377	1	sscle_03g023650	1
GH63.hmm	SLangusT_08550	1	SLmutabT_01671	1	sscle_14g099160	1
GH64.hmm	SLangusT_02360;SLangusT_07137	2	SLmutabT_02711;SLmutabT_06259	2	sscle_04g037210;sscle_05g042680	2
GH65.hmm	SLangusT_00971;SLangusT_03915	2	SLmutabT_00771;SLmutabT_08007	2	sscle_08g064830;sscle_13g094300	2
GH7.hmm	SLangusT_06371;SLangusT_06802;SLangusT_10006	3	SLmutabT_04628;SLmutabT_05941;SLmutabT_08132	3	sscle_04g033820;sscle_08g063000;sscle_14g101360	3
GH71.hmm	SLangusT_00053;SLangusT_00652;SLangusT_01433;SLangusT_01576;SLangusT_02602;SLangusT_06918;SLangusT_10019;SLangusT_10792	8	SLmutabT_02262;SLmutabT_02856;SLmutabT_05774;SLmutabT_06435;SLmutabT_07894;SLmutabT_08144;SLmutabT_08262;SLmutabT_09878;SLmutabT_10703	9	sscle_01g002060;sscle_01g008450;sscle_02g019170;sscle_03g026460;sscle_04g033920;sscle_05g047280;sscle_12g091640;sscle_14g102130	8
GH72.hmm	SLangusT_01817;SLangusT_05732;SLangusT_05991;SLangusT_06232;SLangusT_07549;SLangusT_08364	6	SLmutabT_06378;SLmutabT_06936;SLmutabT_07142;SLmutabT_08211;SLmutabT_10998;SLmutabT_11556	6	sscle_01g010330;sscle_04g034070;sscle_05g042520;sscle_11g085560;sscle_12g089730;sscle_16g109520	6
GH74.hmm	SLangusT_04247	1	SLmutabT_06012	1	sscle_11g082530	1
GH76.hmm	SLangusT_01541;SLangusT_01570;SLangusT_03126;SLangusT_03446;SLangusT_04865;SLangusT_05458;SLangusT_05745;SLangusT_06309;SLangusT_08343;SLangusT_08840;SLangusT_09666;SLangusT_11311	12	SLmutabT_00110;SLmutabT_02171;SLmutabT_02414;SLmutabT_02510;SLmutabT_04391;SLmutabT_05025;SLmutabT_06429;SLmutabT_07207;SLmutabT_09127;SLmutabT_09965;SLmutabT_11093;SLmutabT_11105	12	sscle_01g008510;sscle_02g011730;sscle_04g035070;sscle_04g036390;sscle_05g040880;sscle_07g057460;sscle_07g061030;sscle_08g062230;sscle_08g064250;sscle_09g069260;sscle_11g085370;sscle_12g090690	12
GH78.hmm	SLangusT_01337;SLangusT_02101;SLangusT_05862;SLangusT_08371	4	SLmutabT_00554;SLmutabT_01587;SLmutabT_04048;SLmutabT_09435	4	sscle_02g016000;sscle_02g022090;sscle_04g039540;sscle_15g103150	4
GH79.hmm	SLangusT_06145;SLangusT_06151	2	SLmutabT_02566;SLmutabT_02571	2	sscle_04g035880;sscle_04g035930	2
GH81.hmm	SLangusT_00480	1	SLmutabT_04984	1	sscle_03g028060	1
GH89.hmm	SLangusT_08496	1	SLmutabT_06984	1	sscle_15g105280	1
GH92.hmm	SLangusT_00643;SLangusT_01733;SLangusT_07914;SLangusT_09698;SLangusT_11194	5	SLmutabT_01210;SLmutabT_04229;SLmutabT_08270;SLmutabT_09667;SLmutabT_10744	5	sscle_01g004220;sscle_01g009600;sscle_02g018660;sscle_03g026560;sscle_15g106590	5
GH93.hmm	SLangusT_01496	1	SLmutabT_07781	1	sscle_12g091110	1
GH95.hmm	SLangusT_06042;SLangusT_09573	2	SLmutabT_01899;SLmutabT_05282	2	sscle_07g059300;sscle_07g060690	2
GT1.hmm	SLangusT_00152;SLangusT_02094;SLangusT_02798;SLangusT_04913;SLangusT_07305;SLangusT_07935;SLangusT_08120;SLangusT_10648	8	SLmutabT_02966;SLmutabT_03072;SLmutabT_04055;SLmutabT_04512;SLmutabT_06871;SLmutabT_10798;SLmutabT_11803;SLmutabT_11832	8	sscle_01g003110;sscle_04g039470;sscle_05g046370;sscle_07g056050;sscle_08g062730;sscle_11g081870;sscle_15g103340;sscle_15g106380	8
GT15.hmm	SLangusT_01178;SLangusT_01915;SLangusT_04744;SLangusT_09866	4	SLmutabT_01841;SLmutabT_04573;SLmutabT_05155;SLmutabT_11930	4	sscle_01g006440;sscle_04g038340;sscle_07g059950;sscle_09g074550	4
GT17.hmm	SLangusT_05632;SLangusT_06156	2	SLmutabT_02561;SLmutabT_08895	2	sscle_01g009000;sscle_04g035970	2
GT2.hmm	SLangusT_00163;SLangusT_02999;SLangusT_04185;SLangusT_04334;SLangusT_04335;SLangusT_04539;SLangusT_05443;SLangusT_05736;SLangusT_06815;SLangusT_06823;SLangusT_07148;SLangusT_07153;SLangusT_09459;SLangusT_09921;SLangusT_10027;SLangusT_10291;SLangusT_11413	17	SLmutabT_00220;SLmutabT_01266;SLmutabT_01992;SLmutabT_02500;SLmutabT_02610;SLmutabT_03083;SLmutabT_04375;SLmutabT_04641;SLmutabT_04648;SLmutabT_05034;SLmutabT_05849;SLmutabT_06243;SLmutabT_06248;SLmutabT_09309;SLmutabT_09676;SLmutabT_10645;SLmutabT_10646	17	sscle_01g005200;sscle_02g018150;sscle_02g021140;sscle_03g022190;sscle_04g036500;sscle_05g042800;sscle_05g042830;sscle_05g044450;sscle_05g046260;sscle_08g063100;sscle_08g063170;sscle_08g064320;sscle_09g069420;sscle_10g075870;sscle_10g079750;sscle_10g079760;sscle_13g095560	17
GT20.hmm	SLangusT_01501;SLangusT_03347;SLangusT_11939	3	SLmutabT_02947;SLmutabT_07786;SLmutabT_10694	3	sscle_02g012650;sscle_12g087570;sscle_12g091070	3
GT21.hmm	SLangusT_01602	1	SLmutabT_03634	1	sscle_01g008190	1
GT22.hmm	SLangusT_00869;SLangusT_01702;SLangusT_02787;SLangusT_04043	4	SLmutabT_01359;SLmutabT_05367;SLmutabT_07330;SLmutabT_10617	4	sscle_01g003220;sscle_01g009350;sscle_03g026240;sscle_12g087400	4
GT24.hmm	SLangusT_07543	1	SLmutabT_04725	1	sscle_12g088170	1
GT25.hmm	SLangusT_08127;SLangusT_08609;SLangusT_10493	3	SLmutabT_03490;SLmutabT_04519;SLmutabT_11337	3	sscle_11g081940;sscle_15g103840;sscle_15g106720	3
GT28.hmm	SLangusT_05397	1	SLmutabT_04330	1	sscle_09g069840	1
GT3.hmm	SLangusT_02528	1	SLmutabT_10888	1	sscle_11g083120	1
GT31.hmm	SLangusT_00162;SLangusT_00888	2	SLmutabT_03082;SLmutabT_05981	2	sscle_05g046270;sscle_13g093560	2
GT32.hmm	SLangusT_00582;SLangusT_02931;SLangusT_04616;SLangusT_05021;SLangusT_06200;SLangusT_11342	6	SLmutabT_00454;SLmutabT_07110;SLmutabT_07682;SLmutabT_09517;SLmutabT_10410;SLmutabT_11484	6	sscle_03g027160;sscle_04g034370;sscle_05g040710;sscle_06g053070;sscle_07g058700;sscle_08g067620	6
GT33.hmm	SLangusT_01225	1	SLmutabT_06786	1	sscle_04g038740	1
GT34.hmm	SLangusT_05622;SLangusT_08815	2	SLmutabT_06381;SLmutabT_06960	2	sscle_01g008920;sscle_16g109670	2
GT35.hmm	SLangusT_08654	1	SLmutabT_02097	1	sscle_11g084830	1
GT39.hmm	SLangusT_02724;SLangusT_08638;SLangusT_09055	3	SLmutabT_02081;SLmutabT_06201;SLmutabT_10592	3	sscle_01g005700;sscle_02g020070;sscle_11g084660	3
GT4.hmm	SLangusT_05131;SLangusT_07189;SLangusT_08318;SLangusT_09619;SLangusT_09728	5	SLmutabT_00616;SLmutabT_02150;SLmutabT_05656;SLmutabT_07654;SLmutabT_10257	5	sscle_02g016520;sscle_02g019800;sscle_04g034900;sscle_09g068740;sscle_16g107530	5
GT48.hmm	SLangusT_05993	1	SLmutabT_08209	1	sscle_12g089720	1
GT5.hmm	SLangusT_06602	1	SLmutabT_00157	1	sscle_07g056980	1
GT50.hmm	SLangusT_06419	1	SLmutabT_01012	1	sscle_02g014820	1
GT57.hmm	SLangusT_02479;SLangusT_10887	2	SLmutabT_03918;SLmutabT_10450	2	sscle_11g083590;sscle_14g097670	2
GT58.hmm	SLangusT_10998	1	SLmutabT_03306	1	sscle_10g079020	1
GT59.hmm	SLangusT_10526	1	SLmutabT_12025	1	sscle_11g086310	1
GT62.hmm	SLangusT_02224;SLangusT_02376;SLangusT_03292	3	SLmutabT_01170;SLmutabT_02695;SLmutabT_07544	3	sscle_04g037310;sscle_09g071570;sscle_10g077560	3
GT66.hmm	SLangusT_04154	1	SLmutabT_01959	1	sscle_01g005490	1
GT68.hmm	SLangusT_02611;SLangusT_10195	2	SLmutabT_02271;SLmutabT_08658	2	sscle_01g001970;sscle_05g040560	2
GT69.hmm	SLangusT_09385;SLangusT_10590	2	SLmutabT_01626;SLmutabT_04206	2	sscle_01g004480;sscle_14g098830	2
GT71.hmm	SLangusT_02373;SLangusT_04244	2	SLmutabT_02698;SLmutabT_06009	2	sscle_04g037290;sscle_11g082500	2
GT76.hmm	SLangusT_10240	1	SLmutabT_10263	1	sscle_03g029310	1
GT8.hmm	SLangusT_01586;SLangusT_03765;SLangusT_07029;SLangusT_09354;SLangusT_09648;SLangusT_10517	6	SLmutabT_02379;SLmutabT_03650;SLmutabT_05083;SLmutabT_06778;SLmutabT_08774;SLmutabT_10144	6	sscle_01g008320;sscle_03g023640;sscle_03g029710;sscle_06g050150;sscle_06g051080;sscle_11g086390	6
GT90.hmm	SLangusT_02309;SLangusT_03475;SLangusT_04009;SLangusT_05892;SLangusT_07956	5	SLmutabT_00080;SLmutabT_02762;SLmutabT_02998;SLmutabT_05333;SLmutabT_08171	5	sscle_03g029890;sscle_04g036760;sscle_07g055770;sscle_07g057750;sscle_12g087080	5
GT92.hmm	SLangusT_02920	1	SLmutabT_07693	1	sscle_08g067750	1
PL1.hmm	SLangusT_00413;SLangusT_07982;SLangusT_08314	3	SLmutabT_07651;SLmutabT_08197;SLmutabT_11382;SLmutabT_12085	4	sscle_03g028700;sscle_03g030140;sscle_11g082170;sscle_16g107500	4
PL7.hmm	SLangusT_05659	1	SLmutabT_11814	1	sscle_01g009200	1
