# Supplementary material for: Prediction of pathogenicity genes involved in adaptation to a lupin host in the fungal pathogens Botrytis cinerea and Sclerotinia sclerotiorum via comparative genomics
Source: BMC Genomics. 2019 May 17;20:385. doi: 10.1186/s12864-019-5774-2 (PMC6525431; doi:10.1186/s12864-019-5774-2)
Supplement: Supplementary file 10 — List of fungal genome datasets used as evidence for alignments supporting in silico gene predictions. (XLSX 10 kb) [file 12864_2019_5774_MOESM10_ESM.xlsx]

## Sheet: Sheet1
Additional file 2: List of fungal genome datasets used as evidence for alignments supporting in silico gene predictions.
List of species used as evidence for AAT	Protein data	Transcript data	Data extracted from	Reference
Sclerotinia sclerotiorum 1980 (Reference genome)	YES	YES	NCBI	Derbyshire et al. 2017; doi: 10.1093/gbe/evx030
Sclerotinia sclerotiorum 1980	YES	YES	JGI	Amselem et al. 2011; doi.org/10.1371/journal.pgen.1002230
Sclerotinia sclerotiorum strain WM-A1	NO	YES	NCBI	Qiu et al. 2016; doi:10.1093/jhered/esv092
Sclerotinia trifoliorum strain 06CWM G47	NO	YES	NCBI	Qiu et al. 2016; doi:10.1093/jhered/esv092
Sclerotinia borealis	YES	NO	NCBI	Mardanov et al. 2014; doi: 10.1128/genomeA.01175-13
Blumeria graminis f.sp. hordei DH14	YES	YES	JGI	Spanu et al. 2010; doi: 10.1126/science.1194573
Ascocoryne sarcoides	YES	YES	JGI	Gianoulis et al. 2012; doi: 10.1371/journal.pgen.1002558
Glarea lozoyensis	YES	YES	JGI	Chen et al. 2013; doi: 10.1186/1471-2164-14-339
Neurospora crassa strain OR74A	YES	YES	JGI	Galagan et al. 2003, doi: 10.1038/nature01554
Botrytis cinerea	YES	YES	JGI	Staats et al. 2012; doi: 10.1128/EC.00164-12
Botrytis cinerea	YES	YES	JGI	Amselem et al. 2011; doi.org/10.1371/journal.pgen.1002230
